# Supplementary material for: The definition and measurement of heterogeneity
Source: Transl Psychiatry. 2020 Aug 24;10:299. doi: 10.1038/s41398-020-00986-0 (PMC7445182; doi:10.1038/s41398-020-00986-0)
Supplement: Supplementary file 1 — Supplemental mathematical information [file 41398_2020_986_MOESM1_ESM.txt]

(* Content-type: application/vnd.wolfram.mathematica *)

(*** Wolfram Notebook File ***)
(* http://www.wolfram.com/nb *)

(* CreatedBy='Mathematica 12.0' *)

(*CacheID: 234*)
(* Internal cache information:
NotebookFileLineBreakTest
NotebookFileLineBreakTest
NotebookDataPosition[       158,          7]
NotebookDataLength[   1692769,      34861]
NotebookOptionsPosition[   1645741,      34137]
NotebookOutlinePosition[   1646162,      34155]
CellTagsIndexPosition[   1646119,      34152]
WindowFrame->Normal*)

(* Beginning of Notebook Content *)
Notebook[{

Cell[CellGroupData[{
Cell[TextData[{
 "Supplementary Materials for ",
 StyleBox["The Definition and Measurement of Heterogeneity",
  FontSlant->"Italic"]
}], "Title",
 CellChangeTimes->{{3.7807322520127172`*^9, 3.78073226450808*^9}, {
  3.7916348463105326`*^9, 3.791634851954213*^9}},
 TextAlignment->Center,ExpressionUUID->"cada511b-b3e2-43b0-b5d8-94e57c31b3b7"],

Cell[TextData[{
 StyleBox["Abraham Nunes (nunes@dal.ca), Thomas Trappenberg, and Martin Alda\n\
",
  FontWeight->"Bold"],
 StyleBox["Dalhousie University, Halifax, Nova Scotia, Canada",
  FontSlant->"Italic"]
}], "Text",
 CellChangeTimes->{{3.780764883374983*^9, 3.780764907462481*^9}},
 TextAlignment->Center,
 FontSize->18,
 FontWeight->"Regular",ExpressionUUID->"5491b56c-fb54-4cdd-948f-d9a5ac280eea"],

Cell[CellGroupData[{

Cell["A. Mathematical Details", "Chapter",
 CellChangeTimes->{{3.780732293442994*^9, 3.780732300778657*^9}, {
  3.780733529155501*^9, 
  3.7807335365872097`*^9}},ExpressionUUID->"b6c62d18-7bbf-45ef-976c-\
e8da5098a1e5"],

Cell[CellGroupData[{

Cell["A.1\tProposed Heterogeneity Axioms", "Section",
 CellChangeTimes->{{3.78073231028249*^9, 3.780732332377737*^9}, {
  3.780732570786208*^9, 
  3.780732572234066*^9}},ExpressionUUID->"55951b8c-4f0d-4cff-b825-\
06d9e85fbd3c"],

Cell[TextData[{
 StyleBox["AXIOM 1 (NON-NEGATIVITY)\n",
  FontWeight->"Bold"],
 "The heterogeneity measure ",
 Cell[BoxData[
  FormBox[
   RowBox[{"h", "(", 
    StyleBox["y",
     FontWeight->"Bold",
     FontSlant->"Plain"], ")"}], TraditionalForm]],ExpressionUUID->
  "970de1b5-2227-434e-a17b-d9cb776ff934"],
 " is strictly positive ",
 Cell[BoxData[
  FormBox[
   RowBox[{"\[ForAll]", 
    RowBox[{
     StyleBox["y",
      FontWeight->"Bold",
      FontSlant->"Plain"], " ", "\[Element]", "\[ScriptCapitalY]", 
     "\[SubsetEqual]", 
     RowBox[{
      SubsuperscriptBox["\[DoubleStruckCapitalR]", 
       RowBox[{"\[GreaterEqual]", " ", "0"}], "n"], " ", "\\", " ", 
      RowBox[{"{", "\[EmptySet]", "}"}]}]}]}], TraditionalForm]],
  ExpressionUUID->"10f22581-1e60-488d-a046-6232e49c6c6c"],
 "."
}], "Text",
 CellChangeTimes->{{3.780732350532126*^9, 3.780732463197886*^9}, {
  3.780732616753034*^9, 3.78073261808202*^9}, {3.780732910792473*^9, 
  3.780732927291964*^9}, {3.780733065474799*^9, 3.780733065827676*^9}, {
  3.781082601179648*^9, 3.78108260736521*^9}},
 Background->RGBColor[
  0.88, 1, 0.88],ExpressionUUID->"7f25ce18-0641-4ec0-b161-06202c5b18b9"],

Cell[TextData[{
 StyleBox["AXIOM 2 (NULL EMPTY SET)\n",
  FontWeight->"Bold"],
 "The heterogeneity measure ",
 Cell[BoxData[
  FormBox[
   RowBox[{
    RowBox[{"h", ":", "\[ScriptCapitalY]"}], "\[Rule]", " ", 
    SubscriptBox["\[DoubleStruckCapitalR]", 
     RowBox[{"\[GreaterEqual]", "0"}]]}], TraditionalForm]],
  FormatType->"TraditionalForm",ExpressionUUID->
  "ad147d9d-10f7-4a15-aab0-6c73628e42eb"],
 " equals 0 iff ",
 Cell[BoxData[
  FormBox[
   RowBox[{"\[ScriptCapitalY]", "=", "\[EmptySet]"}], TraditionalForm]],
  FormatType->"TraditionalForm",ExpressionUUID->
  "4bf14d3c-763f-46be-bcf0-4cdb69fec542"],
 "."
}], "Text",
 CellChangeTimes->{{3.780732350532126*^9, 3.780732463197886*^9}, {
  3.7807324995398912`*^9, 3.7807325035325403`*^9}, {3.78073259301019*^9, 
  3.7807326684162083`*^9}},
 Background->RGBColor[
  0.88, 1, 0.88],ExpressionUUID->"f80f3067-c9c5-4f37-b424-a353f9e049ff"],

Cell[TextData[{
 StyleBox["AXIOM 3 (SYMMETRY)\n",
  FontWeight->"Bold"],
 "Given an abundance distribution ",
 Cell[BoxData[
  FormBox[
   RowBox[{
    StyleBox["y",
     FontWeight->"Bold",
     FontSlant->"Plain"], "=", 
    RowBox[{
     SubsuperscriptBox[
      RowBox[{"(", 
       SubscriptBox["y", "i"], ")"}], 
      RowBox[{"i", "=", "1"}], "n"], "\[Element]", "\[ScriptCapitalY]", 
     "\[SubsetEqual]", 
     SubsuperscriptBox["\[DoubleStruckCapitalR]", 
      RowBox[{"\[GreaterEqual]", "0"}], "n"]}]}], TraditionalForm]],
  ExpressionUUID->"2d889fd3-a09a-4cce-8718-e2bbe37aeb9c"],
 " and a permutation function ",
 Cell[BoxData[
  FormBox[
   RowBox[{
    RowBox[{"\[Sigma]", ":", 
     SubscriptBox["\[DoubleStruckCapitalZ]", "+"]}], "\[Rule]", 
    SubscriptBox["\[DoubleStruckCapitalZ]", "+"]}], TraditionalForm]],
  ExpressionUUID->"912e866a-080a-416a-8cd7-b5b19e4d1662"],
 ", the heterogeneity measure ",
 Cell[BoxData[
  FormBox[
   RowBox[{
    RowBox[{"h", ":", "\[ScriptCapitalY]"}], "\[Rule]", " ", 
    SubscriptBox["\[DoubleStruckCapitalR]", 
     RowBox[{"\[GreaterEqual]", "0"}]]}], TraditionalForm]],ExpressionUUID->
  "18726b66-9d99-4006-bfda-f7ec49cd2cae"],
 " satisfies\n\n",
 Cell[BoxData[
  RowBox[{"\t\t\t", 
   StyleBox[
    FormBox[
     RowBox[{
      RowBox[{"h", "(", 
       RowBox[{"{", 
        RowBox[{
         SubscriptBox["y", "1"], ",", " ", 
         SubscriptBox["y", "2"], ",", " ", "\[Ellipsis]", ",", " ", 
         SubscriptBox["y", "n"]}], "}"}], ")"}], "=", 
      RowBox[{"h", "(", 
       RowBox[{"{", 
        RowBox[{
         SubscriptBox["y", 
          RowBox[{"\[Sigma]", "(", "1", ")"}]], ",", " ", 
         SubscriptBox["y", 
          RowBox[{"\[Sigma]", "(", "2", ")"}]], ",", " ", "\[Ellipsis]", ",", 
         " ", 
         SubscriptBox["y", 
          RowBox[{"\[Sigma]", "(", "n", ")"}]]}], "}"}], ")"}]}],
     TraditionalForm], "DisplayFormula"]}]], "DisplayFormulaNumbered",
  CellChangeTimes->{3.780732872874715*^9},
  Background->RGBColor[0.88, 1, 0.88],ExpressionUUID->
  "f593dad6-8555-4d08-8995-4690fc9ed91a"],
 "."
}], "Text",
 CellChangeTimes->{{3.780732350532126*^9, 3.780732463197886*^9}, {
  3.7807324995398912`*^9, 3.7807325035325403`*^9}, {3.78073259301019*^9, 
  3.780732893497054*^9}, {3.780732931568232*^9, 3.780732940718701*^9}, {
  3.7807330770683002`*^9, 3.780733113858615*^9}, {3.7807332178060713`*^9, 
  3.78073322641523*^9}},
 Background->RGBColor[
  0.88, 1, 0.88],ExpressionUUID->"4d7cefaa-5f1e-44ba-9ec3-cc4c4d392f2e"],

Cell[TextData[{
 StyleBox["AXIOM 4 (CONTINUITY AND DIFFERENTIABILITY)\n",
  FontWeight->"Bold"],
 "The heterogeneity measure ",
 Cell[BoxData[
  FormBox[
   RowBox[{
    RowBox[{"h", ":", "\[ScriptCapitalY]"}], "\[Rule]", " ", 
    SubscriptBox["\[DoubleStruckCapitalR]", 
     RowBox[{"\[GreaterEqual]", "0"}]]}], TraditionalForm]],ExpressionUUID->
  "46ccacc3-9c0a-4da8-888a-5271dc55fca6"],
 " is a continuous and differentiable function ",
 Cell[BoxData[
  FormBox[
   RowBox[{"\[ForAll]", 
    RowBox[{
     StyleBox["y",
      FontWeight->"Bold",
      FontSlant->"Plain"], "\[Element]", "\[ScriptCapitalY]"}]}], 
   TraditionalForm]],
  FormatType->"TraditionalForm",ExpressionUUID->
  "58bd8ca5-cfc4-4e51-a018-068f0074b319"],
 "."
}], "Text",
 CellChangeTimes->{{3.780732350532126*^9, 3.780732463197886*^9}, {
   3.7807324995398912`*^9, 3.7807325035325403`*^9}, {3.78073259301019*^9, 
   3.780732893497054*^9}, {3.780732931568232*^9, 3.780733014860135*^9}, 
   3.78073312228887*^9, 3.780733159023615*^9, {3.780733609769271*^9, 
   3.7807336186489477`*^9}},
 Background->RGBColor[
  0.88, 1, 0.88],ExpressionUUID->"818e6378-52f5-4457-8021-031665926cfd"],

Cell[TextData[{
 StyleBox["AXIOM 5a (EXTENSIVITY OR MONOTONICITY TO SET SIZE)\n",
  FontWeight->"Bold"],
 "Given a family of distributions ",
 Cell[BoxData[
  FormBox[
   RowBox[{
    RowBox[{
     StyleBox["y",
      FontWeight->"Bold",
      FontSlant->"Plain"], "(", "n", ")"}], "=", 
    SubsuperscriptBox[
     RowBox[{"(", 
      SubscriptBox["y", "i"], ")"}], 
     RowBox[{"i", "=", "1"}], "n"]}], TraditionalForm]],
  FormatType->"TraditionalForm",ExpressionUUID->
  "a5b0f44d-0fa9-4c30-b9cb-9b928a38d2fc"],
 " with a constant level of inequality for all ",
 Cell[BoxData[
  FormBox[
   RowBox[{"n", "\[Element]", 
    SubscriptBox["\[DoubleStruckCapitalN]", "+"]}], TraditionalForm]],
  FormatType->"TraditionalForm",ExpressionUUID->
  "72402a2a-d2c8-4ef3-ac0d-cf1f650387c8"],
 ", the heterogeneity measure ",
 Cell[BoxData[
  FormBox["h", TraditionalForm]],
  FormatType->"TraditionalForm",ExpressionUUID->
  "c3869248-4388-497a-a6a3-68609fbc962c"],
 " must satisfy",
 StyleBox["\n\t\n\t\t",
  FontWeight->"Bold"],
 Cell[BoxData[
  FormBox[
   RowBox[{
    RowBox[{"h", "(", 
     RowBox[{
      StyleBox["y",
       FontWeight->"Bold",
       FontSlant->"Plain"], "(", 
      RowBox[{"n", " ", "+", " ", "\[Delta]"}], ")"}], ")"}], " ", ">", " ", 
    RowBox[{
     RowBox[{"h", "(", 
      RowBox[{
       StyleBox["y",
        FontWeight->"Bold",
        FontSlant->"Plain"], "(", "n", ")"}], ")"}], "  ", 
     RowBox[{"\[ForAll]", 
      RowBox[{"\[Delta]", "\[Element]", 
       SubscriptBox["\[DoubleStruckCapitalN]", "+"]}]}]}]}], TraditionalForm]],
  FormatType->"TraditionalForm",ExpressionUUID->
  "a48ba368-3610-470f-974c-3f6c37b8ce20"]
}], "Text",
 CellChangeTimes->{{3.780732350532126*^9, 3.780732463197886*^9}, {
  3.7807324995398912`*^9, 3.7807325035325403`*^9}, {3.78073259301019*^9, 
  3.780732893497054*^9}, {3.780732931568232*^9, 3.780733026811898*^9}, {
  3.7807331298813*^9, 3.780733212678936*^9}, {3.780733626656764*^9, 
  3.780733660951357*^9}, {3.7807401499678164`*^9, 3.780740150280357*^9}, {
  3.780740388349744*^9, 3.780740397216443*^9}},
 Background->RGBColor[
  0.88, 1, 0.88],ExpressionUUID->"059461b3-1323-41f3-b1ff-b3abde459377"],

Cell[TextData[{
 StyleBox["AXIOM 5b (NON-EXTENSIVITY OR INVARIANCE TO SET SIZE)\n",
  FontWeight->"Bold"],
 "Given a family of distributions ",
 Cell[BoxData[
  FormBox[
   RowBox[{
    RowBox[{
     StyleBox["y",
      FontWeight->"Bold",
      FontSlant->"Plain"], "(", "n", ")"}], "=", 
    SubsuperscriptBox[
     RowBox[{"(", 
      SubscriptBox["y", "i"], ")"}], 
     RowBox[{"i", "=", "1"}], "n"]}], TraditionalForm]],
  FormatType->"TraditionalForm",ExpressionUUID->
  "4d5fe7e4-732e-4a7b-b75a-22e62992e052"],
 " with a constant level of inequality for all ",
 Cell[BoxData[
  FormBox[
   RowBox[{"n", "\[Element]", 
    SubscriptBox["\[DoubleStruckCapitalN]", "+"]}], TraditionalForm]],
  FormatType->"TraditionalForm",ExpressionUUID->
  "c98ca83a-d4b1-4431-9aa5-d60eb4531e49"],
 ", the heterogeneity measure ",
 Cell[BoxData[
  FormBox["h", TraditionalForm]],
  FormatType->"TraditionalForm",ExpressionUUID->
  "83096e30-4849-41da-b6f6-10f550eaa19c"],
 " must satisfy",
 StyleBox["\n\t\n\t\t",
  FontWeight->"Bold"],
 Cell[BoxData[
  FormBox[
   RowBox[{
    RowBox[{"h", "(", 
     RowBox[{
      StyleBox["y",
       FontWeight->"Bold",
       FontSlant->"Plain"], "(", 
      RowBox[{"n", " ", "+", " ", "\[Delta]"}], ")"}], ")"}], " ", "=", " ", 
    RowBox[{
     RowBox[{"h", "(", 
      RowBox[{
       StyleBox["y",
        FontWeight->"Bold",
        FontSlant->"Plain"], "(", "n", ")"}], ")"}], "  ", 
     RowBox[{"\[ForAll]", 
      RowBox[{"\[Delta]", "\[Element]", 
       SubscriptBox["\[DoubleStruckCapitalN]", "+"]}]}]}]}], TraditionalForm]],
  FormatType->"TraditionalForm",ExpressionUUID->
  "c660101d-1da8-4f51-be76-cbdfd9cbebe8"]
}], "Text",
 CellChangeTimes->{{3.780732350532126*^9, 3.780732463197886*^9}, {
  3.7807324995398912`*^9, 3.7807325035325403`*^9}, {3.78073259301019*^9, 
  3.780732893497054*^9}, {3.780732931568232*^9, 3.780733026811898*^9}, {
  3.7807331298813*^9, 3.780733212678936*^9}, {3.780733626656764*^9, 
  3.780733676494923*^9}, {3.780733804019635*^9, 3.7807338092418756`*^9}, {
  3.7807401628315268`*^9, 3.780740163055572*^9}, {3.7807402383090973`*^9, 
  3.7807404119766293`*^9}},
 Background->RGBColor[
  0.88, 1, 0.88],ExpressionUUID->"3d4e1108-7f0e-48c3-ae9c-a2af50780306"],

Cell[TextData[{
 StyleBox["Remark. ",
  FontSlant->"Italic"],
 "Extensivity is typically desirable for heterogeneity measures corresponding \
to set size. Measures that are specifically focused on ",
 StyleBox["inequality",
  FontSlant->"Italic"],
 " generally require non-extensivity."
}], "Text",
 CellChangeTimes->{{3.780740430622286*^9, 
  3.780740502500298*^9}},ExpressionUUID->"12066a13-4f28-443c-9a8f-\
a854297ff6b5"],

Cell[TextData[{
 StyleBox["AXIOM 6 (PRINCIPLE OF TRANSFERS) \n",
  FontWeight->"Bold"],
 "Given an abundance vector  ",
 Cell[BoxData[
  FormBox[
   RowBox[{
    StyleBox["y",
     FontWeight->"Bold",
     FontSlant->"Plain"], "=", 
    SubsuperscriptBox[
     RowBox[{"(", 
      SubscriptBox["y", "i"], ")"}], 
     RowBox[{"i", "=", "1"}], "n"]}], TraditionalForm]],
  FormatType->"TraditionalForm",ExpressionUUID->
  "9152d052-7eea-4112-8173-e8838366e38b"],
 ", if we define a new vector ",
 Cell[BoxData[
  FormBox[
   SuperscriptBox[
    StyleBox["y",
     FontWeight->"Bold",
     FontSlant->"Plain"], "\[Prime]"], TraditionalForm]],
  FormatType->"TraditionalForm",ExpressionUUID->
  "6d387a6e-d2e4-4351-8996-8a101a5c56f3"],
 " by the following transfer of some small amount of abundance ,\n\n\t",
 Cell[BoxData[
  FormBox[
   RowBox[{
    SubsuperscriptBox["y", "k", "\[Prime]"], "=", 
    TagBox[GridBox[{
       {"\[Piecewise]", GridBox[{
          {
           RowBox[{
            SubscriptBox["y", "k"], "-", "\[Epsilon]"}], 
           RowBox[{"k", "=", "j"}]},
          {
           RowBox[{
            SubscriptBox["y", "k"], "+", "\[Epsilon]"}], 
           RowBox[{"k", "=", "i"}]},
          {
           SubscriptBox["y", "k"], 
           RowBox[{
            RowBox[{"k", "\[NotEqual]", "i"}], "\[And]", 
            RowBox[{"k", "\[NotEqual]", "j"}]}]}
         },
         AllowedDimensions->{2, Automatic},
         Editable->True,
         GridBoxAlignment->{
          "Columns" -> {{Left}}, "ColumnsIndexed" -> {}, 
           "Rows" -> {{Baseline}}, "RowsIndexed" -> {}},
         GridBoxItemSize->{
          "Columns" -> {{Automatic}}, "ColumnsIndexed" -> {}, 
           "Rows" -> {{1.}}, "RowsIndexed" -> {}},
         GridBoxSpacings->{"Columns" -> {
             Offset[0.27999999999999997`], {
              Offset[0.84]}, 
             Offset[0.27999999999999997`]}, "ColumnsIndexed" -> {}, "Rows" -> {
             Offset[0.2], {
              Offset[0.4]}, 
             Offset[0.2]}, "RowsIndexed" -> {}},
         Selectable->True]}
      },
      GridBoxAlignment->{
       "Columns" -> {{Left}}, "ColumnsIndexed" -> {}, "Rows" -> {{Baseline}}, 
        "RowsIndexed" -> {}},
      GridBoxItemSize->{
       "Columns" -> {{Automatic}}, "ColumnsIndexed" -> {}, "Rows" -> {{1.}}, 
        "RowsIndexed" -> {}},
      GridBoxSpacings->{"Columns" -> {
          Offset[0.27999999999999997`], {
           Offset[0.35]}, 
          Offset[0.27999999999999997`]}, "ColumnsIndexed" -> {}, "Rows" -> {
          Offset[0.2], {
           Offset[0.4]}, 
          Offset[0.2]}, "RowsIndexed" -> {}}],
     "Piecewise",
     DeleteWithContents->True,
     Editable->False,
     SelectWithContents->True,
     Selectable->False,
     StripWrapperBoxes->True]}], TraditionalForm]],
  FormatType->"TraditionalForm",ExpressionUUID->
  "f2b24635-ad2b-4102-930e-1e70d51f3157"],
 "\n\nwhere ",
 Cell[BoxData[
  FormBox[
   RowBox[{
    SubscriptBox["y", "j"], ">", 
    SubscriptBox["y", "i"]}], TraditionalForm]],
  FormatType->"TraditionalForm",ExpressionUUID->
  "17321f05-e593-49a7-9866-1c124ea5432e"],
 " then heterogeneity must increase, with a maximal value attained iff ",
 Cell[BoxData[
  FormBox[
   RowBox[{
    SubscriptBox["y", "i"], "=", 
    SubscriptBox["y", "j"]}], TraditionalForm]],
  FormatType->"TraditionalForm",ExpressionUUID->
  "d9f4a708-62b8-45b1-be2d-62860a35d608"],
 ".  "
}], "Text",
 CellChangeTimes->{{3.780732350532126*^9, 3.780732463197886*^9}, {
  3.7807324995398912`*^9, 3.7807325035325403`*^9}, {3.78073259301019*^9, 
  3.780732893497054*^9}, {3.780732931568232*^9, 3.780733026811898*^9}, {
  3.7807331298813*^9, 3.780733212678936*^9}, {3.780733626656764*^9, 
  3.780733679550919*^9}, {3.780733815962528*^9, 3.780733818634334*^9}, {
  3.780740171975244*^9, 3.780740176502606*^9}, {3.7807405240846453`*^9, 
  3.7807405904898643`*^9}, {3.7807406231206703`*^9, 3.780740687239998*^9}},
 Background->RGBColor[
  0.88, 1, 0.88],ExpressionUUID->"9912b38e-f0f8-4f27-a9ef-fb1be23670d1"],

Cell[TextData[{
 StyleBox["AXIOM 7 (THE REPLICATION PRINCIPLE)\n",
  FontWeight->"Bold"],
 "We are given ",
 Cell[BoxData[
  FormBox[
   RowBox[{
    SubscriptBox["n", "s"], "\[Element]", 
    SubscriptBox["\[DoubleStruckCapitalN]", 
     RowBox[{"\[GreaterEqual]", "2"}]]}], TraditionalForm]],
  FormatType->"TraditionalForm",ExpressionUUID->
  "ebc70440-d1cb-4cf4-97f2-f0e9990d7458"],
 " systems, with respective distributions ",
 Cell[BoxData[
  FormBox[
   SubscriptBox[
    StyleBox["y",
     FontWeight->"Bold",
     FontSlant->"Plain"], "i"], TraditionalForm]],
  FormatType->"TraditionalForm",ExpressionUUID->
  "1dcfaaaf-ddc1-4dee-b7c8-412ecc39e208"],
 " ",
 Cell[BoxData[
  FormBox[
   RowBox[{"\[ForAll]", 
    RowBox[{"i", "\[Element]", 
     RowBox[{"{", 
      RowBox[{"1", ",", " ", "2", ",", " ", "\[Ellipsis]", ",", " ", 
       SubscriptBox["n", "s"]}], "}"}]}]}], TraditionalForm]],
  FormatType->"TraditionalForm",ExpressionUUID->
  "a5362607-13a3-4cc0-9ad6-378bacead21c"],
 ", whose domains of support are non-overlapping, but whose heterogeneities \
are equal: \n\n",
 Cell[BoxData[
  FormBox[
   RowBox[{"\t\t", 
    RowBox[{
     RowBox[{"h", "(", 
      SubscriptBox[
       StyleBox["y",
        FontWeight->"Bold",
        FontSlant->"Plain"], "i"], ")"}], "=", 
     RowBox[{
      RowBox[{"h", "(", 
       SubscriptBox[
        StyleBox["y",
         FontWeight->"Bold",
         FontSlant->"Plain"], "j"], ")"}], " ", 
      RowBox[{"\[ForAll]", 
       RowBox[{
        RowBox[{"(", 
         RowBox[{"i", ",", "j"}], ")"}], "\[Element]", 
        RowBox[{"{", 
         RowBox[{"1", ",", "2", ",", "\[Ellipsis]", ",", " ", 
          SubscriptBox["n", "s"]}], "}"}]}]}]}]}]}], TraditionalForm]],
  FormatType->"TraditionalForm",ExpressionUUID->
  "a84ab901-fd4a-45dc-8b26-c962e1c9c234"],
 "\n\nLetting ",
 Cell[BoxData[
  FormBox[
   OverscriptBox[
    StyleBox["y",
     FontWeight->"Bold",
     FontSlant->"Plain"], "_"], TraditionalForm]],
  FormatType->"TraditionalForm",ExpressionUUID->
  "7e78812a-bbd1-4f7b-bca9-345fcfe64f16"],
 " be the abundance distribution on the pooled ",
 Cell[BoxData[
  FormBox[
   SubscriptBox["n", "s"], TraditionalForm]],
  FormatType->"TraditionalForm",ExpressionUUID->
  "2110a86d-e413-4ae8-b012-9c9062ddaaef"],
 " systems, the replication principle states that\n\n\t\t",
 Cell[BoxData[
  FormBox[
   RowBox[{
    RowBox[{"h", "(", 
     OverscriptBox[
      StyleBox["y",
       FontWeight->"Bold",
       FontSlant->"Plain"], "_"], ")"}], "=", 
    RowBox[{
     SubscriptBox["n", "s"], 
     RowBox[{"h", "(", 
      SubscriptBox[
       StyleBox["y",
        FontWeight->"Bold",
        FontSlant->"Plain"], "i"], ")"}], "  ", 
     RowBox[{"\[ForAll]", 
      RowBox[{"i", "\[Element]", 
       RowBox[{"{", 
        RowBox[{"1", ",", "2", ",", "\[Ellipsis]", ",", " ", 
         SubscriptBox["n", "s"]}], "}"}]}]}]}]}], TraditionalForm]],
  FormatType->"TraditionalForm",ExpressionUUID->
  "89e61b16-79f6-49bb-85bc-e87d2bc8b7d7"],
 "."
}], "Text",
 CellChangeTimes->{{3.780732350532126*^9, 3.780732463197886*^9}, {
  3.7807324995398912`*^9, 3.7807325035325403`*^9}, {3.78073259301019*^9, 
  3.780732893497054*^9}, {3.780732931568232*^9, 3.780733026811898*^9}, {
  3.7807331298813*^9, 3.780733212678936*^9}, {3.780733626656764*^9, 
  3.7807336891904097`*^9}, {3.780733821746036*^9, 3.780733834393928*^9}, {
  3.780733881768264*^9, 3.780733885520301*^9}, {3.78074018349485*^9, 
  3.7807401838472433`*^9}, {3.780740705808913*^9, 3.780740925927147*^9}},
 Background->RGBColor[
  0.88, 1, 0.88],ExpressionUUID->"42e91cd3-d840-4c45-bfce-7dc9d38def3c"],

Cell[TextData[{
 StyleBox["AXIOM 8 (DECOMPOSABILITY)\n",
  FontWeight->"Bold"],
 "Given a system \[ScriptCapitalX] with abundance distribution p that is a \
composition of subsystems ",
 Cell[BoxData[
  FormBox[
   RowBox[{
    SuperscriptBox["\[ScriptCapitalX]", 
     RowBox[{"(", "1", ")"}]], ",", 
    SuperscriptBox["\[ScriptCapitalX]", 
     RowBox[{"(", "2", ")"}]], ",", "\[Ellipsis]", ",", " ", 
    SuperscriptBox["\[ScriptCapitalX]", 
     RowBox[{"(", "K", ")"}]]}], TraditionalForm]],
  FormatType->"TraditionalForm",ExpressionUUID->
  "75551772-26ee-4158-af8f-d8f3c710a596"],
 " with corresponding abundance distributions ",
 Cell[BoxData[
  FormBox[
   RowBox[{
    SubscriptBox[
     StyleBox["y",
      FontWeight->"Bold",
      FontSlant->"Plain"], "1"], ",", 
    SubscriptBox[
     StyleBox["y",
      FontWeight->"Bold",
      FontSlant->"Plain"], "2"], ",", "\[Ellipsis]", ",", 
    SubscriptBox[
     StyleBox["y",
      FontWeight->"Bold",
      FontSlant->"Plain"], "n"]}], TraditionalForm]],
  FormatType->"TraditionalForm",ExpressionUUID->
  "2fb0c64c-aeec-4a85-adc8-c94d1352ca9f"],
 ", then we define the heterogeneity of the composite system\[LongDash]also \
known as the total heterogeneity or \[Gamma]-heterogeneity\[LongDash]as ",
 Cell[BoxData[
  FormBox[
   RowBox[{
    SuperscriptBox["h", "\[Gamma]"], "(", 
    OverscriptBox[
     StyleBox["y",
      FontWeight->"Bold",
      FontSlant->"Plain"], "_"], ")"}], TraditionalForm]],
  FormatType->"TraditionalForm",ExpressionUUID->
  "df92b26a-fefe-4714-a371-25e52da7bde6"],
 ", although for brevity we will simply denote it as ",
 Cell[BoxData[
  FormBox[
   SuperscriptBox["h", "\[Gamma]"], TraditionalForm]],
  FormatType->"TraditionalForm",ExpressionUUID->
  "1d9b6e22-6ec5-422c-80dd-4e634c46e2f4"],
 ". The component of total heterogeneity due to within-group factors is also \
known as the \[Alpha]-heterogeneity, and is denoted as ",
 Cell[BoxData[
  FormBox[
   SuperscriptBox["h", "\[Alpha]"], TraditionalForm]],
  FormatType->"TraditionalForm",ExpressionUUID->
  "d023c078-aadf-4353-8d0b-7e2a45545b35"],
 ". Finally, the component of heterogeneity due to between-group differences \
is denoted as ",
 Cell[BoxData[
  FormBox[
   SuperscriptBox["h", "\[Beta]"], TraditionalForm]],
  FormatType->"TraditionalForm",ExpressionUUID->
  "5b097327-d4af-4d75-bfe5-1c06d6bf1246"],
 " and is known as the \[Beta]-heterogeneity. The heterogeneity measure ",
 Cell[BoxData[
  FormBox["h", TraditionalForm]],
  FormatType->"TraditionalForm",ExpressionUUID->
  "cf9f120d-f52a-41fb-a681-5cfcb3789255"],
 " is decomposable if (Jost, 2007): \n\nA. There exists a deterministic \
function \[CapitalXi] such that ",
 Cell[BoxData[
  FormBox[
   RowBox[{
    SuperscriptBox["h", "\[Gamma]"], "=", 
    RowBox[{"\[CapitalXi]", "(", 
     RowBox[{
      SuperscriptBox["h", "\[Alpha]"], ",", " ", 
      SuperscriptBox["h", "\[Beta]"]}], ")"}]}], TraditionalForm]],
  FormatType->"TraditionalForm",ExpressionUUID->
  "db816b90-87a6-46eb-8cf5-1135a165b430"],
 "\nB. The within and between-group components are independent: ",
 Cell[BoxData[
  FormBox[
   RowBox[{
    SuperscriptBox["h", "\[Alpha]"], "\:2aeb", " ", 
    SuperscriptBox["h", "\[Beta]"]}], TraditionalForm]],
  FormatType->"TraditionalForm",ExpressionUUID->
  "dd8df321-d938-483a-bff4-78ca680b4c28"],
 "\nC. The within-group heterogeneity is a lower bound on total \
heterogeneity: ",
 Cell[BoxData[
  FormBox[
   RowBox[{
    SuperscriptBox["h", "\[Alpha]"], "\[LessEqual]", " ", 
    SuperscriptBox["h", "\[Gamma]"]}], TraditionalForm]],
  FormatType->"TraditionalForm",ExpressionUUID->
  "95b8c01a-68c1-41be-9539-7f37f4b73271"],
 "\nD. The within-group and between-group components have the same units"
}], "Text",
 CellChangeTimes->{{3.780732350532126*^9, 3.780732463197886*^9}, {
  3.7807324995398912`*^9, 3.7807325035325403`*^9}, {3.78073259301019*^9, 
  3.780732893497054*^9}, {3.780732931568232*^9, 3.780733026811898*^9}, {
  3.7807331298813*^9, 3.780733212678936*^9}, {3.780733626656764*^9, 
  3.780733697526125*^9}, {3.780733889856189*^9, 3.780733891384017*^9}, {
  3.780740196150511*^9, 3.780740196993374*^9}, {3.780740928264101*^9, 
  3.7807411246729116`*^9}, {3.780741184416253*^9, 3.780741229805656*^9}, {
  3.780741369130513*^9, 3.780741546159474*^9}},
 Background->RGBColor[
  0.88, 1, 0.88],ExpressionUUID->"5e129d3b-f1c6-4931-a85f-3afea6f555b1"],

Cell[TextData[{
 StyleBox["AXIOM 9 (SCALE INVARIANCE) \n",
  FontWeight->"Bold"],
 "Given an abundance vector ",
 Cell[BoxData[
  FormBox[
   RowBox[{
    StyleBox["y",
     FontWeight->"Bold",
     FontSlant->"Plain"], "=", 
    SubsuperscriptBox[
     RowBox[{"(", 
      SubscriptBox["y", "i"], ")"}], 
     RowBox[{"i", "=", "1"}], "n"]}], TraditionalForm]],
  FormatType->"TraditionalForm",ExpressionUUID->
  "a609b8a1-d548-4ef9-9eda-0dff6c68a930"],
 " and a positive scalar ",
 Cell[BoxData[
  FormBox[
   RowBox[{"k", "\[Element]", 
    SubscriptBox["\[DoubleStruckCapitalR]", "+"]}], TraditionalForm]],
  FormatType->"TraditionalForm",ExpressionUUID->
  "1eb6ba87-f003-4970-b163-b8b1e7b99b40"],
 ", ",
 Cell[BoxData[
  FormBox[
   RowBox[{
    RowBox[{"h", "(", 
     RowBox[{"k", " ", 
      StyleBox["y",
       FontWeight->"Bold"]}], ")"}], "=", 
    RowBox[{"h", "(", 
     StyleBox["y",
      FontWeight->"Bold",
      FontSlant->"Plain"], ")"}]}], TraditionalForm]],
  FormatType->"TraditionalForm",ExpressionUUID->
  "0fb1f16a-6cb4-4e04-aa6a-e2d51ab1e02e"]
}], "Text",
 CellChangeTimes->{{3.780732350532126*^9, 3.780732463197886*^9}, {
  3.7807324995398912`*^9, 3.7807325035325403`*^9}, {3.78073259301019*^9, 
  3.780732893497054*^9}, {3.780732931568232*^9, 3.780733026811898*^9}, {
  3.7807331298813*^9, 3.780733212678936*^9}, {3.780733626656764*^9, 
  3.7807337050780497`*^9}, {3.7807338950560217`*^9, 3.780733896495729*^9}, {
  3.780740206454158*^9, 3.780740211893293*^9}, {3.78074158715664*^9, 
  3.780741639784884*^9}},
 Background->RGBColor[
  0.88, 1, 0.88],ExpressionUUID->"8fb983eb-74b9-4fd4-95a3-6a03c2582f2a"]
}, Open  ]],

Cell[CellGroupData[{

Cell["A.2. \tNumbers Equivalent", "Section",
 CellChangeTimes->{{3.780733270139904*^9, 
  3.7807332872032022`*^9}},ExpressionUUID->"6fde46f0-6d42-42e2-a541-\
941870e8aa32"],

Cell[TextData[{
 "Consider a set \[ScriptCapitalX] with probability (abundance) distribution ",
 Cell[BoxData[
  FormBox[
   RowBox[{
    StyleBox["p",
     FontWeight->"Bold",
     FontSlant->"Plain"], " ", "=", " ", 
    SubsuperscriptBox[
     RowBox[{"(", 
      SubscriptBox["p", "i"], ")"}], 
     RowBox[{"i", "=", "1"}], 
     SubsuperscriptBox["n", "c", 
      RowBox[{"(", "p", ")"}]]]}], TraditionalForm]],
  FormatType->"TraditionalForm",ExpressionUUID->
  "bc034cd9-d4ad-4e39-a878-b1bafff80303"],
 " and heterogeneity"
}], "Text",
 CellChangeTimes->{{3.7807417184326878`*^9, 3.780741780275032*^9}, {
  3.7807425191276007`*^9, 
  3.780742520290956*^9}},ExpressionUUID->"99d71cf4-38c2-4f01-bdbd-\
469b6e14ba33"],

Cell[BoxData[
 StyleBox[
  RowBox[{
   RowBox[{
    SubscriptBox["\[CapitalPi]", "q"], "[", 
    StyleBox["p",
     FontWeight->"Bold",
     FontSlant->"Plain"], "]"}], "=", 
   SuperscriptBox[
    RowBox[{"(", 
     RowBox[{
      UnderoverscriptBox["\[Sum]", 
       RowBox[{"i", "=", "1"}], 
       SubsuperscriptBox["n", "c", 
        RowBox[{"(", "p", ")"}]]], 
      SubsuperscriptBox["p", "i", "q"]}], ")"}], 
    FractionBox["1", 
     RowBox[{"1", "-", "q"}]]]}], "DisplayFormula"]], "DisplayFormulaNumbered",\

 CellChangeTimes->{{3.780741797147142*^9, 3.780741819625971*^9}, {
  3.7807425102163677`*^9, 3.7807425339424334`*^9}},
 TextAlignment->Center,ExpressionUUID->"92f72d33-f43a-4b3e-8471-0db219f5e0f9"],

Cell[TextData[{
 "Given a second set ",
 Cell[BoxData[
  FormBox[
   SuperscriptBox["\[ScriptCapitalX]", "\[Prime]"], TraditionalForm]],
  FormatType->"TraditionalForm",ExpressionUUID->
  "6d666088-d769-47c0-8aae-b91bdc52531f"],
 " with a uniform distribution ",
 Cell[BoxData[
  FormBox[
   RowBox[{
    SubscriptBox["u", "j"], "=", 
    RowBox[{
     RowBox[{"1", "/", 
      SubsuperscriptBox["n", "c", 
       RowBox[{"(", "u", ")"}]]}], " ", 
     RowBox[{"\[ForAll]", 
      RowBox[{"j", "\[Element]", 
       RowBox[{"{", 
        RowBox[{"1", ",", " ", "2", ",", " ", "\[Ellipsis]", ",", " ", 
         SubsuperscriptBox["n", "c", 
          RowBox[{"(", "u", ")"}]]}], "}"}]}]}]}]}], TraditionalForm]],
  FormatType->"TraditionalForm",ExpressionUUID->
  "df4354ba-bcd1-4e52-9803-3da0dad2753c"],
 " whose heterogeneity is such that ",
 Cell[BoxData[
  FormBox[
   RowBox[{
    RowBox[{
     SubscriptBox["\[CapitalPi]", "q"], "[", 
     StyleBox["p",
      FontWeight->"Bold",
      FontSlant->"Plain"], "]"}], "=", 
    RowBox[{
     SubscriptBox["\[CapitalPi]", "q"], "[", 
     StyleBox["u",
      FontWeight->"Bold",
      FontSlant->"Plain"], "]"}]}], TraditionalForm]],
  FormatType->"TraditionalForm",ExpressionUUID->
  "785af6ad-8755-426d-8289-fa63f881167d"],
 ", we can easily see that"
}], "Text",
 CellChangeTimes->{
  3.780741791504704*^9, {3.780741836046208*^9, 3.78074195254965*^9}, {
   3.7807424854561567`*^9, 
   3.780742505352737*^9}},ExpressionUUID->"741d8487-edb8-4ed1-9bb2-\
c01135e82100"],

Cell[CellGroupData[{

Cell[BoxData[
 RowBox[{"TraditionalForm", "@", 
  RowBox[{"PowerExpand", "@", 
   RowBox[{
    RowBox[{"ReplaceAll", "[", 
     RowBox[{"{", 
      RowBox[{
       SubscriptBox["u", "j"], "\[Rule]", 
       FractionBox["1", 
        SubsuperscriptBox["n", "c", 
         RowBox[{"(", "u", ")"}]]]}], "}"}], "]"}], "[", 
    RowBox[{
     SuperscriptBox[
      RowBox[{"(", 
       RowBox[{
        UnderoverscriptBox["\[Sum]", 
         RowBox[{"i", "=", "1"}], 
         SubsuperscriptBox["n", "c", 
          RowBox[{"(", "p", ")"}]]], 
        SubsuperscriptBox["p", "i", "q"]}], ")"}], 
      FractionBox["1", 
       RowBox[{"1", "-", "q"}]]], "\[Equal]", 
     SuperscriptBox[
      RowBox[{"(", 
       RowBox[{
        UnderoverscriptBox["\[Sum]", 
         RowBox[{"j", "=", "1"}], 
         SubsuperscriptBox["n", "c", 
          RowBox[{"(", "u", ")"}]]], 
        SubsuperscriptBox["u", "j", "q"]}], ")"}], 
      FractionBox["1", 
       RowBox[{"1", "-", "q"}]]]}], "]"}]}]}]], "Code",
 CellChangeTimes->{{3.780742339044318*^9, 3.7807423526367903`*^9}, {
  3.780742398958791*^9, 3.780742443314872*^9}, {3.7807424758753767`*^9, 
  3.780742478737089*^9}, {3.780742539606941*^9, 3.780742559371099*^9}, {
  3.7807426436074667`*^9, 3.780742671034849*^9}, {3.780744953618453*^9, 
  3.780744955778531*^9}, {3.780745020528607*^9, 3.780745023518756*^9}},
 CellLabel->"In[1]:=",ExpressionUUID->"06b52b84-0ca2-418a-a698-d51225faf1f5"],

Cell[BoxData[
 FormBox[
  RowBox[{
   SuperscriptBox[
    RowBox[{"(", 
     RowBox[{
      UnderoverscriptBox["\[Sum]", 
       RowBox[{"i", "=", "1"}], 
       SubsuperscriptBox["n", "c", "p"]], 
      SubsuperscriptBox["p", "i", "q"]}], ")"}], 
    FractionBox["1", 
     RowBox[{"1", "-", "q"}]]], "\[LongEqual]", 
   SubsuperscriptBox["n", "c", 
    RowBox[{"-", 
     FractionBox[
      RowBox[{
       RowBox[{"(", 
        RowBox[{"q", "-", "1"}], ")"}], " ", "u"}], 
      RowBox[{"1", "-", "q"}]]}]]}], TraditionalForm]], "Output",
 CellChangeTimes->{
  3.780742353949628*^9, {3.7807424077473907`*^9, 3.780742444061264*^9}, 
   3.780742560585012*^9, {3.7807426446275883`*^9, 3.780742672927003*^9}, 
   3.78074495633442*^9, 3.780745024486534*^9, 3.780745969045105*^9, 
   3.780925287221376*^9, 3.780946642545538*^9, {3.7809467362563143`*^9, 
   3.7809467606621847`*^9}, 3.780946851416687*^9, 3.780947389762198*^9},
 CellLabel->
  "Out[1]//TraditionalForm=",ExpressionUUID->"a7078eaf-66e8-416a-9972-\
c8bf7f644a59"]
}, Open  ]],

Cell[CellGroupData[{

Cell[BoxData[
 RowBox[{"TraditionalForm", "@", 
  RowBox[{"FullSimplify", "[", "%", "]"}]}]], "Code",
 CellChangeTimes->{{3.780742659449931*^9, 3.7807426634335003`*^9}, {
  3.780744959705036*^9, 3.7807449833598824`*^9}, {3.780745014285095*^9, 
  3.7807450170611887`*^9}},
 CellLabel->"In[2]:=",ExpressionUUID->"9ab8af84-8310-4f62-9e1b-d9e9f4a4bc74"],

Cell[BoxData[
 FormBox[
  RowBox[{
   SubsuperscriptBox["n", "c", "u"], "\[LongEqual]", 
   SuperscriptBox[
    RowBox[{"(", 
     RowBox[{
      UnderoverscriptBox["\[Sum]", 
       RowBox[{"i", "=", "1"}], 
       SubsuperscriptBox["n", "c", "p"]], 
      SubsuperscriptBox["p", "i", "q"]}], ")"}], 
    FractionBox["1", 
     RowBox[{"1", "-", "q"}]]]}], TraditionalForm]], "Output",
 CellChangeTimes->{{3.780742663972562*^9, 3.7807426739292717`*^9}, {
   3.7807449627420073`*^9, 3.780744983668268*^9}, 3.780745026122572*^9, 
   3.7807459702485332`*^9, 3.780925287503167*^9, 3.780946647081004*^9, 
   3.780946760918379*^9, 3.780946851507815*^9, 3.7809473900088787`*^9},
 CellLabel->
  "Out[2]//TraditionalForm=",ExpressionUUID->"a19a17c5-4b6a-42db-a115-\
84c884ea5d2d"]
}, Open  ]],

Cell[TextData[{
 "which shows that the heterogeneity of \[ScriptCapitalX] is the number of \
partitions ",
 Cell[BoxData[
  FormBox[
   SubsuperscriptBox["n", "c", 
    RowBox[{"(", "u", ")"}]], TraditionalForm]],
  FormatType->"TraditionalForm",ExpressionUUID->
  "02b4310e-d751-4392-84a6-a02265a60465"],
 " in an equally heterogeneous set ",
 Cell[BoxData[
  FormBox[
   SuperscriptBox["\[ScriptCapitalX]", "\[Prime]"], TraditionalForm]],
  FormatType->"TraditionalForm",ExpressionUUID->
  "14ae099a-c69d-4568-967c-94be019ca341"],
 " with uniform abundance distribution. "
}], "Text",
 CellChangeTimes->{
  3.780741955482007*^9, {3.7807427001283627`*^9, 
   3.7807427366874447`*^9}},ExpressionUUID->"bbac9548-7528-4674-80da-\
0f0f92aad577"]
}, Open  ]],

Cell[CellGroupData[{

Cell["A.3.\tEntropies and the Replication Principle", "Section",
 CellChangeTimes->{{3.780733290443028*^9, 3.780733310746633*^9}, {
  3.780742771918672*^9, 
  3.7807427767656717`*^9}},ExpressionUUID->"f265b8f3-11f6-4bf9-bbe6-\
0983b33565b4"],

Cell[TextData[{
 "PROPOSITION A1. ",
 StyleBox["Entropies derived from Tsallis\[CloseCurlyQuote] form fail to \
satisfy the replication principle.",
  FontWeight->"Plain"]
}], "Text",
 CellChangeTimes->{{3.7807427908535*^9, 3.780742811828928*^9}, 
   3.780743865577034*^9},
 FontWeight->"Bold",
 Background->RGBColor[
  0.87, 0.94, 1],ExpressionUUID->"7a3c58ba-b53b-459d-905c-e47a221c8d8b"],

Cell[TextData[{
 StyleBox["Proof. ",
  FontSlant->"Italic"],
 "Assume the total number of partitions in a system composed of ",
 Cell[BoxData[
  FormBox["M", TraditionalForm]],ExpressionUUID->
  "24c91f24-5d88-4f50-9314-db602516dd8a"],
 "subsystems is  ",
 Cell[BoxData[
  FormBox[
   RowBox[{"n", "=", 
    RowBox[{
     UnderoverscriptBox["\[Sum]", 
      RowBox[{"i", "=", "1"}], "M"], 
     SubscriptBox["n", "i"]}]}], TraditionalForm]],ExpressionUUID->
  "77464035-9f25-4abc-960d-ceeb11047bbf"],
 ", where ",
 Cell[BoxData[
  FormBox[
   SubscriptBox["n", "i"], TraditionalForm]],ExpressionUUID->
  "f914e64e-03d6-46c8-8659-c510862a1339"],
 " is the number of partitions in the ",
 Cell[BoxData[
  FormBox["i", TraditionalForm]],ExpressionUUID->
  "4aceff1b-99af-452b-aff4-eee07b642d23"],
 "\[CloseCurlyQuote]th sample. The probability distribution for system ",
 Cell[BoxData[
  FormBox["i", TraditionalForm]],ExpressionUUID->
  "154dd6ca-392d-4735-80b2-ca77be7800be"],
 " is ",
 Cell[BoxData[
  FormBox[
   RowBox[{
    SubscriptBox[
     StyleBox["p",
      FontWeight->"Bold",
      FontSlant->"Plain"], "i"], "=", 
    RowBox[{"(", 
     RowBox[{
      SubscriptBox["p", 
       RowBox[{"i", "\[InvisibleComma]", "1"}]], ",", " ", 
      SubscriptBox["p", 
       RowBox[{"i", "\[InvisibleComma]", "2"}]], ",", " ", "\[Ellipsis]", ",",
       " ", 
      SubscriptBox["p", 
       RowBox[{"i", "\[InvisibleComma]", 
        SubscriptBox["n", "i"]}]]}], ")"}]}], TraditionalForm]],
  ExpressionUUID->"e6eb6e89-7bd5-44dc-adab-aa4480539944"],
 ". Recall that the domains of support for ",
 Cell[BoxData[
  FormBox[
   RowBox[{
    SubscriptBox[
     StyleBox["p",
      FontWeight->"Bold",
      FontSlant->"Plain"], "1"], ",", " ", 
    SubscriptBox[
     StyleBox["p",
      FontWeight->"Bold",
      FontSlant->"Plain"], "2"], ",", "\[Ellipsis]", ",", " ", 
    SubscriptBox[
     StyleBox["p",
      FontWeight->"Bold",
      FontSlant->"Plain"], "M"]}], TraditionalForm]],ExpressionUUID->
  "5f4b00c0-b4fb-467e-91e4-3a6aa0f05673"],
 " are disjoint. The Tsallis entropy of a single system is"
}], "Text",
 CellChangeTimes->{{3.780742815740624*^9, 3.780742961992237*^9}, {
  3.7807429936702843`*^9, 3.780743056445394*^9}, {3.780743101492375*^9, 
  3.780743303578988*^9}, {3.7807434018830957`*^9, 3.780743402577999*^9}, {
  3.780743551261887*^9, 3.780743564947373*^9}, {3.780743689431965*^9, 
  3.7807436987755127`*^9}, {3.780743793452889*^9, 3.780743811523869*^9}, {
  3.78074484851525*^9, 
  3.780744867603034*^9}},ExpressionUUID->"f7dd1185-f4c5-473c-91f6-\
959b310d0290"],

Cell[CellGroupData[{

Cell[BoxData[
 RowBox[{
  RowBox[{
   SubscriptBox["T", "q"], "[", 
   SubscriptBox["p", "i"], "]"}], " ", "=", " ", 
  RowBox[{
   FractionBox["1", 
    RowBox[{"q", "-", "1"}]], 
   RowBox[{"(", 
    RowBox[{"1", "-", 
     RowBox[{
      UnderoverscriptBox["\[Sum]", 
       RowBox[{"j", "=", "1"}], 
       SubscriptBox["n", "i"]], 
      SubsuperscriptBox["p", 
       RowBox[{"i", "\[InvisibleComma]", "j"}], "q"]}]}], ")"}]}]}]], "Code",
 CellChangeTimes->{{3.780743375746051*^9, 3.780743516517006*^9}, 
   3.7807435716776533`*^9, {3.7807437003771143`*^9, 3.780743770724648*^9}, {
   3.78074467829104*^9, 3.780744680856349*^9}, {3.780744879547118*^9, 
   3.780744902457293*^9}, 3.780759921971292*^9},
 CellLabel->"In[3]:=",ExpressionUUID->"ea12fa7f-b2cc-4e6d-a33f-59860568f148"],

Cell[BoxData[
 FractionBox[
  RowBox[{"1", "-", 
   RowBox[{
    UnderoverscriptBox["\[Sum]", 
     RowBox[{"j", "=", "1"}], 
     SubscriptBox["n", "i"]], 
    SubsuperscriptBox["p", 
     RowBox[{"i", ",", "j"}], "q"]}]}], 
  RowBox[{
   RowBox[{"-", "1"}], "+", "q"}]]], "Output",
 CellChangeTimes->{3.780759922723341*^9, 3.780777373804818*^9, 
  3.780820100751728*^9, 3.7808203251684504`*^9, 3.7808249802114573`*^9, 
  3.7809466472551823`*^9, 3.7809467609586763`*^9, 3.7809468515201197`*^9, 
  3.780947390059161*^9},
 CellLabel->"Out[3]=",ExpressionUUID->"c7317301-6361-48c4-abe6-ddfa14930242"]
}, Open  ]],

Cell[TextData[{
 "and the Tsallis entropy of the pooled system, whose probability \
distribution is ",
 Cell[BoxData[
  FormBox[
   OverscriptBox[
    StyleBox["p",
     FontWeight->"Bold",
     FontSlant->"Plain"], "_"], TraditionalForm]],ExpressionUUID->
  "82e20b24-0873-424e-821e-c6d5b80703e9"],
 ", is as follows:"
}], "Text",
 CellChangeTimes->{{3.780744869615556*^9, 
  3.78074487688992*^9}},ExpressionUUID->"e75c48fd-2410-4454-a10f-\
c15a792d307e"],

Cell[CellGroupData[{

Cell[BoxData[
 RowBox[{
  RowBox[{
   SubscriptBox["T", "q"], "[", 
   OverscriptBox["p", "_"], "]"}], " ", "=", " ", 
  RowBox[{
   FractionBox["1", 
    RowBox[{"q", "-", "1"}]], 
   RowBox[{"(", 
    RowBox[{"1", "-", 
     RowBox[{
      UnderoverscriptBox["\[Sum]", 
       RowBox[{"k", "=", "1"}], "n"], 
      SubsuperscriptBox[
       OverscriptBox["p", "_"], "k", "q"]}]}], ")"}]}]}]], "Code",
 CellChangeTimes->{{3.780743375746051*^9, 3.780743516517006*^9}, 
   3.7807435716776533`*^9, {3.7807437003771143`*^9, 3.780743770724648*^9}, {
   3.78074467829104*^9, 3.780744680856349*^9}, 3.780759920394409*^9},
 CellLabel->"In[4]:=",ExpressionUUID->"125d5c4d-c7e6-4a25-966c-2a93663263e1"],

Cell[BoxData[
 FractionBox[
  RowBox[{"1", "-", 
   RowBox[{
    UnderoverscriptBox["\[Sum]", 
     RowBox[{"k", "=", "1"}], "n"], 
    SubsuperscriptBox[
     OverscriptBox["p", "_"], "k", "q"]}]}], 
  RowBox[{
   RowBox[{"-", "1"}], "+", "q"}]]], "Output",
 CellChangeTimes->{3.780759924361768*^9, 3.780777375194734*^9, 
  3.780820101987996*^9, 3.780820326591646*^9, 3.780824981291939*^9, 
  3.780946647318157*^9, 3.7809467609990263`*^9, 3.780946851554302*^9, 
  3.780947390113454*^9},
 CellLabel->"Out[4]=",ExpressionUUID->"38e1dd94-9953-4f51-8516-5c38119e70eb"]
}, Open  ]],

Cell[TextData[{
 "Since the domains for each of the ",
 Cell[BoxData[
  FormBox["M", TraditionalForm]],ExpressionUUID->
  "ec81e420-ad48-492d-96aa-341238de2ac2"],
 " subsystems is disjoint, we have that "
}], "Text",
 CellChangeTimes->{{3.7807437803643723`*^9, 3.780743786027487*^9}, {
  3.7807438167546988`*^9, 3.780743818402421*^9}, {3.7807438505855227`*^9, 
  3.7807438706172028`*^9}, {3.78074395964581*^9, 3.780744059051441*^9}, {
  3.780744093474465*^9, 
  3.780744252934308*^9}},ExpressionUUID->"b7c3c760-5129-4ab7-ba50-\
845d5a1a2fb8"],

Cell[BoxData[
 FormBox[
  RowBox[{
   StyleBox["P",
    FontWeight->"Bold",
    FontSlant->"Plain"], "=", 
   RowBox[{"(", GridBox[{
      {
       SubscriptBox["p", 
        RowBox[{"1", "\[InvisibleComma]", "1"}]], 
       SubscriptBox["p", 
        RowBox[{"1", "\[InvisibleComma]", "2"}]], "\[CenterEllipsis]", 
       SubscriptBox["p", 
        RowBox[{"1", "\[InvisibleComma]", 
         SubscriptBox["n", "1"]}]], "0", "0", "0", "0", "\[CenterEllipsis]", 
       "0", "0", "0", "0", "\[CenterEllipsis]", "0", "0", "0", "0"},
      {"0", "0", "0", "0", 
       SubscriptBox["p", 
        RowBox[{"2", "\[InvisibleComma]", "1"}]], 
       SubscriptBox["p", 
        RowBox[{"2", "\[InvisibleComma]", "2"}]], "\[Ellipsis]", 
       SubscriptBox["p", 
        RowBox[{"2", 
         SubscriptBox["n", "2"]}]], "\[CenterEllipsis]", 
       "\[VerticalEllipsis]", "\[VerticalEllipsis]", "\[VerticalEllipsis]", 
       "\[VerticalEllipsis]", "\[CenterEllipsis]", "\[VerticalEllipsis]", 
       "\[VerticalEllipsis]", "\[VerticalEllipsis]", "\[VerticalEllipsis]"},
      {"\[VerticalEllipsis]", "\[VerticalEllipsis]", "\[VerticalEllipsis]", 
       "\[VerticalEllipsis]", "\[VerticalEllipsis]", "\[VerticalEllipsis]", 
       "\[VerticalEllipsis]", "\[VerticalEllipsis]", "\[DescendingEllipsis]", 
       "\[VerticalEllipsis]", "\[VerticalEllipsis]", "\[VerticalEllipsis]", 
       "\[VerticalEllipsis]", "\[CenterEllipsis]", "\[VerticalEllipsis]", 
       "\[VerticalEllipsis]", "\[VerticalEllipsis]", "\[VerticalEllipsis]"},
      {"0", "0", "0", "0", "0", "0", "0", "0", "\[CenterEllipsis]", 
       SubscriptBox["p", 
        RowBox[{"i", "\[InvisibleComma]", "1"}]], 
       SubscriptBox["p", 
        RowBox[{"i", "\[InvisibleComma]", "2"}]], "\[Ellipsis]", 
       SubscriptBox["p", 
        RowBox[{"i", "\[InvisibleComma]", 
         SubscriptBox["n", "i"]}]], "\[CenterEllipsis]", "0", "0", "0", "0"},
      {"\[VerticalEllipsis]", "\[VerticalEllipsis]", "\[VerticalEllipsis]", 
       "\[VerticalEllipsis]", "\[VerticalEllipsis]", "\[VerticalEllipsis]", 
       "\[VerticalEllipsis]", "\[VerticalEllipsis]", "\[CenterEllipsis]", 
       "\[VerticalEllipsis]", "\[VerticalEllipsis]", "\[VerticalEllipsis]", 
       "\[VerticalEllipsis]", "\[DescendingEllipsis]", "\[VerticalEllipsis]", 
       "\[VerticalEllipsis]", "\[VerticalEllipsis]", "\[VerticalEllipsis]"},
      {"0", "0", "0", "0", "0", "0", "0", "0", "\[CenterEllipsis]", "0", "0", 
       "0", "0", "\[CenterEllipsis]", 
       SubscriptBox["p", 
        RowBox[{"M", "\[InvisibleComma]", "1"}]], 
       SubscriptBox["p", 
        RowBox[{"M", "\[InvisibleComma]", "2"}]], "\[Ellipsis]", 
       SubscriptBox["p", 
        RowBox[{"M", "\[InvisibleComma]", 
         SubscriptBox["n", "M"]}]]}
     }], ")"}]}], TraditionalForm]], "DisplayFormulaNumbered",
 CellChangeTimes->{{3.780744245479082*^9, 3.780744427081481*^9}},
 TextAlignment->Center,ExpressionUUID->"2c80300d-5394-4f96-a991-e252bda7462a"],

Cell["and", "Text",
 CellChangeTimes->{{3.780744432312179*^9, 
  3.7807444324882812`*^9}},ExpressionUUID->"124aa039-061c-46b2-8902-\
bcde0351cd28"],

Cell[BoxData[
 FormBox[
  RowBox[{
   OverscriptBox[
    StyleBox["p",
     FontWeight->"Bold",
     FontSlant->"Plain"], "_"], "=", 
   RowBox[{
    FractionBox["1", "M"], 
    RowBox[{"(", GridBox[{
       {
        SubscriptBox["p", 
         RowBox[{"1", "\[InvisibleComma]", "1"}]], 
        SubscriptBox["p", 
         RowBox[{"1", "\[InvisibleComma]", "2"}]], "\[CenterEllipsis]", 
        SubscriptBox["p", 
         RowBox[{"1", "\[InvisibleComma]", 
          SubscriptBox["n", "1"]}]], 
        SubscriptBox["p", 
         RowBox[{"2", "\[InvisibleComma]", "1"}]], 
        SubscriptBox["p", 
         RowBox[{"2", "\[InvisibleComma]", "2"}]], "\[Ellipsis]", 
        SubscriptBox["p", 
         RowBox[{"2", 
          SubscriptBox["n", "2"]}]], "\[CenterEllipsis]", 
        SubscriptBox["p", 
         RowBox[{"i", "\[InvisibleComma]", "1"}]], 
        SubscriptBox["p", 
         RowBox[{"i", "\[InvisibleComma]", "2"}]], "\[Ellipsis]", 
        SubscriptBox["p", 
         RowBox[{"i", "\[InvisibleComma]", 
          SubscriptBox["n", "i"]}]], "\[CenterEllipsis]", 
        SubscriptBox["p", 
         RowBox[{"M", "\[InvisibleComma]", "1"}]], 
        SubscriptBox["p", 
         RowBox[{"M", "\[InvisibleComma]", "2"}]], "\[Ellipsis]", 
        SubscriptBox["p", 
         RowBox[{"M", "\[InvisibleComma]", 
          SubscriptBox["n", "M"]}]]}
      }], ")"}]}]}], TraditionalForm]], "DisplayFormulaNumbered",
 CellChangeTimes->{{3.780744245479082*^9, 3.780744427081481*^9}, {
  3.780744495655106*^9, 3.780744525085471*^9}, {3.780744575598105*^9, 
  3.780744636513935*^9}},
 TextAlignment->Center,ExpressionUUID->"3697218c-b8b7-457c-bcf0-c06228e916cc"],

Cell["\<\
Substituting (3) into the Tsallis entropy yields the following expression:\
\>", "Text",
 CellChangeTimes->{{3.780744640073245*^9, 3.780744641145341*^9}, {
  3.780745787132492*^9, 
  3.780745816794651*^9}},ExpressionUUID->"bf1d4f73-e3a2-4438-9069-\
9d12462d0ece"],

Cell[CellGroupData[{

Cell[BoxData[
 RowBox[{
  RowBox[{
   SubscriptBox["T", "q"], "[", 
   OverscriptBox["p", "_"], "]"}], " ", "=", " ", 
  RowBox[{"PowerExpand", "[", 
   RowBox[{
    RowBox[{
     SubscriptBox["T", "q"], "[", 
     OverscriptBox["p", "_"], "]"}], "/.", 
    RowBox[{"{", 
     RowBox[{
      RowBox[{
       UnderoverscriptBox["\[Sum]", 
        RowBox[{"k", "=", "1"}], "n"], 
       SubsuperscriptBox[
        OverscriptBox["p", "_"], "k", "q"]}], " ", "\[Rule]", 
      RowBox[{
       UnderoverscriptBox["\[Sum]", 
        RowBox[{"i", "=", "1"}], "M"], 
       RowBox[{
        UnderoverscriptBox["\[Sum]", 
         RowBox[{"j", "=", "1"}], 
         SubscriptBox["n", "i"]], 
        SuperscriptBox[
         RowBox[{"(", 
          FractionBox[
           SubscriptBox["p", 
            RowBox[{"i", "\[InvisibleComma]", "j"}]], "M"], ")"}], "q"]}]}]}],
      "}"}]}], "]"}]}]], "Code",
 CellChangeTimes->{{3.7807446506570663`*^9, 3.780744788613469*^9}, {
  3.780744945009673*^9, 3.7807449470813217`*^9}, {3.780745007377603*^9, 
  3.780745009058971*^9}, {3.780745088175983*^9, 3.780745095564966*^9}, {
  3.780745371164247*^9, 3.780745381114983*^9}, {3.780750143543845*^9, 
  3.78075018006117*^9}, {3.780751305997404*^9, 3.780751308218831*^9}, {
  3.780759914691329*^9, 3.780759915074347*^9}},
 CellLabel->"In[5]:=",ExpressionUUID->"1b07e26e-d451-4e9c-a563-f668b2a326bb"],

Cell[BoxData[
 FractionBox[
  RowBox[{"1", "-", 
   RowBox[{
    UnderoverscriptBox["\[Sum]", 
     RowBox[{"i", "=", "1"}], "M"], 
    RowBox[{
     UnderoverscriptBox["\[Sum]", 
      RowBox[{"j", "=", "1"}], 
      SubscriptBox["n", "i"]], 
     RowBox[{
      SuperscriptBox["M", 
       RowBox[{"-", "q"}]], " ", 
      SubsuperscriptBox["p", 
       RowBox[{"i", ",", "j"}], "q"]}]}]}]}], 
  RowBox[{
   RowBox[{"-", "1"}], "+", "q"}]]], "Output",
 CellChangeTimes->{
  3.780744759570018*^9, {3.780744790186346*^9, 3.780744797276012*^9}, {
   3.7807449226262074`*^9, 3.780744947440069*^9}, 3.780744997522067*^9, {
   3.780745091134403*^9, 3.7807450966004047`*^9}, 3.780745128025038*^9, {
   3.780745357590115*^9, 3.780745381997573*^9}, {3.780745495672852*^9, 
   3.7807455202072897`*^9}, {3.780745976271529*^9, 3.780746025247719*^9}, {
   3.780750144981846*^9, 3.780750180538845*^9}, 3.780751308840581*^9, 
   3.780751834397009*^9, 3.780759927114106*^9, 3.780777377732801*^9, 
   3.7808201045685463`*^9, 3.7808203306914682`*^9, 3.780824984585897*^9, 
   3.780946648009506*^9, 3.780946761676238*^9, 3.780946851565838*^9, 
   3.780947390768394*^9},
 CellLabel->"Out[5]=",ExpressionUUID->"3acd4c70-9f57-4b46-9d87-de2155e9797d"]
}, Open  ]],

Cell["Rearranging terms, ", "Text",
 CellChangeTimes->{{3.7807458212263803`*^9, 3.780745831986155*^9}, {
  3.780750827309162*^9, 
  3.780750830213297*^9}},ExpressionUUID->"3ad6b2bc-42b1-45cf-906b-\
af353d6d6a2f"],

Cell[CellGroupData[{

Cell[BoxData[{
 RowBox[{"num", " ", "=", " ", 
  RowBox[{
   RowBox[{"Numerator", "[", 
    RowBox[{
     SubscriptBox["T", "q"], "[", 
     OverscriptBox["p", "_"], "]"}], "]"}], "/.", 
   RowBox[{"{", " ", "\n", "\t", 
    RowBox[{
     RowBox[{
      RowBox[{"1", "-", 
       RowBox[{
        UnderoverscriptBox["\[Sum]", 
         RowBox[{"v1_", "=", "l1_"}], "h1_"], 
        RowBox[{
         UnderoverscriptBox["\[Sum]", 
          RowBox[{"v2_", "=", "l2_"}], "h2_"], 
         RowBox[{"r_", " ", "q_"}]}]}]}], "/;", 
      RowBox[{
       RowBox[{"FreeQ", "[", 
        RowBox[{"r", ",", " ", "v1"}], "]"}], "\[And]", 
       RowBox[{"FreeQ", "[", 
        RowBox[{"r", ",", " ", "v2"}], "]"}]}]}], "\[RuleDelayed]", " ", 
     RowBox[{"1", "-", " ", 
      RowBox[{"r", 
       RowBox[{
        UnderoverscriptBox["\[Sum]", 
         RowBox[{"v1", "=", "l1"}], "h1"], 
        RowBox[{
         UnderoverscriptBox["\[Sum]", 
          RowBox[{"v2", "=", "l2"}], "h2"], "q"}]}]}]}]}], "}"}]}]}], "\n", 
 RowBox[{
  RowBox[{
   RowBox[{
    SubscriptBox["T", "q"], "[", 
    OverscriptBox["p", "_"], "]"}], " ", "=", " ", 
   FractionBox[
    RowBox[{"num", " "}], 
    RowBox[{"Denominator", "[", 
     RowBox[{
      SubscriptBox["T", "q"], "[", 
      OverscriptBox["p", "_"], "]"}], "]"}]]}], ";"}]}], "Code",
 CellChangeTimes->{{3.7807458335378523`*^9, 3.780745864257636*^9}, 
   3.780745913369914*^9, {3.780745985342229*^9, 3.780746001461089*^9}, {
   3.780750124215736*^9, 3.780750150420209*^9}, {3.780750754127514*^9, 
   3.7807507639749126`*^9}, {3.7807508339671297`*^9, 3.780750876432376*^9}, {
   3.780750954156296*^9, 3.780751029320293*^9}, {3.780751311004775*^9, 
   3.780751314530452*^9}, {3.780759911428131*^9, 3.7807599171938047`*^9}, {
   3.78077734741651*^9, 3.780777371539875*^9}},
 CellLabel->"In[6]:=",ExpressionUUID->"67404c2d-dc02-42b2-a005-fef91c9f38d0"],

Cell[BoxData[
 RowBox[{"1", "-", 
  RowBox[{
   SuperscriptBox["M", 
    RowBox[{"-", "q"}]], " ", 
   RowBox[{
    UnderoverscriptBox["\[Sum]", 
     RowBox[{"i", "=", "1"}], "M"], 
    RowBox[{
     UnderoverscriptBox["\[Sum]", 
      RowBox[{"j", "=", "1"}], 
      SubscriptBox["n", "i"]], 
     SubsuperscriptBox["p", 
      RowBox[{"i", ",", "j"}], "q"]}]}]}]}]], "Output",
 CellChangeTimes->{
  3.780746004431428*^9, {3.7807507619775*^9, 3.780750764254451*^9}, {
   3.780750866711783*^9, 3.7807508772163553`*^9}, {3.780750957942091*^9, 
   3.780751029615567*^9}, 3.7807513151705008`*^9, 3.780751837149969*^9, 
   3.780759928959097*^9, 3.780777379031445*^9, 3.780820107281991*^9, 
   3.780820332292177*^9, 3.780824985524149*^9, 3.780946648115572*^9, 
   3.780946761852035*^9, 3.7809468516008368`*^9, 3.7809473908691387`*^9},
 CellLabel->"Out[6]=",ExpressionUUID->"4b5df1fe-cf04-40d1-9014-9f12e3dd187b"]
}, Open  ]],

Cell[TextData[{
 "we recall that ",
 Cell[BoxData[
  FormBox[
   RowBox[{
    RowBox[{
     UnderoverscriptBox["\[Sum]", 
      RowBox[{"j", "=", "1"}], 
      SubscriptBox["n", "i"]], 
     SubsuperscriptBox["p", 
      RowBox[{"i", ",", "j"}], "q"]}], "=", 
    RowBox[{
     UnderoverscriptBox["\[Sum]", 
      RowBox[{"j", "=", "1"}], 
      SubscriptBox["n", "k"]], 
     SubsuperscriptBox["p", 
      RowBox[{"k", ",", "j"}], "q"]}]}], TraditionalForm]],ExpressionUUID->
  "21c72732-7d0b-46cb-8261-ad9e1d07bd4a"],
 " for all ",
 Cell[BoxData[
  FormBox[
   RowBox[{"i", ",", "k"}], TraditionalForm]],ExpressionUUID->
  "659bb2fa-8d54-4b6d-a42e-6a2cde93ff0c"],
 ". Letting ",
 Cell[BoxData[
  FormBox[
   RowBox[{
    SubscriptBox["\[Lambda]", "i"], "=", 
    RowBox[{
     UnderoverscriptBox["\[Sum]", 
      RowBox[{"j", "=", "1"}], 
      SubscriptBox["n", "i"]], 
     SubsuperscriptBox["p", 
      RowBox[{"i", ",", "j"}], "q"]}]}], TraditionalForm]],ExpressionUUID->
  "fb312668-1e14-4204-bf4a-8602ff86850e"],
 ",  ",
 Cell[BoxData[
  FormBox[
   RowBox[{
    SubscriptBox["T", "q"], "[", 
    OverscriptBox[
     StyleBox["p",
      FontWeight->"Bold",
      FontSlant->"Plain"], "_"], "]"}], TraditionalForm]],ExpressionUUID->
  "b4a7b7a6-5ff5-466d-8a3b-5c41a688e3aa"],
 " simplifies to"
}], "Text",
 CellChangeTimes->{{3.7807510509019623`*^9, 3.780751052212037*^9}, {
  3.780751099652454*^9, 3.7807511198195143`*^9}, {3.7807513776744223`*^9, 
  3.7807513943622313`*^9}, {3.780820167742832*^9, 
  3.7808202006776047`*^9}},ExpressionUUID->"d835d80c-3343-407c-b424-\
74dc89bf3d90"],

Cell[CellGroupData[{

Cell[BoxData[
 RowBox[{
  RowBox[{
   SubscriptBox["T", "q"], "[", 
   OverscriptBox["p", "_"], "]"}], " ", "=", " ", 
  RowBox[{
   RowBox[{"ReplaceAll", "[", 
    RowBox[{"{", 
     RowBox[{
      RowBox[{
       UnderoverscriptBox["\[Sum]", 
        RowBox[{"i", "=", "1"}], "M"], 
       RowBox[{
        UnderoverscriptBox["\[Sum]", 
         RowBox[{"j", "=", "1"}], 
         SubscriptBox["n", "i"]], 
        SubsuperscriptBox["p", 
         RowBox[{"i", ",", "j"}], "q"]}]}], " ", "\[Rule]", " ", 
      RowBox[{"M", " ", 
       SubscriptBox["\[Lambda]", "i"]}]}], "}"}], "]"}], "[", 
   RowBox[{
    SubscriptBox["T", "q"], "[", 
    OverscriptBox["p", "_"], "]"}], "]"}]}]], "Code",
 CellChangeTimes->{{3.7807458335378523`*^9, 3.780745864257636*^9}, 
   3.780745913369914*^9, {3.780745985342229*^9, 3.780746001461089*^9}, {
   3.780750124215736*^9, 3.780750150420209*^9}, {3.780750754127514*^9, 
   3.7807507639749126`*^9}, {3.7807508339671297`*^9, 3.780750876432376*^9}, {
   3.780750954156296*^9, 3.780751029320293*^9}, {3.780751161730715*^9, 
   3.780751180178361*^9}, {3.7807512189762173`*^9, 3.7807512715586033`*^9}, {
   3.780751317932893*^9, 3.780751323421171*^9}, 3.7807518232704067`*^9, {
   3.780820111547048*^9, 3.780820148199656*^9}, {3.7808203151412983`*^9, 
   3.780820315402399*^9}},
 CellLabel->"In[8]:=",ExpressionUUID->"07cb7fa4-8aba-4802-96dd-79ecda73beaa"],

Cell[BoxData[
 FractionBox[
  RowBox[{"1", "-", 
   RowBox[{
    SuperscriptBox["M", 
     RowBox[{"1", "-", "q"}]], " ", 
    SubscriptBox["\[Lambda]", "i"]}]}], 
  RowBox[{
   RowBox[{"-", "1"}], "+", "q"}]]], "Output",
 CellChangeTimes->{{3.780751252151142*^9, 3.780751272204681*^9}, {
   3.780751318881274*^9, 3.7807513242407417`*^9}, {3.78075182404064*^9, 
   3.780751850914144*^9}, 3.780759931343789*^9, 3.780777382783738*^9, 
   3.7808201488447742`*^9, {3.78082031620679*^9, 3.7808203359265423`*^9}, 
   3.780824988357333*^9, 3.780946648230524*^9, 3.7809467618625193`*^9, 
   3.780946851612154*^9, 3.780947391015459*^9},
 CellLabel->"Out[8]=",ExpressionUUID->"e0232f18-3bf9-4c07-84cb-b4385deb71b3"]
}, Open  ]],

Cell[TextData[{
 "and ",
 Cell[BoxData[
  FormBox[
   RowBox[{
    SubscriptBox["T", "q"], "[", 
    SubscriptBox[
     StyleBox["p",
      FontWeight->"Bold",
      FontSlant->"Plain"], "i"], "]"}], TraditionalForm]],
  FormatType->"TraditionalForm",ExpressionUUID->
  "f64b3105-eaa4-48f5-b15c-37e4a5a062ff"],
 " simplifies to the following."
}], "Text",
 CellChangeTimes->{{3.7808202039892197`*^9, 3.7808202212448*^9}, {
  3.7808203455766068`*^9, 
  3.780820346888137*^9}},ExpressionUUID->"7ef02e7c-56aa-4064-9983-\
5ac7587743e2"],

Cell[CellGroupData[{

Cell[BoxData[
 RowBox[{
  RowBox[{
   SubscriptBox["T", "q"], "[", 
   SubscriptBox["p", "i"], "]"}], " ", "=", " ", 
  RowBox[{
   RowBox[{"ReplaceAll", "[", 
    RowBox[{"{", 
     RowBox[{
      RowBox[{
       UnderoverscriptBox["\[Sum]", 
        RowBox[{"j", "=", "1"}], 
        SubscriptBox["n", "i"]], 
       SubsuperscriptBox["p", 
        RowBox[{"i", "\[InvisibleComma]", "j"}], "q"]}], " ", "\[Rule]", " ", 
      
      SubscriptBox["\[Lambda]", "i"]}], "}"}], "]"}], "[", 
   RowBox[{
    SubscriptBox["T", "q"], "[", 
    SubscriptBox["p", "i"], "]"}], "]"}]}]], "Code",
 CellChangeTimes->{{3.7807458335378523`*^9, 3.780745864257636*^9}, 
   3.780745913369914*^9, {3.780745985342229*^9, 3.780746001461089*^9}, {
   3.780750124215736*^9, 3.780750150420209*^9}, {3.780750754127514*^9, 
   3.7807507639749126`*^9}, {3.7807508339671297`*^9, 3.780750876432376*^9}, {
   3.780750954156296*^9, 3.780751029320293*^9}, {3.780751161730715*^9, 
   3.780751180178361*^9}, {3.7807512189762173`*^9, 3.7807512715586033`*^9}, {
   3.780751317932893*^9, 3.780751323421171*^9}, 3.7807518232704067`*^9, {
   3.780820111547048*^9, 3.780820148199656*^9}, {3.7808202272145023`*^9, 
   3.7808202590409317`*^9}},
 CellLabel->"In[9]:=",ExpressionUUID->"f38628f6-63bb-488a-8257-3720d3388415"],

Cell[BoxData[
 FractionBox[
  RowBox[{"1", "-", 
   SubscriptBox["\[Lambda]", "i"]}], 
  RowBox[{
   RowBox[{"-", "1"}], "+", "q"}]]], "Output",
 CellChangeTimes->{3.780820260752891*^9, 3.780820339836527*^9, 
  3.780822942192006*^9, 3.7808249895876427`*^9, 3.7809466482437*^9, 
  3.780946761918036*^9, 3.780946851646883*^9, 3.780947391025166*^9},
 CellLabel->"Out[9]=",ExpressionUUID->"d0d78209-95a4-4cf2-bdeb-a1de94312f4c"]
}, Open  ]],

Cell[TextData[{
 "The replication principle states that the following equality must hold: ",
 Cell[BoxData[
  FormBox[
   RowBox[{
    RowBox[{
     SubscriptBox["T", "q"], "[", 
     OverscriptBox[
      StyleBox["p",
       FontWeight->"Bold",
       FontSlant->"Plain"], "_"], "]"}], "=", 
    RowBox[{"M", " ", 
     RowBox[{
      SubscriptBox["T", "q"], "[", 
      SubscriptBox[
       StyleBox["p",
        FontWeight->"Bold",
        FontSlant->"Plain"], "i"], "]"}]}]}], TraditionalForm]],
  ExpressionUUID->"5aef0c42-eff8-41fe-9ba0-c16bbf9ff8a1"],
 ". We conclude the proof by showing that it does not. Note that ",
 Cell[BoxData[
  FormBox[
   RowBox[{
    SubscriptBox["\[Lambda]", "i"], "=", 
    RowBox[{
     UnderoverscriptBox["\[Sum]", 
      RowBox[{"j", "=", "1"}], 
      SubscriptBox["n", "i"]], 
     SubsuperscriptBox["p", 
      RowBox[{"i", ",", "j"}], "q"]}]}], TraditionalForm]],ExpressionUUID->
  "369a7bbd-a8e9-4f65-a582-a8879436a2fb"],
 "."
}], "Text",
 CellChangeTimes->{{3.7807513979317923`*^9, 3.7807514365847054`*^9}, {
  3.7807586172229633`*^9, 
  3.780758641864603*^9}},ExpressionUUID->"489b424c-5d66-4f8c-bfa7-\
455879ed7eac"],

Cell[CellGroupData[{

Cell[BoxData[
 RowBox[{"pa1eq", " ", "=", " ", 
  RowBox[{"ApplySides", "[", 
   RowBox[{
    RowBox[{
     RowBox[{"ExpandAll", "[", 
      RowBox[{"#", "\[Times]", 
       RowBox[{"(", 
        RowBox[{"q", "-", "1"}], ")"}]}], "]"}], "&"}], ",", " ", 
    RowBox[{
     RowBox[{
      SubscriptBox["T", "q"], "[", 
      OverscriptBox["p", "_"], "]"}], "\[Equal]", " ", 
     RowBox[{"M", " ", 
      RowBox[{
       SubscriptBox["T", "q"], "[", 
       SubscriptBox["p", "i"], "]"}]}]}]}], "]"}]}]], "Code",
 CellChangeTimes->{{3.780820299468822*^9, 3.780820301207185*^9}, {
  3.780820359554647*^9, 3.7808203630724897`*^9}, {3.780820396009796*^9, 
  3.780820407495283*^9}, {3.780822822950987*^9, 3.78082286256293*^9}},
 CellLabel->"In[10]:=",ExpressionUUID->"1173b129-d9f5-41c8-856d-4f89eca1f352"],

Cell[BoxData[
 RowBox[{
  RowBox[{"1", "-", 
   RowBox[{
    SuperscriptBox["M", 
     RowBox[{"1", "-", "q"}]], " ", 
    SubscriptBox["\[Lambda]", "i"]}]}], "\[Equal]", 
  RowBox[{"M", "-", 
   RowBox[{"M", " ", 
    SubscriptBox["\[Lambda]", "i"]}]}]}]], "Output",
 CellChangeTimes->{{3.780820287410597*^9, 3.780820302396562*^9}, {
   3.780820349636404*^9, 3.7808203635096607`*^9}, {3.780820399886932*^9, 
   3.780820408222617*^9}, {3.780822839215384*^9, 3.7808228633108797`*^9}, {
   3.7808229434885798`*^9, 3.780822964261491*^9}, 3.780824991609851*^9, 
   3.780825322960247*^9, 3.7808257825467463`*^9, 3.780825820035804*^9, 
   3.780946648290122*^9, 3.7809467619281263`*^9, 3.78094685165837*^9, 
   3.78094739107929*^9},
 CellLabel->"Out[10]=",ExpressionUUID->"df7d96ee-5273-4fa0-8f3e-28c2b26a2a7d"]
}, Open  ]],

Cell[CellGroupData[{

Cell[BoxData[
 RowBox[{"pa1eq", " ", "=", " ", 
  RowBox[{"ApplySides", "[", 
   RowBox[{
    RowBox[{
     FractionBox[
      RowBox[{"(", 
       RowBox[{"#", "-", "1"}], ")"}], 
      RowBox[{"(", 
       RowBox[{"M", "-", 
        SuperscriptBox["M", 
         RowBox[{"1", "-", "q"}]]}], ")"}]], "&"}], ",", 
    RowBox[{"FullSimplify", "@", "pa1eq"}]}], "]"}]}]], "Code",
 CellChangeTimes->{{3.780822900037978*^9, 3.780822960602635*^9}, {
  3.780823018127576*^9, 3.780823024427041*^9}},
 CellLabel->"In[11]:=",ExpressionUUID->"83eebc6a-5f23-4d38-a652-713a84e4ecac"],

Cell[BoxData[
 RowBox[{
  SubscriptBox["\[Lambda]", "i"], "\[Equal]", 
  FractionBox[
   RowBox[{
    RowBox[{"-", "1"}], "+", "M"}], 
   RowBox[{"M", "-", 
    SuperscriptBox["M", 
     RowBox[{"1", "-", "q"}]]}]]}]], "Output",
 CellChangeTimes->{{3.780822945289401*^9, 3.780822965737379*^9}, 
   3.780823029563714*^9, 3.780824993483817*^9, 3.780825324724111*^9, 
   3.780825783220783*^9, 3.780825820703229*^9, 3.780946648420952*^9, 
   3.780946762059503*^9, 3.780946851795227*^9, 3.780947391205431*^9},
 CellLabel->"Out[11]=",ExpressionUUID->"d5cf9b6a-3aa7-430b-abff-2ee51fa62bef"]
}, Open  ]],

Cell[TextData[{
 "This equality holds only at ",
 Cell[BoxData[
  FormBox[
   RowBox[{"q", "=", "1"}], TraditionalForm]],
  FormatType->"TraditionalForm",ExpressionUUID->
  "9f08d3f0-d9e5-4cbb-86a3-864ff0926bb7"],
 ", which is irrelevant since ",
 Cell[BoxData[
  FormBox[
   RowBox[{
    SubscriptBox["T", "q"], "[", 
    StyleBox["p",
     FontWeight->"Bold",
     FontSlant->"Plain"], "]"}], TraditionalForm]],
  FormatType->"TraditionalForm",ExpressionUUID->
  "35d2e3e2-25af-40cc-9fa7-b8434412ee9f"],
 " is undefined at ",
 Cell[BoxData[
  FormBox[
   RowBox[{"q", "=", "1"}], TraditionalForm]],
  FormatType->"TraditionalForm",ExpressionUUID->
  "2903f893-4d12-4b22-aa39-fd69b778b353"],
 " (we will prove this in the limiting case of ",
 Cell[BoxData[
  FormBox[
   RowBox[{"q", "\[Rule]", "1"}], TraditionalForm]],
  FormatType->"TraditionalForm",ExpressionUUID->
  "fdf29fc3-fc2c-4db1-b788-517c4edcb8ca"],
 " below). Showing that the above equality is not generally true is easy \
under a counterexample. Substituting ",
 Cell[BoxData[
  FormBox[
   RowBox[{
    SubscriptBox["\[Lambda]", "i"], "\[Rule]", 
    RowBox[{
     SuperscriptBox[
      RowBox[{"(", 
       RowBox[{
        SubscriptBox["p", 
         RowBox[{"i", "\[InvisibleComma]", 
          SubscriptBox["n", "i"]}]], "-", "\[Epsilon]"}], ")"}], "q"], "+", 
     SuperscriptBox[
      RowBox[{"(", 
       RowBox[{
        SubscriptBox["p", 
         RowBox[{"i", "\[InvisibleComma]", 
          RowBox[{
           SubscriptBox["n", "i"], "-", "1"}]}]], "+", "\[Epsilon]"}], ")"}], 
      "q"], "+", 
     RowBox[{
      UnderoverscriptBox["\[Sum]", 
       RowBox[{"j", "=", "1"}], 
       RowBox[{
        SubscriptBox["n", "i"], "-", "2"}]], 
      SubsuperscriptBox["p", 
       RowBox[{"i", "\[InvisibleComma]", "j"}], "q"]}]}]}], TraditionalForm]],
  
  FormatType->"TraditionalForm",ExpressionUUID->
  "018437f4-1051-46db-9868-ac4afebe4876"],
 " and differentiating with respect to ",
 Cell[BoxData[
  FormBox["\[Epsilon]", TraditionalForm]],
  FormatType->"TraditionalForm",ExpressionUUID->
  "8fc1aa47-62c1-4513-a85d-657930adc7ca"],
 ", we obtain our result. "
}], "Text",
 CellChangeTimes->{{3.780823273237068*^9, 3.780823438775276*^9}, 
   3.780823633010201*^9, {3.780824725566638*^9, 3.7808247305177593`*^9}, {
   3.780824784060319*^9, 3.78082489453753*^9}, {3.780825020924046*^9, 
   3.780825065995048*^9}},ExpressionUUID->"91f1bb4d-d2b8-4784-aa3d-\
6720c079c32b"],

Cell[CellGroupData[{

Cell[BoxData[
 RowBox[{"pa1eq", " ", "=", 
  RowBox[{"pa1eq", "/.", 
   RowBox[{
    SubscriptBox["\[Lambda]", "i"], "\[Rule]", 
    RowBox[{
     SuperscriptBox[
      RowBox[{"(", 
       RowBox[{
        SubscriptBox["p", 
         RowBox[{"i", "\[InvisibleComma]", 
          SubscriptBox["n", "i"]}]], "-", "\[Epsilon]"}], ")"}], "q"], "+", 
     SuperscriptBox[
      RowBox[{"(", 
       RowBox[{
        SubscriptBox["p", 
         RowBox[{"i", "\[InvisibleComma]", 
          RowBox[{
           SubscriptBox["n", "i"], "-", "1"}]}]], "+", "\[Epsilon]"}], ")"}], 
      "q"], "+", 
     RowBox[{
      UnderoverscriptBox["\[Sum]", 
       RowBox[{"j", "=", "1"}], 
       RowBox[{
        SubscriptBox["n", "i"], "-", "2"}]], 
      SubsuperscriptBox["p", 
       RowBox[{"i", "\[InvisibleComma]", "j"}], "q"]}]}]}]}]}]], "Input",
 InitializationCell->True,
 CellChangeTimes->{{3.7808249242873898`*^9, 3.7808250048364*^9}, {
  3.780825079061082*^9, 3.7808250822105722`*^9}},
 CellLabel->"In[12]:=",ExpressionUUID->"97431922-0419-42af-a816-2888e2a51010"],

Cell[BoxData[
 RowBox[{
  RowBox[{
   SuperscriptBox[
    RowBox[{"(", 
     RowBox[{"\[Epsilon]", "+", 
      SubscriptBox["p", 
       RowBox[{"i", ",", 
        RowBox[{
         RowBox[{"-", "1"}], "+", 
         SubscriptBox["n", "i"]}]}]]}], ")"}], "q"], "+", 
   SuperscriptBox[
    RowBox[{"(", 
     RowBox[{
      RowBox[{"-", "\[Epsilon]"}], "+", 
      SubscriptBox["p", 
       RowBox[{"i", ",", 
        SubscriptBox["n", "i"]}]]}], ")"}], "q"], "+", 
   RowBox[{
    UnderoverscriptBox["\[Sum]", 
     RowBox[{"j", "=", "1"}], 
     RowBox[{
      RowBox[{"-", "2"}], "+", 
      SubscriptBox["n", "i"]}]], 
    SubsuperscriptBox["p", 
     RowBox[{"i", ",", "j"}], "q"]}]}], "\[Equal]", 
  FractionBox[
   RowBox[{
    RowBox[{"-", "1"}], "+", "M"}], 
   RowBox[{"M", "-", 
    SuperscriptBox["M", 
     RowBox[{"1", "-", "q"}]]}]]}]], "Output",
 CellChangeTimes->{3.780824969782111*^9, 3.7808250054719563`*^9, 
  3.7808250827778177`*^9, 3.780825326719891*^9, 3.780825784782543*^9, 
  3.7808258224441137`*^9, 3.780946648469275*^9, 3.780946762119409*^9, 
  3.780946851807939*^9, 3.78094739125546*^9},
 CellLabel->"Out[12]=",ExpressionUUID->"0d119bff-fce3-455a-a94a-ba75344b016b"]
}, Open  ]],

Cell[CellGroupData[{

Cell[BoxData[
 RowBox[{"pa1eq", " ", "=", " ", 
  RowBox[{"ApplySides", "[", 
   RowBox[{
    RowBox[{
     RowBox[{"D", "[", 
      RowBox[{"#", ",", " ", "M"}], "]"}], "&"}], ",", " ", "pa1eq"}], 
   "]"}]}]], "Code",
 CellChangeTimes->{{3.78082508543318*^9, 3.780825135736184*^9}, {
  3.780825328155945*^9, 3.780825328729529*^9}, {3.78082580683436*^9, 
  3.780825841310937*^9}},
 CellLabel->"In[13]:=",ExpressionUUID->"d8d4e2e3-c9e3-4e04-8f18-0aecc88ca43a"],

Cell[BoxData[
 RowBox[{"0", "\[Equal]", 
  RowBox[{
   FractionBox["1", 
    RowBox[{"M", "-", 
     SuperscriptBox["M", 
      RowBox[{"1", "-", "q"}]]}]], "-", 
   FractionBox[
    RowBox[{
     RowBox[{"(", 
      RowBox[{
       RowBox[{"-", "1"}], "+", "M"}], ")"}], " ", 
     RowBox[{"(", 
      RowBox[{"1", "-", 
       RowBox[{
        SuperscriptBox["M", 
         RowBox[{"-", "q"}]], " ", 
        RowBox[{"(", 
         RowBox[{"1", "-", "q"}], ")"}]}]}], ")"}]}], 
    SuperscriptBox[
     RowBox[{"(", 
      RowBox[{"M", "-", 
       SuperscriptBox["M", 
        RowBox[{"1", "-", "q"}]]}], ")"}], "2"]]}]}]], "Output",
 CellChangeTimes->{{3.780825098827284*^9, 3.780825138416609*^9}, 
   3.780825329285387*^9, 3.780825785618005*^9, {3.7808258376124353`*^9, 
   3.780825841859405*^9}, 3.780946648481825*^9, 3.7809467621331882`*^9, 
   3.780946851842963*^9, 3.780947391268939*^9},
 CellLabel->"Out[13]=",ExpressionUUID->"e6cbb98d-2c53-400a-b1e8-8e85b8cec311"]
}, Open  ]],

Cell[CellGroupData[{

Cell[BoxData[
 RowBox[{"pa1eq", " ", "=", " ", 
  RowBox[{"ExpandAll", "@", 
   RowBox[{"ApplySides", "[", "\n", "\t", 
    RowBox[{
     RowBox[{
      RowBox[{
       RowBox[{"(", 
        RowBox[{"#", "+", 
         FractionBox[
          RowBox[{
           RowBox[{"(", 
            RowBox[{
             RowBox[{"-", "1"}], "+", "M"}], ")"}], " ", 
           RowBox[{"(", 
            RowBox[{"1", "-", 
             RowBox[{
              SuperscriptBox["M", 
               RowBox[{"-", "q"}]], " ", 
              RowBox[{"(", 
               RowBox[{"1", "-", "q"}], ")"}]}]}], ")"}]}], 
          SuperscriptBox[
           RowBox[{"(", 
            RowBox[{"M", "-", 
             SuperscriptBox["M", 
              RowBox[{"1", "-", "q"}]]}], ")"}], "2"]]}], ")"}], 
       SuperscriptBox[
        RowBox[{"(", 
         RowBox[{"M", "-", 
          SuperscriptBox["M", 
           RowBox[{"1", "-", "q"}]]}], ")"}], "2"]}], "&"}], " ", ",", " ", 
     "pa1eq"}], "]"}]}]}]], "Code",
 CellChangeTimes->{{3.7808253447220697`*^9, 3.780825486317595*^9}, 
   3.78082557986866*^9, {3.780825619137393*^9, 3.7808256868268843`*^9}},
 CellLabel->"In[14]:=",ExpressionUUID->"1d2535de-8da6-4d04-81cf-a28c6e247984"],

Cell[BoxData[
 RowBox[{
  RowBox[{
   RowBox[{"-", "1"}], "+", "M", "-", 
   SuperscriptBox["M", 
    RowBox[{"1", "-", "q"}]], "+", 
   SuperscriptBox["M", 
    RowBox[{"-", "q"}]], "+", 
   RowBox[{
    SuperscriptBox["M", 
     RowBox[{"1", "-", "q"}]], " ", "q"}], "-", 
   RowBox[{
    SuperscriptBox["M", 
     RowBox[{"-", "q"}]], " ", "q"}]}], "\[Equal]", 
  RowBox[{"M", "-", 
   SuperscriptBox["M", 
    RowBox[{"1", "-", "q"}]]}]}]], "Output",
 CellChangeTimes->{{3.7808253572912197`*^9, 3.78082541923151*^9}, {
   3.780825456134357*^9, 3.780825487855624*^9}, 3.780825580188799*^9, {
   3.780825628834281*^9, 3.780825638494446*^9}, 3.780825678405367*^9, 
   3.780825786347024*^9, 3.780825852942718*^9, 3.780946648528895*^9, 
   3.78094676218961*^9, 3.780946851855551*^9, 3.7809473913148403`*^9},
 CellLabel->"Out[14]=",ExpressionUUID->"4c44afd3-9470-4a47-8a22-9dcb9158ac94"]
}, Open  ]],

Cell[CellGroupData[{

Cell[BoxData[
 RowBox[{"pa1eq", " ", "=", " ", 
  RowBox[{"ApplySides", "[", 
   RowBox[{
    RowBox[{
     RowBox[{"#", " ", "-", "M", "+", 
      SuperscriptBox["M", 
       RowBox[{"1", "-", "q"}]], "+", 
      RowBox[{
       SuperscriptBox["M", 
        RowBox[{"-", "q"}]], " ", "q"}], "-", 
      SuperscriptBox["M", 
       RowBox[{"-", "q"}]]}], " ", "&"}], ",", " ", "pa1eq"}], 
   "]"}]}]], "Code",
 CellChangeTimes->{{3.7808256932657213`*^9, 3.7808257126348743`*^9}, 
   3.780825890719727*^9},
 CellLabel->"In[15]:=",ExpressionUUID->"6b0fb1e7-6792-4605-ba65-e2a37d34f3cf"],

Cell[BoxData[
 RowBox[{
  RowBox[{
   RowBox[{"-", "1"}], "+", 
   RowBox[{
    SuperscriptBox["M", 
     RowBox[{"1", "-", "q"}]], " ", "q"}]}], "\[Equal]", 
  RowBox[{
   RowBox[{"-", 
    SuperscriptBox["M", 
     RowBox[{"-", "q"}]]}], "+", 
   RowBox[{
    SuperscriptBox["M", 
     RowBox[{"-", "q"}]], " ", "q"}]}]}]], "Output",
 CellChangeTimes->{3.780825714958503*^9, 3.780825790115993*^9, 
  3.780825891011259*^9, 3.78094664853983*^9, 3.780946762830271*^9, 
  3.780946851889967*^9, 3.78094739197966*^9},
 CellLabel->"Out[15]=",ExpressionUUID->"c18278da-22b5-4e54-ba91-838c91cbb572"]
}, Open  ]],

Cell[CellGroupData[{

Cell[BoxData[
 RowBox[{"pa1eq", " ", "=", " ", 
  RowBox[{"ApplySides", "[", 
   RowBox[{
    RowBox[{
     RowBox[{"#", "/", 
      RowBox[{"(", 
       RowBox[{
        RowBox[{"-", "1"}], "+", 
        SuperscriptBox["M", "q"], "+", "q", "-", 
        RowBox[{"M", " ", "q"}]}], ")"}]}], " ", "&"}], " ", ",", " ", 
    RowBox[{"FullSimplify", "@", "pa1eq"}]}], "]"}]}]], "Code",
 CellChangeTimes->{{3.780825747194069*^9, 3.780825749577503*^9}, {
  3.780825799127346*^9, 3.780825799799519*^9}, {3.7808259001559677`*^9, 
  3.780825903621965*^9}, {3.780825933861305*^9, 3.780825960106484*^9}},
 CellLabel->"In[16]:=",ExpressionUUID->"c08e3b0c-ae73-403a-ad0a-8ce475800ab9"],

Cell[BoxData[
 RowBox[{
  SuperscriptBox["M", 
   RowBox[{"-", "q"}]], "\[Equal]", "0"}]], "Output",
 CellChangeTimes->{
  3.780825904054504*^9, {3.780825954222692*^9, 3.780825960757224*^9}, 
   3.780946648586183*^9, 3.780946763009709*^9, 3.7809468519303923`*^9, 
   3.7809473921446123`*^9},
 CellLabel->"Out[16]=",ExpressionUUID->"a903026d-ddad-4b89-8ff5-e037c2511d13"]
}, Open  ]],

Cell[CellGroupData[{

Cell[BoxData[
 RowBox[{"FullSimplify", "[", 
  RowBox[{"pa1eq", ",", " ", 
   RowBox[{"Assumptions", "\[Rule]", 
    RowBox[{"{", 
     RowBox[{
      RowBox[{"M", "\[GreaterEqual]", "1"}], ",", " ", 
      RowBox[{"q", ">", "0"}]}], "}"}]}]}], "]"}]], "Code",
 CellChangeTimes->{{3.780825962379632*^9, 3.7808259796015863`*^9}},
 CellLabel->"In[17]:=",ExpressionUUID->"d8c3b330-bd2b-4ddb-8024-2e983962da79"],

Cell[BoxData["False"], "Output",
 CellChangeTimes->{3.780825980481089*^9, 3.78094664859709*^9, 
  3.7809467630201797`*^9, 3.780946851941498*^9, 3.780947392156959*^9},
 CellLabel->"Out[17]=",ExpressionUUID->"b72fbd68-631e-45e1-b7df-92d50b672063"]
}, Open  ]],

Cell[TextData[{
 "Thus, for ",
 Cell[BoxData[
  FormBox[
   RowBox[{"q", "\[NotEqual]", "1"}], TraditionalForm]],
  FormatType->"TraditionalForm",ExpressionUUID->
  "a1b8c698-bcb5-44e6-b0c5-d0bf131b615f"],
 ", the Tsallis family of entropies does not satisfy the replication \
principle. We now show the ",
 Cell[BoxData[
  FormBox[
   RowBox[{"q", "\[Rule]", "1"}], TraditionalForm]],
  FormatType->"TraditionalForm",ExpressionUUID->
  "d6099b08-3b43-4ae5-9b06-5d4a0170402c"],
 " case. We use L\[CloseCurlyQuote]Hopital\[CloseCurlyQuote]s rule to obtain ",
 Cell[BoxData[
  FormBox[
   RowBox[{
    SubscriptBox["T", "1"], "[", 
    StyleBox["p",
     FontWeight->"Bold",
     FontSlant->"Plain"], "]"}], TraditionalForm]],
  FormatType->"TraditionalForm",ExpressionUUID->
  "74081ffb-4596-4f03-b84d-d20f9d8781d1"],
 ":"
}], "Text",
 CellChangeTimes->{{3.780825988801014*^9, 3.78082602887995*^9}, {
  3.780826197330082*^9, 
  3.780826214129673*^9}},ExpressionUUID->"a4d30f38-67c5-4a45-ba8f-\
89402a832085"],

Cell[CellGroupData[{

Cell[BoxData[
 RowBox[{
  RowBox[{
   SubscriptBox["T", "1"], "[", 
   SubscriptBox["p", "i"], "]"}], " ", "=", " ", 
  RowBox[{
   RowBox[{"Limit", "[", 
    RowBox[{
     FractionBox[
      RowBox[{"D", "[", 
       RowBox[{
        RowBox[{"1", "-", 
         RowBox[{
          UnderoverscriptBox["\[Sum]", 
           RowBox[{"j", "=", "1"}], 
           SubscriptBox["n", "i"]], 
          SubsuperscriptBox["p", 
           RowBox[{"i", "\[InvisibleComma]", "j"}], "q"]}]}], ",", " ", "q"}],
        "]"}], 
      RowBox[{"D", "[", 
       RowBox[{
        RowBox[{"q", "-", "1"}], ",", " ", "q"}], "]"}]], ",", " ", 
     RowBox[{"q", "\[Rule]", "1"}]}], "]"}], " ", "/.", " ", 
   RowBox[{
    RowBox[{
     UnderscriptBox["\[Limit]", 
      RowBox[{"e_", "\[Rule]", "a_"}]], 
     RowBox[{"-", 
      RowBox[{
       UnderoverscriptBox["\[Sum]", 
        RowBox[{"v_", "=", "l_"}], "u_"], 
       RowBox[{
        RowBox[{"Log", "[", "x_", "]"}], " ", 
        SuperscriptBox["x_", "e_"]}]}]}]}], " ", "\[RuleDelayed]", 
    RowBox[{"-", 
     RowBox[{
      UnderoverscriptBox["\[Sum]", 
       RowBox[{"v", "=", "l"}], "u"], 
      RowBox[{
       UnderscriptBox["\[Limit]", 
        RowBox[{"e", "\[Rule]", "a"}]], 
       RowBox[{"(", 
        RowBox[{
         RowBox[{"Log", "[", "x", "]"}], " ", 
         SuperscriptBox["x", "e"]}], ")"}], " "}]}]}]}]}]}]], "Code",
 CellChangeTimes->{{3.780743375746051*^9, 3.780743516517006*^9}, 
   3.7807435716776533`*^9, {3.7807437003771143`*^9, 3.780743770724648*^9}, {
   3.78074467829104*^9, 3.780744680856349*^9}, {3.780744879547118*^9, 
   3.780744902457293*^9}, 3.780759921971292*^9, {3.780826099223954*^9, 
   3.780826307895026*^9}, {3.780826525378995*^9, 3.7808265415835342`*^9}, {
   3.7808266496849413`*^9, 3.780826664411834*^9}, {3.780826709137899*^9, 
   3.780826712584043*^9}},
 CellLabel->"In[18]:=",ExpressionUUID->"40ba5dec-ec73-4646-96ab-745bd0962778"],

Cell[BoxData[
 RowBox[{"-", 
  RowBox[{
   UnderoverscriptBox["\[Sum]", 
    RowBox[{"j", "=", "1"}], 
    SubscriptBox["n", "i"]], 
   RowBox[{
    RowBox[{"Log", "[", 
     SubscriptBox["p", 
      RowBox[{"i", ",", "j"}]], "]"}], " ", 
    SubscriptBox["p", 
     RowBox[{"i", ",", "j"}]]}]}]}]], "Output",
 CellChangeTimes->{
  3.7808261285933533`*^9, 3.780826312792872*^9, {3.7808265316117773`*^9, 
   3.780826542141922*^9}, {3.780826661238432*^9, 3.7808266652101517`*^9}, 
   3.78094665117787*^9, 3.780946765615979*^9, 3.7809468540558577`*^9, 
   3.780947394750588*^9},
 CellLabel->"Out[18]=",ExpressionUUID->"2b4555d9-d541-4aca-9973-0218c44af283"]
}, Open  ]],

Cell[TextData[{
 "and similarly for ",
 Cell[BoxData[
  FormBox[
   RowBox[{
    SubscriptBox["T", "1"], "[", 
    OverscriptBox[
     StyleBox["p",
      FontWeight->"Bold",
      FontSlant->"Plain"], "_"], "]"}], TraditionalForm]],
  FormatType->"TraditionalForm",ExpressionUUID->
  "177d8a15-bac5-409e-878f-c772baebd731"]
}], "Text",
 CellChangeTimes->{{3.780826329733336*^9, 
  3.780826342782181*^9}},ExpressionUUID->"03181567-db04-45cc-bd60-\
e485458f1d79"],

Cell[CellGroupData[{

Cell[BoxData[
 RowBox[{
  RowBox[{
   SubscriptBox["T", "1"], "[", 
   OverscriptBox["p", "_"], "]"}], " ", "=", " ", 
  RowBox[{
   RowBox[{"Limit", "[", 
    RowBox[{
     FractionBox[
      RowBox[{"D", "[", 
       RowBox[{
        RowBox[{"1", "-", 
         RowBox[{
          UnderoverscriptBox["\[Sum]", 
           RowBox[{"i", "=", "1"}], "M"], 
          RowBox[{
           UnderoverscriptBox["\[Sum]", 
            RowBox[{"j", "=", "1"}], 
            SubscriptBox["n", "i"]], 
           SuperscriptBox[
            RowBox[{"(", 
             FractionBox[
              SubscriptBox["p", 
               RowBox[{"i", "\[InvisibleComma]", "j"}]], "M"], ")"}], 
            "q"]}]}]}], ",", " ", "q"}], "]"}], 
      RowBox[{"D", "[", 
       RowBox[{
        RowBox[{"q", "-", "1"}], ",", " ", "q"}], "]"}]], ",", " ", 
     RowBox[{"q", "\[Rule]", "1"}]}], "]"}], " ", "/.", 
   RowBox[{"{", "\n", "\t\t\t", 
    RowBox[{
     RowBox[{
      UnderscriptBox["\[Limit]", 
       RowBox[{"e_", "\[Rule]", "a_"}]], 
      RowBox[{"-", 
       RowBox[{
        UnderoverscriptBox["\[Sum]", 
         RowBox[{"v1_", "=", "l1_"}], "u1_"], 
        RowBox[{
         UnderoverscriptBox["\[Sum]", 
          RowBox[{"v_", "=", "l_"}], "u_"], 
         RowBox[{
          RowBox[{"Log", "[", "x_", "]"}], " ", 
          SuperscriptBox["x_", "e_"]}]}]}]}]}], " ", "\[RuleDelayed]", 
     RowBox[{"-", 
      RowBox[{
       UnderoverscriptBox["\[Sum]", 
        RowBox[{"v1", "=", "l1"}], "u1"], 
       RowBox[{
        UnderoverscriptBox["\[Sum]", 
         RowBox[{"v", "=", "l"}], "u"], 
        RowBox[{
         UnderscriptBox["\[Limit]", 
          RowBox[{"e", "\[Rule]", "a"}]], 
         RowBox[{"(", 
          RowBox[{
           RowBox[{"Log", "[", "x", "]"}], " ", 
           SuperscriptBox["x", "e"]}], ")"}]}]}]}]}]}], " ", "}"}], 
   "\t\t\t"}]}]], "Code",
 CellChangeTimes->{{3.7808261694775267`*^9, 3.78082617367484*^9}, {
  3.7808265042954473`*^9, 3.780826578541247*^9}, {3.780826616712495*^9, 
  3.7808266352817917`*^9}, {3.780826668748207*^9, 3.780826670852868*^9}, {
  3.780826714032146*^9, 3.780826752214566*^9}, {3.780826851899372*^9, 
  3.780826854205092*^9}, {3.780827121998456*^9, 3.780827152555369*^9}},
 CellLabel->"In[19]:=",ExpressionUUID->"e2ea0f3c-27cd-41f9-87af-c59f27d2d835"],

Cell[BoxData[
 RowBox[{"-", 
  RowBox[{
   UnderoverscriptBox["\[Sum]", 
    RowBox[{"i", "=", "1"}], "M"], 
   RowBox[{
    UnderoverscriptBox["\[Sum]", 
     RowBox[{"j", "=", "1"}], 
     SubscriptBox["n", "i"]], 
    FractionBox[
     RowBox[{
      RowBox[{"Log", "[", 
       FractionBox[
        SubscriptBox["p", 
         RowBox[{"i", ",", "j"}]], "M"], "]"}], " ", 
      SubscriptBox["p", 
       RowBox[{"i", ",", "j"}]]}], "M"]}]}]}]], "Output",
 CellChangeTimes->{
  3.780826174108554*^9, 3.7808265611608877`*^9, 3.7808266388947906`*^9, 
   3.780826671287055*^9, 3.780826755988491*^9, 3.780826857365818*^9, {
   3.7808271315734987`*^9, 3.780827152943037*^9}, 3.7808275225990267`*^9, 
   3.780827563522786*^9, 3.7808277313506393`*^9, 3.7809466550457373`*^9, 
   3.780946769684828*^9, 3.780946856164692*^9, 3.780947398855412*^9},
 CellLabel->"Out[19]=",ExpressionUUID->"c1640254-491f-475c-bede-1cc2d48b835c"]
}, Open  ]],

Cell[CellGroupData[{

Cell[BoxData[
 RowBox[{
  RowBox[{
   SubscriptBox["T", "1"], "[", 
   OverscriptBox["p", "_"], "]"}], " ", "=", " ", 
  RowBox[{
   RowBox[{
    SubscriptBox["T", "1"], "[", 
    OverscriptBox["p", "_"], "]"}], "/.", " ", 
   RowBox[{"{", 
    RowBox[{
     RowBox[{"-", 
      RowBox[{
       UnderoverscriptBox["\[Sum]", 
        RowBox[{"i", "=", "1"}], "M"], 
       RowBox[{
        UnderoverscriptBox["\[Sum]", 
         RowBox[{"j", "=", "1"}], 
         SubscriptBox["n", "i"]], 
        FractionBox[
         RowBox[{
          RowBox[{"Log", "[", 
           FractionBox[
            SubscriptBox["p", 
             RowBox[{"i", ",", "j"}]], "M"], "]"}], " ", 
          SubscriptBox["p", 
           RowBox[{"i", ",", "j"}]]}], "M"]}]}]}], "\[Rule]", 
     RowBox[{
      RowBox[{"-", 
       FractionBox["1", "M"]}], 
      RowBox[{
       UnderoverscriptBox["\[Sum]", 
        RowBox[{"i", "=", "1"}], "M"], 
       RowBox[{
        UnderoverscriptBox["\[Sum]", 
         RowBox[{"j", "=", "1"}], 
         SubscriptBox["n", "i"]], 
        RowBox[{
         RowBox[{"Log", "[", 
          FractionBox[
           SubscriptBox["p", 
            RowBox[{"i", ",", "j"}]], "M"], "]"}], " ", 
         SubscriptBox["p", 
          RowBox[{"i", ",", "j"}]]}]}]}]}]}], "}"}]}]}]], "Code",
 CellChangeTimes->{{3.780827838912909*^9, 3.780827841058981*^9}},
 CellLabel->"In[20]:=",ExpressionUUID->"a9c6348f-fa4c-44b7-981e-1c596dde73e4"],

Cell[BoxData[
 RowBox[{"-", 
  FractionBox[
   RowBox[{
    UnderoverscriptBox["\[Sum]", 
     RowBox[{"i", "=", "1"}], "M"], 
    RowBox[{
     UnderoverscriptBox["\[Sum]", 
      RowBox[{"j", "=", "1"}], 
      SubscriptBox["n", "i"]], 
     RowBox[{
      RowBox[{"Log", "[", 
       FractionBox[
        SubscriptBox["p", 
         RowBox[{"i", ",", "j"}]], "M"], "]"}], " ", 
      SubscriptBox["p", 
       RowBox[{"i", ",", "j"}]]}]}]}], "M"]}]], "Output",
 CellChangeTimes->{3.780827739292746*^9, 3.780827789707234*^9, 
  3.7808278426142683`*^9, 3.7809466553406677`*^9, 3.780946769978909*^9, 
  3.780946856225791*^9, 3.7809473991498413`*^9},
 CellLabel->"Out[20]=",ExpressionUUID->"4ad7cd28-6dd0-4e12-951b-9ce376b9203c"]
}, Open  ]],

Cell[CellGroupData[{

Cell[BoxData[
 RowBox[{"pa1eq2", " ", "=", " ", 
  RowBox[{
   RowBox[{"M", " ", 
    RowBox[{
     SubscriptBox["T", "1"], "[", 
     OverscriptBox["p", "_"], "]"}]}], " ", "\[Equal]", " ", 
   RowBox[{
    SuperscriptBox["M", "2"], " ", 
    RowBox[{
     SubscriptBox["T", "1"], "[", 
     SubscriptBox["p", "i"], "]"}]}]}]}]], "Code",
 CellChangeTimes->{{3.780827846511256*^9, 3.780827896400125*^9}},
 CellLabel->"In[21]:=",ExpressionUUID->"fbfd6044-5b87-460a-b142-42156659d5cc"],

Cell[BoxData[
 RowBox[{
  RowBox[{"-", 
   RowBox[{
    UnderoverscriptBox["\[Sum]", 
     RowBox[{"i", "=", "1"}], "M"], 
    RowBox[{
     UnderoverscriptBox["\[Sum]", 
      RowBox[{"j", "=", "1"}], 
      SubscriptBox["n", "i"]], 
     RowBox[{
      RowBox[{"Log", "[", 
       FractionBox[
        SubscriptBox["p", 
         RowBox[{"i", ",", "j"}]], "M"], "]"}], " ", 
      SubscriptBox["p", 
       RowBox[{"i", ",", "j"}]]}]}]}]}], "\[Equal]", 
  RowBox[{
   RowBox[{"-", 
    SuperscriptBox["M", "2"]}], " ", 
   RowBox[{
    UnderoverscriptBox["\[Sum]", 
     RowBox[{"j", "=", "1"}], 
     SubscriptBox["n", "i"]], 
    RowBox[{
     RowBox[{"Log", "[", 
      SubscriptBox["p", 
       RowBox[{"i", ",", "j"}]], "]"}], " ", 
     SubscriptBox["p", 
      RowBox[{"i", ",", "j"}]]}]}]}]}]], "Output",
 CellChangeTimes->{{3.780827864400285*^9, 3.780827899975212*^9}, {
   3.7808280553671923`*^9, 3.780828062377137*^9}, 3.780946655350916*^9, 
   3.7809467699905243`*^9, 3.780946856237329*^9, 3.780947399160482*^9},
 CellLabel->"Out[21]=",ExpressionUUID->"0370a2ce-39dc-4d89-8b22-e8546ff95581"]
}, Open  ]],

Cell[CellGroupData[{

Cell[BoxData[
 RowBox[{"pa1eq2", " ", "=", " ", 
  RowBox[{"pa1eq2", " ", "/.", " ", 
   RowBox[{
    RowBox[{"-", 
     RowBox[{
      UnderoverscriptBox["\[Sum]", 
       RowBox[{"i", "=", "1"}], "M"], 
      RowBox[{
       UnderoverscriptBox["\[Sum]", 
        RowBox[{"j", "=", "1"}], 
        SubscriptBox["n", "i"]], 
       RowBox[{
        RowBox[{"Log", "[", 
         FractionBox[
          SubscriptBox["p", 
           RowBox[{"i", ",", "j"}]], "M"], "]"}], " ", 
        SubscriptBox["p", 
         RowBox[{"i", ",", "j"}]]}]}]}]}], " ", "\[Rule]", " ", 
    RowBox[{
     RowBox[{"-", 
      RowBox[{
       UnderoverscriptBox["\[Sum]", 
        RowBox[{"i", "=", "1"}], "M"], 
       RowBox[{
        UnderoverscriptBox["\[Sum]", 
         RowBox[{"j", "=", "1"}], 
         SubscriptBox["n", "i"]], 
        RowBox[{
         SubscriptBox["p", 
          RowBox[{"i", ",", "j"}]], 
         RowBox[{"Log", "[", 
          SubscriptBox["p", 
           RowBox[{"i", ",", "j"}]], "]"}]}]}]}]}], "-", 
     RowBox[{
      RowBox[{"Log", "[", "M", "]"}], 
      RowBox[{
       UnderoverscriptBox["\[Sum]", 
        RowBox[{"i", "=", "1"}], "M"], 
       RowBox[{
        UnderoverscriptBox["\[Sum]", 
         RowBox[{"j", "=", "1"}], 
         SubscriptBox["n", "i"]], 
        SubscriptBox["p", 
         RowBox[{"i", ",", "j"}]]}]}]}]}]}]}]}]], "Code",
 CellChangeTimes->{{3.780827916221278*^9, 3.780828061299715*^9}},
 CellLabel->"In[22]:=",ExpressionUUID->"28c848d2-680e-423d-b538-1639f0f4e436"],

Cell[BoxData[
 RowBox[{
  RowBox[{
   RowBox[{
    RowBox[{"-", 
     RowBox[{"Log", "[", "M", "]"}]}], " ", 
    RowBox[{
     UnderoverscriptBox["\[Sum]", 
      RowBox[{"i", "=", "1"}], "M"], 
     RowBox[{
      UnderoverscriptBox["\[Sum]", 
       RowBox[{"j", "=", "1"}], 
       SubscriptBox["n", "i"]], 
      SubscriptBox["p", 
       RowBox[{"i", ",", "j"}]]}]}]}], "-", 
   RowBox[{
    UnderoverscriptBox["\[Sum]", 
     RowBox[{"i", "=", "1"}], "M"], 
    RowBox[{
     UnderoverscriptBox["\[Sum]", 
      RowBox[{"j", "=", "1"}], 
      SubscriptBox["n", "i"]], 
     RowBox[{
      RowBox[{"Log", "[", 
       SubscriptBox["p", 
        RowBox[{"i", ",", "j"}]], "]"}], " ", 
      SubscriptBox["p", 
       RowBox[{"i", ",", "j"}]]}]}]}]}], "\[Equal]", 
  RowBox[{
   RowBox[{"-", 
    SuperscriptBox["M", "2"]}], " ", 
   RowBox[{
    UnderoverscriptBox["\[Sum]", 
     RowBox[{"j", "=", "1"}], 
     SubscriptBox["n", "i"]], 
    RowBox[{
     RowBox[{"Log", "[", 
      SubscriptBox["p", 
       RowBox[{"i", ",", "j"}]], "]"}], " ", 
     SubscriptBox["p", 
      RowBox[{"i", ",", "j"}]]}]}]}]}]], "Output",
 CellChangeTimes->{{3.780827960690744*^9, 3.780828008413342*^9}, {
   3.780828039733555*^9, 3.780828064208399*^9}, 3.780946655502708*^9, 
   3.780946770139007*^9, 3.780946856282256*^9, 3.780947399308115*^9},
 CellLabel->"Out[22]=",ExpressionUUID->"d20a3ea9-0bed-485c-a14a-afbf1cc0d54f"]
}, Open  ]],

Cell[TextData[{
 "Since ",
 Cell[BoxData[
  FormBox[
   RowBox[{
    RowBox[{
     UnderoverscriptBox["\[Sum]", 
      RowBox[{"i", "=", "1"}], "M"], 
     RowBox[{
      UnderoverscriptBox["\[Sum]", 
       RowBox[{"j", "=", "1"}], 
       SubscriptBox["n", "i"]], 
      SubscriptBox["p", 
       RowBox[{"i", ",", "j"}]]}]}], "=", "M"}], TraditionalForm]],
  FormatType->"TraditionalForm",ExpressionUUID->
  "84adc76c-dd9f-4bee-ba9d-a768c58d70d0"],
 " and letting ",
 Cell[BoxData[
  FormBox[
   RowBox[{
    RowBox[{
     UnderoverscriptBox["\[Sum]", 
      RowBox[{"j", "=", "1"}], 
      SubscriptBox["n", "i"]], 
     RowBox[{
      RowBox[{"Log", "[", 
       SubscriptBox["p", 
        RowBox[{"i", ",", "j"}]], "]"}], " ", 
      SubscriptBox["p", 
       RowBox[{"i", ",", "j"}]]}]}], "=", 
    SubscriptBox["\[Lambda]", "i"]}], TraditionalForm]],
  FormatType->"TraditionalForm",ExpressionUUID->
  "338e6fb5-f8a1-4d3a-b91b-cc8f787936dc"],
 ","
}], "Text",
 CellChangeTimes->{{3.780828147623013*^9, 
  3.780828184398094*^9}},ExpressionUUID->"b35f4358-e17e-40e7-81b9-\
1be1b539d07f"],

Cell[CellGroupData[{

Cell[BoxData[
 RowBox[{"pa1eq2", " ", "=", " ", 
  RowBox[{"pa1eq2", " ", "/.", " ", 
   RowBox[{"{", "\n", "\t", 
    RowBox[{
     RowBox[{
      RowBox[{
       UnderoverscriptBox["\[Sum]", 
        RowBox[{"i", "=", "1"}], "M"], 
       RowBox[{
        UnderoverscriptBox["\[Sum]", 
         RowBox[{"j", "=", "1"}], 
         SubscriptBox["n", "i"]], 
        SubscriptBox["p", 
         RowBox[{"i", ",", "j"}]]}]}], " ", "\[Rule]", " ", "M"}], ",", "\n", 
     "\t", 
     RowBox[{
      RowBox[{
       UnderoverscriptBox["\[Sum]", 
        RowBox[{"j", "=", "1"}], 
        SubscriptBox["n", "i"]], 
       RowBox[{
        RowBox[{"Log", "[", 
         SubscriptBox["p", 
          RowBox[{"i", ",", "j"}]], "]"}], " ", 
        SubscriptBox["p", 
         RowBox[{"i", ",", "j"}]]}]}], "\[Rule]", 
      SubscriptBox["\[Lambda]", "i"]}], ",", "\n", "\t", 
     RowBox[{
      RowBox[{
       UnderoverscriptBox["\[Sum]", 
        RowBox[{"i", "=", "1"}], "M"], 
       RowBox[{
        UnderoverscriptBox["\[Sum]", 
         RowBox[{"j", "=", "1"}], 
         SubscriptBox["n", "i"]], 
        RowBox[{
         RowBox[{"Log", "[", 
          SubscriptBox["p", 
           RowBox[{"i", ",", "j"}]], "]"}], " ", 
         SubscriptBox["p", 
          RowBox[{"i", ",", "j"}]]}]}]}], "\[Rule]", 
      RowBox[{"M", " ", 
       SubscriptBox["\[Lambda]", "i"]}]}]}], "\n", "}"}]}]}]], "Code",
 CellChangeTimes->{{3.780828083001595*^9, 3.780828138192561*^9}, {
  3.780828185945174*^9, 3.780828226623519*^9}, {3.7808282725058823`*^9, 
  3.7808282730928183`*^9}},
 CellLabel->"In[23]:=",ExpressionUUID->"70cd60ad-6161-4ea7-80fe-ea02700f9a8d"],

Cell[BoxData[
 RowBox[{
  RowBox[{
   RowBox[{
    RowBox[{"-", "M"}], " ", 
    RowBox[{"Log", "[", "M", "]"}]}], "-", 
   RowBox[{"M", " ", 
    SubscriptBox["\[Lambda]", "i"]}]}], "\[Equal]", 
  RowBox[{
   RowBox[{"-", 
    SuperscriptBox["M", "2"]}], " ", 
   SubscriptBox["\[Lambda]", "i"]}]}]], "Output",
 CellChangeTimes->{{3.780828113926857*^9, 3.780828139640383*^9}, {
   3.780828200687148*^9, 3.780828227683949*^9}, 3.7808282743109818`*^9, 
   3.780946655513109*^9, 3.780946770149892*^9, 3.780946856295006*^9, 
   3.780947399320342*^9},
 CellLabel->"Out[23]=",ExpressionUUID->"232635d5-80ee-4089-9a56-2b192366c456"]
}, Open  ]],

Cell[CellGroupData[{

Cell[BoxData[
 RowBox[{"Flatten", "@", 
  RowBox[{"Solve", "[", 
   RowBox[{
    RowBox[{"ApplySides", "[", 
     RowBox[{
      RowBox[{
       RowBox[{"FullSimplify", "[", 
        RowBox[{"#", "/", "M"}], "]"}], "&"}], ",", "pa1eq2"}], "]"}], ",", 
    " ", 
    SubscriptBox["\[Lambda]", "i"]}], "]"}]}]], "Code",
 CellChangeTimes->{{3.7808282768194437`*^9, 3.780828383975862*^9}},
 CellLabel->"In[24]:=",ExpressionUUID->"fb9c0f32-8af1-4c36-aa7f-3edc60bf8b26"],

Cell[BoxData[
 RowBox[{"{", 
  RowBox[{
   SubscriptBox["\[Lambda]", "i"], "\[Rule]", 
   FractionBox[
    RowBox[{"Log", "[", "M", "]"}], 
    RowBox[{
     RowBox[{"-", "1"}], "+", "M"}]]}], "}"}]], "Output",
 CellChangeTimes->{{3.7808282843276567`*^9, 3.780828384689768*^9}, 
   3.780946655570253*^9, 3.78094677020402*^9, 3.780946856339731*^9, 
   3.780947399376918*^9},
 CellLabel->"Out[24]=",ExpressionUUID->"4c53d8b6-5492-4228-81a7-db9dde32f315"]
}, Open  ]],

Cell["\<\
Since the LHS is variable and the RHS is constant, this equality cannot hold.\
\
\>", "Text",
 CellChangeTimes->{{3.780828390047632*^9, 
  3.78082841073428*^9}},ExpressionUUID->"dad2e26f-42bc-4d9c-9fbe-\
152b0453d547"],

Cell["\[Square]", "Text",
 CellChangeTimes->{{3.780758439267232*^9, 3.780758460254528*^9}},
 TextAlignment->Right,ExpressionUUID->"a7475547-a738-419d-9dc9-e9e308e112f4"]
}, Open  ]],

Cell[CellGroupData[{

Cell["A.4.\tProperties of the R\[EAcute]nyi Heterogeneity", "Section",
 CellChangeTimes->{{3.7807333182744417`*^9, 
  3.78073333377789*^9}},ExpressionUUID->"ae12ef31-ceb1-431d-9156-\
232ff19ec3d9"],

Cell["The R\[EAcute]nyi heterogeneity is defined as", "Text",
 CellChangeTimes->{{3.7807628946269293`*^9, 
  3.780762900345544*^9}},ExpressionUUID->"c6dfc53c-3c8f-4999-92c4-\
92b80e097938"],

Cell[BoxData[
 RowBox[{
  RowBox[{
   RowBox[{
    SubscriptBox["\[CapitalPi]", "q"], "[", "p", "]"}], " ", "=", " ", 
   SuperscriptBox[
    RowBox[{"(", 
     RowBox[{
      UnderoverscriptBox["\[Sum]", 
       RowBox[{"i", "=", "1"}], "m"], 
      SubsuperscriptBox["p", "i", "q"]}], ")"}], 
    FractionBox["1", 
     RowBox[{"1", "-", "q"}]]]}], ";"}]], "Code",
 CellChangeTimes->{{3.780762903618676*^9, 3.7807630284879103`*^9}},
 CellLabel->"In[25]:=",ExpressionUUID->"0e546ff3-c388-4e8f-9156-1d7ff1f093e0"],

Cell[BoxData[
 RowBox[{
  RowBox[{
   RowBox[{
    SubscriptBox["\[CapitalPi]", "0"], "[", "p", "]"}], "=", 
   RowBox[{
    UnderoverscriptBox["\[Sum]", 
     RowBox[{"i", "=", "1"}], "m"], 
    TemplateBox[{RowBox[{
        SubscriptBox["p", "i"], ">", "0"}]},
     "KroneckerDeltaSeq"]}]}], ";"}]], "Code",
 CellChangeTimes->{{3.780763022092142*^9, 3.780763031902936*^9}},
 CellLabel->"In[26]:=",ExpressionUUID->"2f12ab3e-dc82-486d-b8af-b2bd6fa18903"],

Cell[BoxData[
 RowBox[{
  RowBox[{
   RowBox[{
    SubscriptBox["\[CapitalPi]", "1"], "[", "p", "]"}], "=", 
   SuperscriptBox["\[ExponentialE]", 
    RowBox[{"-", 
     RowBox[{
      UnderoverscriptBox["\[Sum]", 
       RowBox[{"i", "=", "1"}], "m"], 
      RowBox[{
       SubscriptBox["p", "i"], 
       RowBox[{"Log", "[", 
        SubscriptBox["p", "i"], "]"}]}]}]}]]}], ";"}]], "Code",
 CellChangeTimes->{{3.780763035724113*^9, 3.780763064736391*^9}},
 CellLabel->"In[27]:=",ExpressionUUID->"67712c9c-4489-4839-8097-e477712f6668"],

Cell[BoxData[
 RowBox[{
  RowBox[{
   RowBox[{
    SubscriptBox["\[CapitalPi]", "\[Infinity]"], "[", "p", "]"}], "=", 
   FractionBox["1", 
    RowBox[{"Max", "[", "p", "]"}]]}], ";"}]], "Code",
 CellChangeTimes->{{3.780763035724113*^9, 3.7807631270594797`*^9}},
 CellLabel->"In[28]:=",ExpressionUUID->"7c3d98e6-e9f4-45ec-9380-62585d4230bf"],

Cell[TextData[{
 "PROPOSITION A2. ",
 StyleBox["The R\[EAcute]nyi heterogeneity is non-negative.",
  FontWeight->"Plain"]
}], "Text",
 CellChangeTimes->{{3.7807427908535*^9, 3.780742811828928*^9}, 
   3.780743865577034*^9, {3.780762827877454*^9, 3.7807628354774513`*^9}},
 FontWeight->"Bold",
 Background->RGBColor[
  0.87, 0.94, 1],ExpressionUUID->"8aae0942-5152-4444-8873-1e8b05d55902"],

Cell[TextData[{
 "The proof is trivial since ",
 Cell[BoxData[
  FormBox[
   RowBox[{
    SubscriptBox["p", "i"], "\[GreaterEqual]", 
    RowBox[{"0", "  ", 
     RowBox[{"\[ForAll]", 
      RowBox[{"i", "\[Element]", 
       RowBox[{"{", 
        RowBox[{"1", ",", "2", ",", "\[Ellipsis]", ",", " ", "n"}], 
        "}"}]}]}]}]}], TraditionalForm]],
  FormatType->"TraditionalForm",ExpressionUUID->
  "3e95b82a-785d-45cf-b507-31b1281095d3"],
 "."
}], "Text",
 CellChangeTimes->{{3.7807628433168573`*^9, 3.780762877837078*^9}, {
   3.780763187432996*^9, 3.780763207680943*^9}, {3.7807633400129023`*^9, 
   3.7807633609713697`*^9}, {3.780763780727468*^9, 3.780763788981172*^9}, 
   3.7807650162280283`*^9},ExpressionUUID->"14f8b974-90b4-4e2c-adbe-\
f5fbf78ceb62"],

Cell[TextData[{
 "PROPOSITION A3. ",
 StyleBox["The R\[EAcute]nyi heterogeneity is symmetric.",
  FontWeight->"Plain"]
}], "Text",
 CellChangeTimes->{{3.7807427908535*^9, 3.780742811828928*^9}, 
   3.780743865577034*^9, {3.780762827877454*^9, 3.7807628354774513`*^9}, {
   3.780763223696583*^9, 3.78076322945735*^9}},
 FontWeight->"Bold",
 Background->RGBColor[
  0.87, 0.94, 1],ExpressionUUID->"58402c39-f5e6-4395-b623-034109bfa4a4"],

Cell["\<\
The proof is trivial by the commutative properties of addition, maximum, and \
the indicator function.\
\>", "Text",
 CellChangeTimes->{{3.7807628433168573`*^9, 3.780762877837078*^9}, {
   3.780763187432996*^9, 3.780763207680943*^9}, {3.780763242352482*^9, 
   3.780763271806217*^9}, 
   3.7807650200824213`*^9},ExpressionUUID->"0cb7ad3d-d606-41c3-bdcc-\
f1aeee230fa6"],

Cell[TextData[{
 "PROPOSITION A4. ",
 StyleBox["The R\[EAcute]nyi heterogeneity is continuous and differentiable \
with respect to the probability distribution ",
  FontWeight->"Plain"],
 Cell[BoxData[
  FormBox[
   StyleBox["p",
    FontSlant->"Plain"], TraditionalForm]],
  FormatType->"TraditionalForm",ExpressionUUID->
  "57adfc2b-3ffa-48e0-8e30-a1af3e777b0b"],
 StyleBox[".",
  FontWeight->"Plain"]
}], "Text",
 CellChangeTimes->{{3.7807427908535*^9, 3.780742811828928*^9}, 
   3.780743865577034*^9, {3.780762827877454*^9, 3.7807628354774513`*^9}, {
   3.780763223696583*^9, 3.78076322945735*^9}, {3.780763805499916*^9, 
   3.780763813132183*^9}, {3.780764119257248*^9, 3.780764132504909*^9}},
 FontWeight->"Bold",
 Background->RGBColor[
  0.87, 0.94, 1],ExpressionUUID->"f3821521-0bf8-437b-88bb-5086453cd15f"],

Cell[TextData[{
 StyleBox["Proof. ",
  FontSlant->"Italic"],
 "The R\[EAcute]nyi heterogeneity can be viewed as a composition of \
continuous functions, and is therefore continuous for ",
 Cell[BoxData[
  FormBox[
   RowBox[{"0", "<", 
    SubscriptBox["p", "i"], "\[LessEqual]", "1"}], TraditionalForm]],
  FormatType->"TraditionalForm",ExpressionUUID->
  "dfd5a353-1247-4291-8d06-59e3bbdf648a"],
 ". At ",
 Cell[BoxData[
  FormBox[
   RowBox[{"q", "\[NotEqual]", "1"}], TraditionalForm]],
  FormatType->"TraditionalForm",ExpressionUUID->
  "ad769e68-290a-480e-ad02-2f00c8bf23f2"],
 ":"
}], "Text",
 CellChangeTimes->{{3.7807628433168573`*^9, 3.780762877837078*^9}, {
  3.780763187432996*^9, 3.780763207680943*^9}, {3.780763242352482*^9, 
  3.780763271806217*^9}, {3.78076382406881*^9, 3.780763828899597*^9}, {
  3.780763945855179*^9, 3.7807639666305323`*^9}, {3.78076411536339*^9, 
  3.78076411725784*^9}, {3.780779309171979*^9, 3.780779343625811*^9}, {
  3.780780219204368*^9, 3.7807802227163563`*^9}, {3.780780287722093*^9, 
  3.780780325121069*^9}, {3.780780712300044*^9, 
  3.780780734676622*^9}},ExpressionUUID->"653583bf-e0fb-448f-90c8-\
bcc7831ed763"],

Cell[CellGroupData[{

Cell[BoxData[{
 RowBox[{
  RowBox[{"f", "[", "x_", "]"}], " ", ":=", " ", 
  SubsuperscriptBox["x", "i", "q"]}], "\n", 
 RowBox[{
  RowBox[{"g", "[", 
   RowBox[{"x_", ",", " ", 
    RowBox[{"v_:", "i"}], ",", 
    RowBox[{"l_:", "1"}], ",", 
    RowBox[{"u_:", "m"}]}], "]"}], " ", ":=", 
  RowBox[{
   UnderoverscriptBox["\[Sum]", 
    RowBox[{"v", "=", "l"}], "u"], "x"}]}], "\n", 
 RowBox[{
  RowBox[{
   RowBox[{"h", "[", "x_", "]"}], " ", ":=", " ", 
   SuperscriptBox["x", 
    RowBox[{"1", "/", 
     RowBox[{"(", 
      RowBox[{"1", "-", "q"}], ")"}]}]]}], " "}], "\n", 
 RowBox[{"h", "@", 
  RowBox[{"g", "@", 
   RowBox[{"f", "[", "p", "]"}]}]}]}], "Code",
 CellChangeTimes->{{3.780779347577388*^9, 3.7807795479635363`*^9}, {
  3.7807796015801907`*^9, 3.780779630477428*^9}, {3.780780433976795*^9, 
  3.780780442861137*^9}},
 CellLabel->"In[29]:=",ExpressionUUID->"68b1c86f-7148-42fe-809b-395dfd52527a"],

Cell[BoxData[
 SuperscriptBox[
  RowBox[{"(", 
   RowBox[{
    UnderoverscriptBox["\[Sum]", 
     RowBox[{"i", "=", "1"}], "m"], 
    SubsuperscriptBox["p", "i", "q"]}], ")"}], 
  FractionBox["1", 
   RowBox[{"1", "-", "q"}]]]], "Output",
 CellChangeTimes->{3.780779631695216*^9, 3.780780444561057*^9, 
  3.7809466557819357`*^9, 3.7809467703526697`*^9, 3.780946856418461*^9, 
  3.7809473996017637`*^9},
 CellLabel->"Out[32]=",ExpressionUUID->"1b5cbbe7-fb79-460c-a2eb-d5953b888bae"]
}, Open  ]],

Cell[TextData[{
 "As ",
 Cell[BoxData[
  FormBox[
   RowBox[{"q", "\[Rule]", "1"}], TraditionalForm]],
  FormatType->"TraditionalForm",ExpressionUUID->
  "f8a6a457-6f19-4053-83a3-100e043aade2"],
 ", we have the following:"
}], "Text",
 InitializationCell->True,
 CellChangeTimes->{{3.780780376679668*^9, 3.780780383078906*^9}, {
  3.780780662510379*^9, 
  3.780780693852577*^9}},ExpressionUUID->"a13e3cb5-f61d-4c7a-a3de-\
6433a1f25d65"],

Cell[CellGroupData[{

Cell[BoxData[{
 RowBox[{
  RowBox[{"\[CapitalIota]", "[", "x_", "]"}], ":=", " ", 
  RowBox[{"-", 
   RowBox[{"Log", "[", 
    SubscriptBox["x", "i"], "]"}]}]}], "\n", 
 RowBox[{
  RowBox[{
   RowBox[{"\[DoubleStruckCapitalE]", "[", 
    RowBox[{"x_", ",", " ", 
     RowBox[{"v_:", "i"}], ",", 
     RowBox[{"l_:", "1"}], ",", 
     RowBox[{"u_:", "m"}]}], "]"}], "[", "y_", "]"}], ":=", 
  RowBox[{
   UnderoverscriptBox["\[Sum]", 
    RowBox[{"v", "=", "l"}], "u"], 
   RowBox[{
    SubscriptBox["x", "i"], " ", "y"}]}]}], "\n", 
 RowBox[{"Exp", "@", 
  RowBox[{
   RowBox[{"\[DoubleStruckCapitalE]", "[", "p", "]"}], "@", 
   RowBox[{"\[CapitalIota]", "[", "p", "]"}]}]}]}], "Code",
 CellChangeTimes->{{3.780780394846695*^9, 3.7807805704893417`*^9}, {
  3.780780645000441*^9, 3.780780654678755*^9}},
 CellLabel->"In[33]:=",ExpressionUUID->"363da920-6273-4247-9c67-77f3705e9209"],

Cell[BoxData[
 SuperscriptBox["\[ExponentialE]", 
  RowBox[{
   UnderoverscriptBox["\[Sum]", 
    RowBox[{"i", "=", "1"}], "m"], 
   RowBox[{
    RowBox[{"-", 
     RowBox[{"Log", "[", 
      SubscriptBox["p", "i"], "]"}]}], " ", 
    SubscriptBox["p", "i"]}]}]]], "Output",
 CellChangeTimes->{3.780780655393906*^9, 3.7809466558408327`*^9, 
  3.780946770412751*^9, 3.7809468564321823`*^9, 3.780947399661723*^9},
 CellLabel->"Out[35]=",ExpressionUUID->"09b2746f-9ba4-4e7e-887a-91d22cd1d5b5"]
}, Open  ]],

Cell["\<\
The derivative of the R\[EAcute]nyi heterogeneity in terms of it\
\[CloseCurlyQuote]s component functions is\
\>", "Text",
 CellChangeTimes->{{3.780780861894987*^9, 3.780780878390565*^9}, {
  3.7807814956194696`*^9, 
  3.7807815443218307`*^9}},ExpressionUUID->"c32aac11-5ff8-49f4-b034-\
bd504053716f"],

Cell[CellGroupData[{

Cell[BoxData[{
 RowBox[{"ClearAll", "[", 
  RowBox[{"f", ",", "g", ",", "h"}], "]"}], "\n", 
 RowBox[{"D", "[", 
  RowBox[{
   RowBox[{"h", "@", 
    RowBox[{"g", "@", 
     RowBox[{"f", "[", "x", "]"}]}]}], ",", " ", "x"}], "]"}]}], "Code",
 CellChangeTimes->{{3.78078088419812*^9, 3.780781015818853*^9}, {
  3.780781055139224*^9, 3.780781058273596*^9}, {3.780781148912766*^9, 
  3.78078122149992*^9}, {3.7807814264162617`*^9, 3.7807814672766857`*^9}},
 CellLabel->"In[36]:=",ExpressionUUID->"941fc004-f216-4866-b41c-2096ce72fe1b"],

Cell[BoxData[
 RowBox[{
  RowBox[{
   SuperscriptBox["f", "\[Prime]",
    MultilineFunction->None], "[", "x", "]"}], " ", 
  RowBox[{
   SuperscriptBox["g", "\[Prime]",
    MultilineFunction->None], "[", 
   RowBox[{"f", "[", "x", "]"}], "]"}], " ", 
  RowBox[{
   SuperscriptBox["h", "\[Prime]",
    MultilineFunction->None], "[", 
   RowBox[{"g", "[", 
    RowBox[{"f", "[", "x", "]"}], "]"}], "]"}]}]], "Output",
 CellChangeTimes->{3.7807814677578297`*^9, 3.78094665585245*^9, 
  3.780946770424567*^9, 3.78094685647834*^9, 3.780947399673606*^9},
 CellLabel->"Out[37]=",ExpressionUUID->"8b3dfabb-fc80-45a1-bc42-91a029815be1"]
}, Open  ]],

Cell[TextData[{
 "We can verify that the component derivatives exist so long as ",
 Cell[BoxData[
  FormBox[
   RowBox[{"q", "\[NotEqual]", "1"}], TraditionalForm]],
  FormatType->"TraditionalForm",ExpressionUUID->
  "8b390f7a-8b1c-4f88-87f7-46473e7d1afc"],
 ","
}], "Text",
 CellChangeTimes->{{3.78078155116989*^9, 3.7807815713767138`*^9}, {
  3.780781608935376*^9, 3.7807816310797987`*^9}, {3.7807819299818993`*^9, 
  3.780781944772504*^9}, {3.7807819999229097`*^9, 
  3.780782002786615*^9}},ExpressionUUID->"5916a6d8-9d75-4c8e-ac41-\
51a610ceb776"],

Cell[CellGroupData[{

Cell[BoxData[
 RowBox[{
  RowBox[{"D", "[", 
   RowBox[{
    SuperscriptBox[
     RowBox[{"g", "[", "x", "]"}], 
     RowBox[{"1", "/", 
      RowBox[{"(", 
       RowBox[{"1", "-", "q"}], ")"}]}]], ",", " ", 
    RowBox[{"g", "[", "x", "]"}]}], "]"}], "//", "FullSimplify"}]], "Code",
 CellChangeTimes->{{3.780781574840807*^9, 3.780781599624157*^9}, {
  3.780782219382064*^9, 3.780782231035391*^9}},
 CellLabel->"In[38]:=",ExpressionUUID->"eb6c59f1-da5e-44c1-b017-d37a968a4558"],

Cell[BoxData[
 FractionBox[
  SuperscriptBox[
   RowBox[{"g", "[", "x", "]"}], 
   RowBox[{"-", 
    FractionBox["q", 
     RowBox[{
      RowBox[{"-", "1"}], "+", "q"}]]}]], 
  RowBox[{"1", "-", "q"}]]], "Output",
 CellChangeTimes->{3.780781600481069*^9, 3.7807822319563227`*^9, 
  3.7809466559043303`*^9, 3.78094677047615*^9, 3.780946856524117*^9, 
  3.780947399730331*^9},
 CellLabel->"Out[38]=",ExpressionUUID->"49f98e36-ca61-424d-a49c-7bbe894f2628"]
}, Open  ]],

Cell[CellGroupData[{

Cell[BoxData[
 RowBox[{"FullSimplify", "[", 
  RowBox[{
   RowBox[{"D", "[", 
    RowBox[{
     RowBox[{
      UnderoverscriptBox["\[Sum]", 
       RowBox[{"i", "=", "1"}], "m"], 
      RowBox[{"f", "[", 
       SubscriptBox["x", "i"], "]"}]}], ",", " ", 
     RowBox[{"f", "[", 
      SubscriptBox["x", "i"], "]"}]}], "]"}], ",", " ", 
   RowBox[{"Assumptions", "\[Rule]", 
    RowBox[{"{", 
     RowBox[{
      RowBox[{"1", "\[LessEqual]", "i", "\[LessEqual]", "m"}], ",", " ", 
      RowBox[{"i", "\[Element]", "Integers"}]}], "}"}]}]}], "]"}]], "Code",
 CellChangeTimes->{{3.780781574840807*^9, 3.780781599624157*^9}, {
  3.7807816670643806`*^9, 3.780781772011451*^9}, {3.7807818987177753`*^9, 
  3.780781917573835*^9}, {3.780782216935082*^9, 3.780782314089077*^9}, {
  3.780782400969211*^9, 3.7807824032941008`*^9}, {3.78078249128662*^9, 
  3.780782514882558*^9}},
 CellLabel->"In[39]:=",ExpressionUUID->"335b2d21-ecaf-4891-a19d-597f17fc2185"],

Cell[BoxData["1"], "Output",
 CellChangeTimes->{{3.780781909815516*^9, 3.780781917924075*^9}, 
   3.78078227132064*^9, {3.780782308163993*^9, 3.780782321212021*^9}, 
   3.780782516911632*^9, 3.780946656022266*^9, 3.7809467705923777`*^9, 
   3.7809468565700817`*^9, 3.7809473998854*^9},
 CellLabel->"Out[39]=",ExpressionUUID->"665b377d-279e-4809-a2b1-9c706e963773"]
}, Open  ]],

Cell[CellGroupData[{

Cell[BoxData[
 RowBox[{"FullSimplify", "[", 
  RowBox[{
   RowBox[{"D", "[", 
    RowBox[{
     RowBox[{"f", "[", 
      SubscriptBox["x", "i"], "]"}], ",", " ", 
     SubscriptBox["x", "i"]}], "]"}], ",", " ", 
   RowBox[{"Assumptions", "\[Rule]", 
    RowBox[{"{", 
     RowBox[{"1", "\[LessEqual]", "i", "\[LessEqual]", "m"}], "}"}]}]}], 
  "]"}]], "Code",
 CellChangeTimes->{{3.780781574840807*^9, 3.780781599624157*^9}, {
   3.7807816670643806`*^9, 3.780781772011451*^9}, {3.7807818987177753`*^9, 
   3.780781917573835*^9}, {3.780782216935082*^9, 3.780782314089077*^9}, 
   3.780782375393351*^9, {3.7807824164556923`*^9, 3.780782419805483*^9}},
 CellLabel->"In[40]:=",ExpressionUUID->"f8c0fdbc-b4c6-41a0-be1e-f653f0b7a7a1"],

Cell[BoxData[
 RowBox[{
  SuperscriptBox["f", "\[Prime]",
   MultilineFunction->None], "[", 
  SubscriptBox["x", "i"], "]"}]], "Output",
 CellChangeTimes->{3.7807824202863083`*^9, 3.78094665603391*^9, 
  3.7809467706040688`*^9, 3.7809468565819693`*^9, 3.780947400030801*^9},
 CellLabel->"Out[40]=",ExpressionUUID->"092ac4f4-dd46-4c2e-b220-f758d8ff0216"]
}, Open  ]],

Cell[TextData[{
 "although one could easily show that the derivatives exist for the ",
 Cell[BoxData[
  FormBox[
   RowBox[{"q", "\[Rule]", "1"}], TraditionalForm]],
  FormatType->"TraditionalForm",ExpressionUUID->
  "0ac0d881-ce22-4b57-8b88-d478fa562886"],
 " limit.  The derivative of R\[EAcute]nyi heterogeneity with respect to ",
 Cell[BoxData[
  FormBox[
   SubscriptBox["p", "k"], TraditionalForm]],
  FormatType->"TraditionalForm",ExpressionUUID->
  "630ef4c7-7c63-49fc-a75c-9fe06c8f7198"],
 " therefore exists by the chain rule."
}], "Text",
 CellChangeTimes->{{3.7807819512367697`*^9, 3.780781991802774*^9}, {
  3.780782034882284*^9, 
  3.780782113527248*^9}},ExpressionUUID->"e386a85b-f36f-4aa8-bfd7-\
d29109f06cbc"],

Cell[BoxData[
 StyleBox[
  RowBox[{
   FractionBox[
    RowBox[{"\[PartialD]", 
     SubscriptBox["\[CapitalPi]", "q"]}], 
    RowBox[{"\[PartialD]", 
     SubscriptBox["p", "k"]}]], "=", 
   RowBox[{
    FractionBox[
     RowBox[{"\[PartialD]", 
      SubscriptBox["\[CapitalPi]", "q"]}], 
     RowBox[{"\[PartialD]", "h"}]], 
    FractionBox[
     RowBox[{"\[PartialD]", "h"}], 
     RowBox[{"\[PartialD]", "g"}]], 
    FractionBox[
     RowBox[{"\[PartialD]", "g"}], 
     RowBox[{"\[PartialD]", "f"}]], 
    FractionBox[
     RowBox[{"\[PartialD]", "f"}], 
     RowBox[{"\[PartialD]", 
      SubscriptBox["p", "k"]}]]}]}], 
  "DisplayFormula"]], "DisplayFormulaNumbered",
 CellChangeTimes->{{3.7807821377757587`*^9, 3.7807821912292747`*^9}, {
  3.7807824266375427`*^9, 3.780782452747888*^9}, {3.780782522914513*^9, 
  3.780782550880898*^9}},
 TextAlignment->Center,ExpressionUUID->"952885a6-41b0-4618-94f8-39e2bb28acfb"],

Cell["\[Square]", "Text",
 CellChangeTimes->{{3.780763212599736*^9, 3.780763217663875*^9}},
 TextAlignment->Right,ExpressionUUID->"3d2a4ab1-3517-45a1-963a-98cabc7384f7"],

Cell[TextData[{
 "PROPOSITION A5. ",
 StyleBox["The R\[EAcute]nyi heterogeneity is monotonic to set size.",
  FontWeight->"Plain"]
}], "Text",
 CellChangeTimes->{{3.7807427908535*^9, 3.780742811828928*^9}, 
   3.780743865577034*^9, {3.780762827877454*^9, 3.7807628354774513`*^9}, {
   3.780763223696583*^9, 3.78076322945735*^9}, {3.780763805499916*^9, 
   3.780763813132183*^9}, {3.780764119257248*^9, 3.780764132504909*^9}, {
   3.780764589490654*^9, 3.780764595625589*^9}},
 FontWeight->"Bold",
 Background->RGBColor[
  0.87, 0.94, 1],ExpressionUUID->"5009b9e8-3310-4e11-9386-c6c2ade1c34b"],

Cell[TextData[{
 StyleBox["Proof. ",
  FontSlant->"Italic"],
 "For ",
 Cell[BoxData[
  FormBox[
   RowBox[{
    StyleBox["p",
     FontWeight->"Bold",
     FontSlant->"Plain"], "=", 
    SubsuperscriptBox[
     RowBox[{"(", 
      SubscriptBox["p", "i"], ")"}], 
     RowBox[{"i", "=", "1"}], "n"]}], TraditionalForm]],
  FormatType->"TraditionalForm",ExpressionUUID->
  "31a06431-e916-49b6-b8b5-468cce999f90"],
 ", recall that ",
 Cell[BoxData[
  FormBox[
   RowBox[{
    RowBox[{
     SubscriptBox["\[CapitalPi]", "0"], "[", 
     StyleBox["p",
      FontWeight->"Bold",
      FontSlant->"Plain"], "]"}], "=", "n"}], TraditionalForm]],
  FormatType->"TraditionalForm",ExpressionUUID->
  "10cb0fb1-6b1a-4ccc-9262-ce1b64dcbd6b"],
 ". One can show that the derivative of the R\[EAcute]nyi entropy with \
respect to ",
 Cell[BoxData[
  FormBox["q", TraditionalForm]],
  FormatType->"TraditionalForm",ExpressionUUID->
  "324433ba-28ad-438e-a74d-bb408fbbe342"],
 " is proportional to the negative Kullback-Leibler divergence ",
 Cell[BoxData[
  FormBox[
   RowBox[{
    UnderoverscriptBox["\[Sum]", 
     RowBox[{"i", "=", "1"}], "m"], 
    RowBox[{
     SubscriptBox["z", "i"], 
     RowBox[{"Log", "[", 
      RowBox[{
       SubscriptBox["z", "i"], "/", 
       SubscriptBox["p", "i"]}], "]"}]}]}], TraditionalForm]],
  FormatType->"TraditionalForm",ExpressionUUID->
  "3719f029-2289-4d8d-a567-b972f91d8874"],
 ", where ",
 Cell[BoxData[
  FormBox[
   RowBox[{
    SubscriptBox["z", "i"], "=", 
    RowBox[{
     SubsuperscriptBox["p", "i", "q"], "/", 
     RowBox[{
      UnderoverscriptBox["\[Sum]", 
       RowBox[{"i", "=", "1"}], "m"], 
      SubsuperscriptBox["p", "i", "q"]}]}]}], TraditionalForm]],
  FormatType->"TraditionalForm",ExpressionUUID->
  "3a3d1e4d-9e46-47e1-a2b9-2184658fc8da"],
 ":"
}], "Text",
 InitializationCell->True,
 CellChangeTimes->{{3.7807645997608624`*^9, 3.7807646020330763`*^9}, {
  3.78077248283827*^9, 3.780772560676005*^9}, {3.7807727261038113`*^9, 
  3.780772727438943*^9}, {3.7807752329149942`*^9, 
  3.780775366382983*^9}},ExpressionUUID->"3c9f4fbd-8b9c-4180-a23d-\
64e9dcbd53b3"],

Cell[CellGroupData[{

Cell[BoxData[
 RowBox[{"pa5expr", " ", "=", " ", 
  RowBox[{"-", 
   RowBox[{"D", "[", 
    RowBox[{
     RowBox[{"Log", "[", 
      RowBox[{
       SubscriptBox["\[CapitalPi]", "q"], "[", "p", "]"}], "]"}], ",", " ", 
     "q"}], "]"}]}]}]], "Code",
 CellChangeTimes->{{3.7807725648916397`*^9, 3.7807725814114122`*^9}, {
   3.780772729864831*^9, 3.780772744831337*^9}, {3.780772868524728*^9, 
   3.780772875906089*^9}, 3.780772937506935*^9, {3.780773254824147*^9, 
   3.7807732566704884`*^9}, {3.780773516383203*^9, 3.780773516541263*^9}, {
   3.7807738689466476`*^9, 3.7807738772573423`*^9}, 3.780774124683865*^9, {
   3.7807751928627853`*^9, 3.7807752202300043`*^9}},
 CellLabel->"In[41]:=",ExpressionUUID->"78d64e42-cd69-4b73-8ffe-ab821e05fae3"],

Cell[BoxData[
 RowBox[{
  RowBox[{"-", 
   FractionBox[
    RowBox[{"Log", "[", 
     RowBox[{
      UnderoverscriptBox["\[Sum]", 
       RowBox[{"i", "=", "1"}], "m"], 
      SubsuperscriptBox["p", "i", "q"]}], "]"}], 
    SuperscriptBox[
     RowBox[{"(", 
      RowBox[{"1", "-", "q"}], ")"}], "2"]]}], "-", 
  FractionBox[
   RowBox[{
    UnderoverscriptBox["\[Sum]", 
     RowBox[{"i", "=", "1"}], "m"], 
    RowBox[{
     RowBox[{"Log", "[", 
      SubscriptBox["p", "i"], "]"}], " ", 
     SubsuperscriptBox["p", "i", "q"]}]}], 
   RowBox[{
    RowBox[{"(", 
     RowBox[{"1", "-", "q"}], ")"}], " ", 
    RowBox[{
     UnderoverscriptBox["\[Sum]", 
      RowBox[{"i", "=", "1"}], "m"], 
     SubsuperscriptBox["p", "i", "q"]}]}]]}]], "Output",
 CellChangeTimes->{
  3.7807725832808943`*^9, {3.7807727339866037`*^9, 3.780772745506653*^9}, 
   3.780772877964032*^9, 3.780772941512189*^9, 3.7807732572940283`*^9, 
   3.780773517158476*^9, 3.780773559125654*^9, 3.780773796174876*^9, 
   3.780773878284032*^9, 3.780774125296774*^9, 3.780774272053626*^9, {
   3.780774488549218*^9, 3.780774520616889*^9}, {3.780774614800371*^9, 
   3.780774624871434*^9}, 3.7807748797976303`*^9, 3.780774951255233*^9, 
   3.780775122558189*^9, {3.7807751935204763`*^9, 3.780775220783827*^9}, 
   3.7809466560913973`*^9, 3.7809467706627417`*^9, 3.780946856628027*^9, 
   3.780947400089365*^9},
 CellLabel->"Out[41]=",ExpressionUUID->"4d51ad57-0889-47f4-abbc-8de7fb13f974"]
}, Open  ]],

Cell[TextData[{
 "Letting ",
 Cell[BoxData[
  FormBox[
   RowBox[{
    SubscriptBox["z", "i"], "=", 
    RowBox[{
     SubsuperscriptBox["p", "i", "q"], "/", 
     RowBox[{
      UnderoverscriptBox["\[Sum]", 
       RowBox[{"i", "=", "1"}], "m"], 
      SubsuperscriptBox["p", "i", "q"]}]}]}], TraditionalForm]],
  FormatType->"TraditionalForm",ExpressionUUID->
  "a69587b2-c344-472e-8544-29d1971e7d41"],
 " and substituting, we see that"
}], "Text",
 CellChangeTimes->{{3.780772884715199*^9, 3.780772927544097*^9}, {
  3.78077518505219*^9, 
  3.780775187916613*^9}},ExpressionUUID->"bbc6e5a3-746f-4093-b863-\
81df370fd80a"],

Cell[CellGroupData[{

Cell[BoxData[
 RowBox[{"pa5expr", " ", "=", " ", 
  RowBox[{"pa5expr", "/.", 
   RowBox[{"{", "\n", "\t", 
    RowBox[{
     FractionBox[
      RowBox[{
       UnderoverscriptBox["\[Sum]", 
        RowBox[{"i", "=", "1"}], "m"], 
       RowBox[{
        RowBox[{"Log", "[", 
         SubscriptBox["p", "i"], "]"}], " ", 
        SubsuperscriptBox["p", "i", "q"]}]}], 
      RowBox[{
       RowBox[{"(", 
        RowBox[{"1", "-", "q"}], ")"}], " ", 
       RowBox[{
        UnderoverscriptBox["\[Sum]", 
         RowBox[{"i", "=", "1"}], "m"], 
        SubsuperscriptBox["p", "i", "q"]}]}]], "\[Rule]", " ", 
     FractionBox[
      RowBox[{
       UnderoverscriptBox["\[Sum]", 
        RowBox[{"i", "=", "1"}], "m"], 
       RowBox[{
        SubscriptBox["z", "i"], 
        RowBox[{"Log", "[", 
         SubscriptBox["p", "i"], "]"}], " "}]}], 
      RowBox[{"(", 
       RowBox[{"1", "-", "q"}], ")"}]]}], "}"}]}]}]], "Code",
 CellChangeTimes->{{3.780772930551793*^9, 3.780772998085823*^9}, {
  3.7807730385188*^9, 3.780773047788536*^9}, {3.7807730925416327`*^9, 
  3.780773192080021*^9}, {3.780773235697212*^9, 3.7807735497565413`*^9}, {
  3.780773602788744*^9, 3.780773631673359*^9}, {3.780773733739482*^9, 
  3.780773800781579*^9}, {3.7807738484861097`*^9, 3.780773850613953*^9}, {
  3.780773890478922*^9, 3.7807738998736877`*^9}, {3.7807743024780903`*^9, 
  3.780774330474708*^9}, {3.7807743640312977`*^9, 3.78077438504708*^9}, {
  3.780774510056211*^9, 3.7807745193515043`*^9}},
 CellLabel->"In[42]:=",ExpressionUUID->"14153f38-e235-4104-8b71-c559d95662a2"],

Cell[BoxData[
 RowBox[{
  RowBox[{"-", 
   FractionBox[
    RowBox[{"Log", "[", 
     RowBox[{
      UnderoverscriptBox["\[Sum]", 
       RowBox[{"i", "=", "1"}], "m"], 
      SubsuperscriptBox["p", "i", "q"]}], "]"}], 
    SuperscriptBox[
     RowBox[{"(", 
      RowBox[{"1", "-", "q"}], ")"}], "2"]]}], "-", 
  FractionBox[
   RowBox[{
    UnderoverscriptBox["\[Sum]", 
     RowBox[{"i", "=", "1"}], "m"], 
    RowBox[{
     RowBox[{"Log", "[", 
      SubscriptBox["p", "i"], "]"}], " ", 
     SubscriptBox["z", "i"]}]}], 
   RowBox[{"1", "-", "q"}]]}]], "Output",
 CellChangeTimes->{
  3.780774521550056*^9, {3.780774616133935*^9, 3.780774626114002*^9}, 
   3.780774880832656*^9, 3.780774952338107*^9, 3.7807751250981503`*^9, {
   3.780775196052486*^9, 3.780775222658556*^9}, 3.780946656234133*^9, 
   3.780946770716016*^9, 3.780946856643366*^9, 3.780947400137658*^9},
 CellLabel->"Out[42]=",ExpressionUUID->"90f073b0-74b1-4e6f-a142-dd0f34baa4b4"]
}, Open  ]],

Cell[CellGroupData[{

Cell[BoxData[
 RowBox[{"pa5expr", " ", "=", " ", 
  RowBox[{
   RowBox[{
    RowBox[{"PowerExpand", "@", 
     RowBox[{"Together", "@", "pa5expr"}]}], " ", "/.", " ", 
    RowBox[{"{", "\n", "\t", 
     RowBox[{
      RowBox[{"Log", "[", 
       RowBox[{
        UnderoverscriptBox["\[Sum]", 
         RowBox[{"i", "=", "1"}], "m"], 
        SubsuperscriptBox["p", "i", "q"]}], "]"}], "\[Rule]", 
      RowBox[{
       RowBox[{"q", 
        RowBox[{
         UnderoverscriptBox["\[Sum]", 
          RowBox[{"i", "=", "1"}], "m"], 
         RowBox[{
          SubscriptBox["z", "i"], 
          RowBox[{"Log", "[", 
           SubscriptBox["p", "i"], "]"}]}]}]}], "-", 
       RowBox[{
        UnderoverscriptBox["\[Sum]", 
         RowBox[{"i", "=", "1"}], "m"], 
        RowBox[{
         SubscriptBox["z", "i"], 
         RowBox[{"Log", "[", 
          SubscriptBox["z", "i"], "]"}]}]}]}]}], "}"}]}], "/.", " ", 
   RowBox[{"{", "\n", "\t", 
    RowBox[{
     RowBox[{
      RowBox[{"-", 
       RowBox[{
        UnderoverscriptBox["\[Sum]", 
         RowBox[{"i", "=", "1"}], "m"], 
        RowBox[{
         RowBox[{"Log", "[", 
          SubscriptBox["p", "i"], "]"}], " ", 
         SubscriptBox["z", "i"]}]}]}], "+", 
      RowBox[{
       UnderoverscriptBox["\[Sum]", 
        RowBox[{"i", "=", "1"}], "m"], 
       RowBox[{
        RowBox[{"Log", "[", 
         SubscriptBox["z", "i"], "]"}], " ", 
        SubscriptBox["z", "i"]}]}]}], "\[Rule]", 
     RowBox[{
      UnderoverscriptBox["\[Sum]", 
       RowBox[{"i", "=", "1"}], "m"], " ", 
      RowBox[{
       SubscriptBox["z", "i"], 
       RowBox[{"Log", "[", 
        FractionBox[
         SubscriptBox["z", "i"], 
         SubscriptBox["p", "i"]], "]"}]}]}]}], "}"}]}]}]], "Code",
 CellChangeTimes->{
  3.780774522401688*^9, {3.780774611828318*^9, 3.78077462330831*^9}, {
   3.780774872689742*^9, 3.7807749473509502`*^9}, {3.7807749979595137`*^9, 
   3.780775116498046*^9}},
 CellLabel->"In[43]:=",ExpressionUUID->"d38dc04b-019c-4ed0-913a-5115f2711ae8"],

Cell[BoxData[
 FractionBox[
  RowBox[{
   UnderoverscriptBox["\[Sum]", 
    RowBox[{"i", "=", "1"}], "m"], 
   RowBox[{
    RowBox[{"Log", "[", 
     FractionBox[
      SubscriptBox["z", "i"], 
      SubscriptBox["p", "i"]], "]"}], " ", 
    SubscriptBox["z", "i"]}]}], 
  SuperscriptBox[
   RowBox[{"(", 
    RowBox[{
     RowBox[{"-", "1"}], "+", "q"}], ")"}], "2"]]], "Output",
 CellChangeTimes->{
  3.7807745236427183`*^9, {3.780774620024703*^9, 3.780774627366335*^9}, {
   3.780774886770343*^9, 3.780774900940991*^9}, 3.780774958049192*^9, 
   3.7807750845217667`*^9, 3.7807751262009697`*^9, {3.78077519774822*^9, 
   3.780775223660694*^9}, 3.780946656404191*^9, 3.780946770931094*^9, 
   3.780946856691928*^9, 3.7809474002862453`*^9},
 CellLabel->"Out[43]=",ExpressionUUID->"3989e15d-b92e-4d2a-81a3-433fcc53030b"]
}, Open  ]],

Cell[TextData[{
 "This means that ",
 Cell[BoxData[
  FormBox[
   RowBox[{
    SubscriptBox["\[CapitalPi]", "q"], "[", 
    StyleBox["p",
     FontWeight->"Bold",
     FontSlant->"Plain"], "]"}], TraditionalForm]],
  FormatType->"TraditionalForm",ExpressionUUID->
  "0f30c9bb-73eb-4c81-95c2-fb0903d31b9c"],
 " is nondecreasing with respect to ",
 Cell[BoxData[
  FormBox["q", TraditionalForm]],
  FormatType->"TraditionalForm",ExpressionUUID->
  "2d4e4829-a2bc-43b8-a7e1-ba9e647405da"],
 ", and thus ",
 Cell[BoxData[
  FormBox[
   RowBox[{
    RowBox[{"(", 
     RowBox[{
      RowBox[{
       SubscriptBox["\[CapitalPi]", "q"], "[", 
       StyleBox["p",
        FontWeight->"Bold",
        FontSlant->"Plain"], "]"}], "/", 
      RowBox[{
       SubscriptBox["\[CapitalPi]", "0"], "[", 
       StyleBox["p",
        FontWeight->"Bold",
        FontSlant->"Plain"], "]"}]}], ")"}], "\[LessEqual]", "1"}], 
   TraditionalForm]],
  FormatType->"TraditionalForm",ExpressionUUID->
  "0eb4c977-5a20-4c82-bb3b-2675ed48a058"],
 ". Now define a family of distributions ",
 Cell[BoxData[
  FormBox[
   RowBox[{
    RowBox[{
     StyleBox["p",
      FontWeight->"Bold",
      FontSlant->"Plain"], "(", "n", ")"}], "=", 
    SubsuperscriptBox[
     RowBox[{"(", 
      SubscriptBox["p", "i"], ")"}], 
     RowBox[{"i", "=", "1"}], "n"]}], TraditionalForm]],
  FormatType->"TraditionalForm",ExpressionUUID->
  "61fedf61-725c-41cd-82cc-ae6c500805d0"],
 " with a constant level of evenness, ",
 Cell[BoxData[
  FormBox[
   RowBox[{
    RowBox[{
     SubscriptBox["\[CapitalPi]", "q"], "[", 
     RowBox[{
      StyleBox["p",
       FontWeight->"Bold",
       FontSlant->"Plain"], "(", "n", ")"}], "]"}], "/", 
    RowBox[{
     SubscriptBox["\[CapitalPi]", "0"], "[", 
     RowBox[{
      StyleBox["p",
       FontWeight->"Bold",
       FontSlant->"Plain"], "(", "n", ")"}], "]"}]}], TraditionalForm]],
  ExpressionUUID->"1744c349-10d9-4fed-b35f-a543a600cdfb"],
 ". Therefore,"
}], "Text",
 CellChangeTimes->{{3.78077545982749*^9, 3.7807754973944273`*^9}, {
   3.78077558212782*^9, 3.780775586383355*^9}, {3.780775640909297*^9, 
   3.78077568461985*^9}, {3.780775731466164*^9, 3.7807758475744667`*^9}, 
   3.7807759569875927`*^9, {3.7807761228134604`*^9, 
   3.780776124437399*^9}},ExpressionUUID->"a9a2d8f6-b5fa-4c02-948f-\
79661c584dd4"],

Cell[CellGroupData[{

Cell[BoxData[
 RowBox[{"pa5eq", " ", "=", " ", 
  RowBox[{
   FractionBox[
    RowBox[{
     SubscriptBox["\[CapitalPi]", "q"], "[", 
     RowBox[{"p", "[", "n", "]"}], "]"}], 
    RowBox[{
     SubscriptBox["\[CapitalPi]", "0"], "[", 
     RowBox[{"p", "[", "n", "]"}], "]"}]], "\[Equal]", 
   FractionBox[
    RowBox[{
     SubscriptBox["\[CapitalPi]", "q"], "[", 
     RowBox[{"p", "[", 
      RowBox[{"n", "+", "1"}], "]"}], "]"}], 
    RowBox[{
     SubscriptBox["\[CapitalPi]", "0"], "[", 
     RowBox[{"p", "[", 
      RowBox[{"n", "+", "1"}], "]"}], "]"}]]}]}]], "Code",
 CellChangeTimes->{{3.7807757262514753`*^9, 3.7807757287276707`*^9}, {
  3.780775849606591*^9, 3.78077586767745*^9}, {3.780775915747788*^9, 
  3.78077593985253*^9}},
 CellLabel->"In[44]:=",ExpressionUUID->"248186e5-b623-4afc-8733-6346169fabb0"],

Cell[BoxData[
 RowBox[{
  FractionBox[
   RowBox[{
    SubscriptBox["\[CapitalPi]", "q"], "[", 
    RowBox[{"p", "[", "n", "]"}], "]"}], 
   RowBox[{
    SubscriptBox["\[CapitalPi]", "0"], "[", 
    RowBox[{"p", "[", "n", "]"}], "]"}]], "\[Equal]", 
  FractionBox[
   RowBox[{
    SubscriptBox["\[CapitalPi]", "q"], "[", 
    RowBox[{"p", "[", 
     RowBox[{"1", "+", "n"}], "]"}], "]"}], 
   RowBox[{
    SubscriptBox["\[CapitalPi]", "0"], "[", 
    RowBox[{"p", "[", 
     RowBox[{"1", "+", "n"}], "]"}], "]"}]]}]], "Output",
 CellChangeTimes->{3.780775943099098*^9, 3.780946656416148*^9, 
  3.7809467709422703`*^9, 3.7809468567054443`*^9, 3.780947400298736*^9},
 CellLabel->"Out[44]=",ExpressionUUID->"26aae112-acbb-48f0-a6e3-faa5417a6b63"]
}, Open  ]],

Cell[CellGroupData[{

Cell[BoxData[
 RowBox[{"pa5eq", " ", "=", " ", 
  RowBox[{"pa5eq", "/.", 
   RowBox[{"{", 
    RowBox[{
     RowBox[{
      RowBox[{
       SubscriptBox["\[CapitalPi]", "0"], "[", 
       RowBox[{"p", "[", "n", "]"}], "]"}], "\[Rule]", "n"}], ",", " ", 
     RowBox[{
      RowBox[{
       SubscriptBox["\[CapitalPi]", "0"], "[", 
       RowBox[{"p", "[", 
        RowBox[{"n", "+", "1"}], "]"}], "]"}], "\[Rule]", 
      RowBox[{"n", "+", "1"}]}]}], "}"}]}]}]], "Code",
 CellChangeTimes->{{3.780775958554064*^9, 3.780775979081942*^9}, {
  3.780776038242095*^9, 3.780776040280107*^9}},
 CellLabel->"In[45]:=",ExpressionUUID->"ca4a639e-60b1-45c2-9248-21c01e07a2a3"],

Cell[BoxData[
 RowBox[{
  FractionBox[
   RowBox[{
    SubscriptBox["\[CapitalPi]", "q"], "[", 
    RowBox[{"p", "[", "n", "]"}], "]"}], "n"], "\[Equal]", 
  FractionBox[
   RowBox[{
    SubscriptBox["\[CapitalPi]", "q"], "[", 
    RowBox[{"p", "[", 
     RowBox[{"1", "+", "n"}], "]"}], "]"}], 
   RowBox[{"1", "+", "n"}]]}]], "Output",
 CellChangeTimes->{3.7807760427842293`*^9, 3.7809466564629*^9, 
  3.7809467709927692`*^9, 3.780946856750062*^9, 3.780947400343193*^9},
 CellLabel->"Out[45]=",ExpressionUUID->"c7749ad5-9bfc-435b-9f7d-84401a714daa"]
}, Open  ]],

Cell[CellGroupData[{

Cell[BoxData[
 RowBox[{"ApplySides", "[", 
  RowBox[{
   RowBox[{
    RowBox[{"#", "/", 
     RowBox[{
      SubscriptBox["\[CapitalPi]", "q"], "[", 
      RowBox[{"p", "[", "n", "]"}], "]"}]}], "&"}], ",", " ", 
   RowBox[{"ApplySides", "[", 
    RowBox[{
     RowBox[{
      RowBox[{"#", " ", 
       RowBox[{"(", 
        RowBox[{"n", "+", "1"}], ")"}]}], " ", "&"}], ",", " ", "pa5eq"}], 
    "]"}]}], "]"}]], "Code",
 CellChangeTimes->{{3.780776045799346*^9, 3.780776109269825*^9}},
 CellLabel->"In[46]:=",ExpressionUUID->"5af84f9b-b830-4f89-89f9-cb5381060cfd"],

Cell[BoxData[
 RowBox[{
  FractionBox[
   RowBox[{"1", "+", "n"}], "n"], "\[Equal]", 
  FractionBox[
   RowBox[{
    SubscriptBox["\[CapitalPi]", "q"], "[", 
    RowBox[{"p", "[", 
     RowBox[{"1", "+", "n"}], "]"}], "]"}], 
   RowBox[{
    SubscriptBox["\[CapitalPi]", "q"], "[", 
    RowBox[{"p", "[", "n", "]"}], "]"}]]}]], "Output",
 CellChangeTimes->{{3.7807760634322977`*^9, 3.780776110799491*^9}, 
   3.780946656474081*^9, 3.78094677100384*^9, 3.780946856762108*^9, 
   3.78094740035474*^9},
 CellLabel->"Out[46]=",ExpressionUUID->"a18a7890-48e1-4e44-96c1-b50420f21024"]
}, Open  ]],

Cell["\[Square]", "Text",
 CellChangeTimes->{{3.780763212599736*^9, 3.780763217663875*^9}},
 TextAlignment->Right,ExpressionUUID->"1582b494-4fb9-4ab1-9986-614d854f57d9"],

Cell[TextData[{
 "PROPOSITION A6. ",
 StyleBox["The R\[EAcute]nyi heterogeneity obeys the principle of transfers.",
  
  FontWeight->"Plain"]
}], "Text",
 CellChangeTimes->{{3.7807427908535*^9, 3.780742811828928*^9}, 
   3.780743865577034*^9, {3.780762827877454*^9, 3.7807628354774513`*^9}, {
   3.780763223696583*^9, 3.78076322945735*^9}, {3.780763805499916*^9, 
   3.780763813132183*^9}, {3.780764119257248*^9, 3.780764132504909*^9}, {
   3.780764589490654*^9, 3.7807646244720583`*^9}},
 FontWeight->"Bold",
 Background->RGBColor[
  0.87, 0.94, 1],ExpressionUUID->"f53f5232-0b2d-4ea4-9969-8ef858165e1c"],

Cell[TextData[{
 StyleBox["Proof. ",
  FontSlant->"Italic"],
 "For some small  ",
 Cell[BoxData[
  FormBox["\[Epsilon]", TraditionalForm]],
  FormatType->"TraditionalForm",ExpressionUUID->
  "9f866606-ecfe-4a21-801e-abe1001c1f98"],
 " transfer from ",
 Cell[BoxData[
  FormBox[
   SubscriptBox["p", "n"], TraditionalForm]],
  FormatType->"TraditionalForm",ExpressionUUID->
  "6d51de10-e46c-4950-965e-2172e7325b38"],
 " to ",
 Cell[BoxData[
  FormBox[
   SubscriptBox["p", 
    RowBox[{"n", "-", "1"}]], TraditionalForm]],
  FormatType->"TraditionalForm",ExpressionUUID->
  "50922129-1b5e-4d9c-a7ac-dcb20b85a16f"],
 ", when before the transfer ",
 Cell[BoxData[
  FormBox[
   RowBox[{
    SubscriptBox["p", "n"], ">", 
    SubscriptBox["p", 
     RowBox[{"n", "-", "1"}]]}], TraditionalForm]],
  FormatType->"TraditionalForm",ExpressionUUID->
  "2c2ed2de-467f-41e8-ae49-e8fbdad78cf4"],
 ", the R\[EAcute]nyi heterogeneity is "
}], "Text",
 CellChangeTimes->{{3.7807645997608624`*^9, 3.7807646020330763`*^9}, {
  3.780776140619564*^9, 3.780776173683791*^9}, {3.780776235890305*^9, 
  3.780776246514151*^9}},ExpressionUUID->"3067c816-12e2-47b8-bc40-\
6d51fc7678a0"],

Cell[BoxData[
 RowBox[{
  RowBox[{
   RowBox[{
    SubscriptBox["\[CapitalPi]", "q"], "[", 
    SuperscriptBox["p", "\[Prime]"], "]"}], " ", "=", " ", 
   SuperscriptBox[
    RowBox[{"(", 
     RowBox[{
      SuperscriptBox[
       RowBox[{"(", 
        RowBox[{
         SubscriptBox["p", 
          RowBox[{"n", "-", "1"}]], "+", "\[Epsilon]"}], ")"}], "q"], " ", 
      "+", " ", 
      SuperscriptBox[
       RowBox[{"(", 
        RowBox[{
         SubscriptBox["p", "n"], "-", "\[Epsilon]"}], ")"}], "q"], " ", "+", 
      " ", 
      RowBox[{
       UnderoverscriptBox["\[Sum]", 
        RowBox[{"i", "=", "1"}], 
        RowBox[{"n", "-", "2"}]], 
       SubsuperscriptBox["p", "i", "q"]}]}], ")"}], 
    FractionBox["1", 
     RowBox[{"1", "-", "q"}]]]}], ";"}]], "Code",
 CellChangeTimes->{{3.780776188050441*^9, 3.780776298247325*^9}, 
   3.780777450350418*^9},
 CellLabel->"In[47]:=",ExpressionUUID->"d874aabb-1dcd-4faa-993b-967c6f879947"],

Cell[TextData[{
 "Differentiating with respect to \[Epsilon]  and solving for ",
 Cell[BoxData[
  FormBox[
   RowBox[{
    SubscriptBox["\[PartialD]", "\[Epsilon]"], 
    RowBox[{
     SubscriptBox["\[CapitalPi]", "q"], "[", 
     SuperscriptBox[
      StyleBox["p",
       FontWeight->"Bold",
       FontSlant->"Plain"], "\[Prime]"], "]"}]}], TraditionalForm]],
  FormatType->"TraditionalForm",ExpressionUUID->
  "b1265544-348c-459e-85a4-4ac924aec001"],
 " gives"
}], "Text",
 CellChangeTimes->{{3.780776375021016*^9, 3.780776378200848*^9}, {
  3.780776438386386*^9, 
  3.7807764658095284`*^9}},ExpressionUUID->"7833ce09-c98b-49a9-a83d-\
7ffafb2c3be2"],

Cell[CellGroupData[{

Cell[BoxData[
 RowBox[{
  SubscriptBox["\[Epsilon]", "*"], "=", " ", 
  RowBox[{"Extract", "[", 
   RowBox[{
    RowBox[{"Solve", "[", 
     RowBox[{
      RowBox[{
       RowBox[{"D", "[", 
        RowBox[{
         RowBox[{
          SubscriptBox["\[CapitalPi]", "q"], "[", 
          SuperscriptBox["p", "\[Prime]"], "]"}], ",", " ", "\[Epsilon]"}], 
        "]"}], "\[Equal]", "0"}], ",", " ", "\[Epsilon]"}], "]"}], ",", " ", 
    RowBox[{"{", 
     RowBox[{"1", ",", " ", "1", ",", " ", "2"}], "}"}]}], "]"}]}]], "Code",
 CellChangeTimes->{{3.7807763863799257`*^9, 3.78077640897265*^9}, {
  3.780776471340783*^9, 3.780776479656474*^9}, {3.7807765583449593`*^9, 
  3.780776619532597*^9}},
 CellLabel->"In[48]:=",ExpressionUUID->"70dc43f7-3094-4b5f-ac06-d7038a12020f"],

Cell[BoxData[
 RowBox[{
  FractionBox["1", "2"], " ", 
  RowBox[{"(", 
   RowBox[{
    RowBox[{"-", 
     SubscriptBox["p", 
      RowBox[{
       RowBox[{"-", "1"}], "+", "n"}]]}], "+", 
    SubscriptBox["p", "n"]}], ")"}]}]], "Output",
 CellChangeTimes->{{3.780776402220429*^9, 3.780776409539249*^9}, 
   3.780776481687743*^9, {3.7807766009394293`*^9, 3.780776623356588*^9}, 
   3.780946656536297*^9, 3.78094677106888*^9, 3.780946856818412*^9, 
   3.78094740044296*^9},
 CellLabel->"Out[48]=",ExpressionUUID->"ddbc6cd4-38bf-41bb-843f-971db77b4eb2"]
}, Open  ]],

Cell[TextData[{
 "which is a transfer that would set ",
 Cell[BoxData[
  FormBox[
   RowBox[{
    SubscriptBox["p", "n"], "=", 
    SubscriptBox["p", 
     RowBox[{"n", "-", "1"}]]}], TraditionalForm]],
  FormatType->"TraditionalForm",ExpressionUUID->
  "00aac162-ea00-46b0-9121-6c9415304630"],
 ". We can show that ",
 Cell[BoxData[
  FormBox[
   RowBox[{
    SubscriptBox["\[CapitalPi]", "q"], "[", 
    SuperscriptBox[
     StyleBox["p",
      FontWeight->"Bold",
      FontSlant->"Plain"], "\[Prime]"], "]"}], TraditionalForm]],
  FormatType->"TraditionalForm",ExpressionUUID->
  "c8b45e21-ec6a-4cff-847f-d2587a0cd20b"],
 " is maximized at ",
 Cell[BoxData[
  FormBox[
   SubscriptBox["\[Epsilon]", "*"], TraditionalForm]],
  FormatType->"TraditionalForm",ExpressionUUID->
  "3ff6cab3-3883-401c-bb14-995928c72be7"],
 " by demonstrating that ",
 Cell[BoxData[
  FormBox[
   RowBox[{
    SubscriptBox["\[CapitalPi]", "q"], "[", 
    SuperscriptBox[
     StyleBox["p",
      FontWeight->"Bold",
      FontSlant->"Plain"], "\[Prime]"], "]"}], TraditionalForm]],
  FormatType->"TraditionalForm",ExpressionUUID->
  "dd3719fc-a078-47cf-9891-fe525c7de885"],
 " has constant negative curvature. "
}], "Text",
 InitializationCell->True,
 CellChangeTimes->{{3.7807766260605593`*^9, 
  3.780776704496574*^9}},ExpressionUUID->"0bb52ee3-9105-46fb-9faa-\
1e7b65f8d2cc"],

Cell[CellGroupData[{

Cell[BoxData[{
 RowBox[{
  RowBox[{"pa6curv", " ", "=", " ", 
   RowBox[{"FullSimplify", "[", 
    RowBox[{
     RowBox[{"D", "[", 
      RowBox[{
       RowBox[{
        SubscriptBox["\[CapitalPi]", "q"], "[", 
        SuperscriptBox["p", "\[Prime]"], "]"}], ",", " ", 
       RowBox[{"{", 
        RowBox[{"\[Epsilon]", ",", " ", "2"}], "}"}]}], "]"}], "/.", 
     RowBox[{"\[Epsilon]", "\[Rule]", 
      SubscriptBox["\[Epsilon]", "*"]}]}], "]"}]}], ";"}], "\n", 
 RowBox[{"pa6ineq", " ", "=", " ", 
  RowBox[{"pa6curv", " ", "\[LessEqual]", " ", "0"}]}]}], "Code",
 CellChangeTimes->{{3.780776728232649*^9, 3.780776812990353*^9}, {
  3.780776903414652*^9, 3.780776927890237*^9}},
 CellLabel->"In[49]:=",ExpressionUUID->"e10488a0-9423-4a1b-9412-3e10b58ab2cf"],

Cell[BoxData[
 RowBox[{
  RowBox[{"-", 
   FractionBox[
    RowBox[{"8", " ", "q", " ", 
     SuperscriptBox[
      RowBox[{"(", 
       RowBox[{
        SubscriptBox["p", 
         RowBox[{
          RowBox[{"-", "1"}], "+", "n"}]], "+", 
        SubscriptBox["p", "n"]}], ")"}], 
      RowBox[{
       RowBox[{"-", "2"}], "+", "q"}]], " ", 
     SuperscriptBox[
      RowBox[{"(", 
       RowBox[{
        RowBox[{
         SuperscriptBox["2", 
          RowBox[{"1", "-", "q"}]], " ", 
         SuperscriptBox[
          RowBox[{"(", 
           RowBox[{
            SubscriptBox["p", 
             RowBox[{
              RowBox[{"-", "1"}], "+", "n"}]], "+", 
            SubscriptBox["p", "n"]}], ")"}], "q"]}], "+", 
        RowBox[{
         UnderoverscriptBox["\[Sum]", 
          RowBox[{"i", "=", "1"}], 
          RowBox[{
           RowBox[{"-", "2"}], "+", "n"}]], 
         SubsuperscriptBox["p", "i", "q"]}]}], ")"}], 
      FractionBox["1", 
       RowBox[{"1", "-", "q"}]]]}], 
    RowBox[{
     RowBox[{"2", " ", 
      SuperscriptBox[
       RowBox[{"(", 
        RowBox[{
         SubscriptBox["p", 
          RowBox[{
           RowBox[{"-", "1"}], "+", "n"}]], "+", 
         SubscriptBox["p", "n"]}], ")"}], "q"]}], "+", 
     RowBox[{
      SuperscriptBox["2", "q"], " ", 
      RowBox[{
       UnderoverscriptBox["\[Sum]", 
        RowBox[{"i", "=", "1"}], 
        RowBox[{
         RowBox[{"-", "2"}], "+", "n"}]], 
       SubsuperscriptBox["p", "i", "q"]}]}]}]]}], "\[LessEqual]", 
  "0"}]], "Output",
 CellChangeTimes->{{3.7807767367484417`*^9, 3.780776769467066*^9}, {
   3.780776800055372*^9, 3.780776814096015*^9}, {3.7807769086531143`*^9, 
   3.780776928279413*^9}, {3.7807770271537046`*^9, 3.7807770318938303`*^9}, 
   3.780946656905382*^9, 3.7809467714499407`*^9, 3.780946857212628*^9, 
   3.780947400802513*^9},
 CellLabel->"Out[50]=",ExpressionUUID->"5b29afeb-9902-4384-8ed4-7faf5a1f1894"]
}, Open  ]],

Cell[CellGroupData[{

Cell[BoxData[{
 RowBox[{
  RowBox[{"pa6ineq", " ", "=", " ", 
   RowBox[{"ApplySides", "[", 
    RowBox[{
     RowBox[{
      RowBox[{"#", " ", 
       RowBox[{"Denominator", "[", "pa6curv", "]"}]}], "&"}], ",", " ", 
     "pa6ineq"}], "]"}]}], ";"}], "\n", 
 RowBox[{"pa6ineq", " ", "=", " ", 
  RowBox[{"ApplySides", "[", 
   RowBox[{
    RowBox[{
     RowBox[{"#", " ", "/", " ", 
      RowBox[{"Extract", "[", 
       RowBox[{"pa6ineq", ",", " ", 
        RowBox[{"{", 
         RowBox[{"1", ",", "4"}], "}"}]}], "]"}]}], "&"}], ",", " ", 
    "pa6ineq"}], "]"}]}]}], "Code",
 CellChangeTimes->{{3.780776802654252*^9, 3.780776831437375*^9}, {
   3.780776931644451*^9, 3.780777030697336*^9}, 3.780778500304957*^9},
 CellLabel->"In[51]:=",ExpressionUUID->"e263fe2f-de22-45ab-9d83-2e7f1a68cc69"],

Cell[BoxData[
 RowBox[{
  RowBox[{
   RowBox[{"-", "8"}], " ", "q", " ", 
   SuperscriptBox[
    RowBox[{"(", 
     RowBox[{
      SubscriptBox["p", 
       RowBox[{
        RowBox[{"-", "1"}], "+", "n"}]], "+", 
      SubscriptBox["p", "n"]}], ")"}], "q"]}], "\[LessEqual]", 
  "0"}]], "Output",
 CellChangeTimes->{3.780777032702928*^9, 3.780946656917169*^9, 
  3.780946771461945*^9, 3.780946857275926*^9, 3.7809474008146887`*^9},
 CellLabel->"Out[52]=",ExpressionUUID->"45db9434-1880-4d18-b86a-eb4b935da995"]
}, Open  ]],

Cell[TextData[{
 "Since ",
 Cell[BoxData[
  FormBox[
   RowBox[{" ", 
    RowBox[{
     RowBox[{"(", 
      RowBox[{
       SubscriptBox["p", 
        RowBox[{
         RowBox[{"-", "1"}], "+", "n"}]], "+", 
       SubscriptBox["p", "n"]}], ")"}], ">", "0"}]}], TraditionalForm]],
  FormatType->"TraditionalForm",ExpressionUUID->
  "5457fd4a-b905-4722-b12d-93fb95255345"],
 " and ",
 Cell[BoxData[
  FormBox[
   RowBox[{"q", ">", "0"}], TraditionalForm]],
  FormatType->"TraditionalForm",ExpressionUUID->
  "98211c7a-f70a-4620-8356-22244309e3ef"],
 ", the inequality is true. "
}], "Text",
 CellChangeTimes->{{3.780777116387579*^9, 
  3.780777145266963*^9}},ExpressionUUID->"f035c69d-bb09-4d57-8dd8-\
bd0a93c9f2cc"],

Cell["\[Square]", "Text",
 CellChangeTimes->{{3.780763212599736*^9, 3.780763217663875*^9}},
 TextAlignment->Right,ExpressionUUID->"f0834a37-2f9f-482c-9610-8df9204054fa"],

Cell[TextData[{
 "PROPOSITION A7. ",
 StyleBox["The R\[EAcute]nyi heterogeneity obeys the replication principle.",
  FontWeight->"Plain"]
}], "Text",
 CellChangeTimes->{{3.7807427908535*^9, 3.780742811828928*^9}, 
   3.780743865577034*^9, {3.780762827877454*^9, 3.7807628354774513`*^9}, {
   3.780763223696583*^9, 3.78076322945735*^9}, {3.780763805499916*^9, 
   3.780763813132183*^9}, {3.780764119257248*^9, 3.780764132504909*^9}, {
   3.780764589490654*^9, 3.7807646401491613`*^9}},
 FontWeight->"Bold",
 Background->RGBColor[
  0.87, 0.94, 1],ExpressionUUID->"f1139fb8-44f4-480a-81d1-6fee7bae0e3e"],

Cell[TextData[{
 StyleBox["Proof. ",
  FontSlant->"Italic"],
 "The R\[EAcute]nyi heterogeneity for a single subsystem is"
}], "Text",
 CellChangeTimes->{{3.7807645997608624`*^9, 3.7807646020330763`*^9}, {
  3.780777487824338*^9, 
  3.780777495847485*^9}},ExpressionUUID->"59e402d6-fcc1-4960-9114-\
8632765b6c3c"],

Cell[BoxData[
 RowBox[{
  RowBox[{
   RowBox[{
    SubscriptBox["\[CapitalPi]", "q"], "[", 
    SubscriptBox["p", "i"], "]"}], " ", "=", " ", 
   SuperscriptBox[
    RowBox[{"(", 
     RowBox[{
      UnderoverscriptBox["\[Sum]", 
       RowBox[{"j", "=", "1"}], 
       SubscriptBox["n", "i"]], 
      SubsuperscriptBox["p", 
       RowBox[{"i", "\[InvisibleComma]", "j"}], "q"]}], ")"}], 
    FractionBox["1", 
     RowBox[{"1", "-", "q"}]]]}], ";"}]], "Code",
 CellChangeTimes->{{3.7807774977671843`*^9, 3.780777526142909*^9}, {
  3.7807776850436783`*^9, 3.780777686881653*^9}},
 CellLabel->"In[53]:=",ExpressionUUID->"a7978499-2f15-4784-8016-4ed117a05070"],

Cell["and for the pooled system is", "Text",
 CellChangeTimes->{{3.7807775297421303`*^9, 3.780777531086026*^9}, {
  3.780777564300805*^9, 
  3.780777609027462*^9}},ExpressionUUID->"0afbf2ff-33ae-4231-a332-\
aef4106bfa03"],

Cell[BoxData[
 RowBox[{
  RowBox[{
   RowBox[{
    SubscriptBox["\[CapitalPi]", "q"], "[", 
    OverscriptBox["p", "_"], "]"}], " ", "=", " ", 
   SuperscriptBox[
    RowBox[{"(", 
     RowBox[{
      UnderoverscriptBox["\[Sum]", 
       RowBox[{"i", "=", "1"}], "M"], 
      RowBox[{
       UnderoverscriptBox["\[Sum]", 
        RowBox[{"j", "=", "1"}], 
        SubscriptBox["n", "i"]], 
       SuperscriptBox[
        RowBox[{"(", 
         FractionBox[
          SubscriptBox["p", 
           RowBox[{"i", "\[InvisibleComma]", "j"}]], "M"], ")"}], "q"]}]}], 
     ")"}], 
    FractionBox["1", 
     RowBox[{"1", "-", "q"}]]]}], ";"}]], "Code",
 CellChangeTimes->{{3.780777612841906*^9, 3.780777616707501*^9}, {
  3.780777675613096*^9, 3.78077769912111*^9}, {3.7807778183923273`*^9, 
  3.78077782834846*^9}, {3.7808190022120047`*^9, 3.780819005495319*^9}},
 CellLabel->"In[54]:=",ExpressionUUID->"5c373806-fead-4600-b950-e2e91aa465af"],

Cell["The replication principle states that", "Text",
 CellChangeTimes->{{3.78077770892803*^9, 3.780777712752187*^9}, {
  3.780777778933864*^9, 
  3.7807777801580048`*^9}},ExpressionUUID->"9086996c-6620-4bc8-8cab-\
80def305ce9d"],

Cell[CellGroupData[{

Cell[BoxData[
 RowBox[{"pa7eq", " ", "=", " ", 
  RowBox[{
   RowBox[{
    SubscriptBox["\[CapitalPi]", "q"], "[", 
    OverscriptBox["p", "_"], "]"}], " ", "\[Equal]", " ", 
   RowBox[{"M", " ", 
    RowBox[{
     SubscriptBox["\[CapitalPi]", "q"], "[", 
     SubscriptBox["p", "i"], "]"}]}]}]}]], "Code",
 CellChangeTimes->{{3.780777785293579*^9, 3.780777804115212*^9}, {
  3.780819015562642*^9, 3.780819016070916*^9}},
 CellLabel->"In[55]:=",ExpressionUUID->"9f9320d6-0ddc-42d0-a4da-248a5b4415ca"],

Cell[BoxData[
 RowBox[{
  SuperscriptBox[
   RowBox[{"(", 
    RowBox[{
     UnderoverscriptBox["\[Sum]", 
      RowBox[{"i", "=", "1"}], "M"], 
     RowBox[{
      UnderoverscriptBox["\[Sum]", 
       RowBox[{"j", "=", "1"}], 
       SubscriptBox["n", "i"]], 
      SuperscriptBox[
       RowBox[{"(", 
        FractionBox[
         SubscriptBox["p", 
          RowBox[{"i", ",", "j"}]], "M"], ")"}], "q"]}]}], ")"}], 
   FractionBox["1", 
    RowBox[{"1", "-", "q"}]]], "\[Equal]", 
  RowBox[{"M", " ", 
   SuperscriptBox[
    RowBox[{"(", 
     RowBox[{
      UnderoverscriptBox["\[Sum]", 
       RowBox[{"j", "=", "1"}], 
       SubscriptBox["n", "i"]], 
      SubsuperscriptBox["p", 
       RowBox[{"i", ",", "j"}], "q"]}], ")"}], 
    FractionBox["1", 
     RowBox[{"1", "-", "q"}]]]}]}]], "Output",
 CellChangeTimes->{{3.780777805820384*^9, 3.780777831391995*^9}, 
   3.780777999362871*^9, {3.7807780814440107`*^9, 3.780778122682914*^9}, {
   3.780778157428977*^9, 3.780778206651556*^9}, {3.780778313942569*^9, 
   3.78077833516434*^9}, 3.7807784574569883`*^9, 3.7808189802107887`*^9, 
   3.780819016786644*^9, 3.780819058728077*^9, 3.780819164651455*^9, 
   3.780819360844924*^9, 3.7808196409896383`*^9, 3.78081972650882*^9, 
   3.780946657010744*^9, 3.7809467715738487`*^9, 3.780946857336987*^9, 
   3.7809474009053717`*^9},
 CellLabel->"Out[55]=",ExpressionUUID->"a4209db7-895e-4cc5-8483-614c3ca34853"]
}, Open  ]],

Cell[CellGroupData[{

Cell[BoxData[
 RowBox[{"pa7eq", " ", "=", " ", 
  RowBox[{
   RowBox[{"ApplySides", "[", 
    RowBox[{"PowerExpand", ",", " ", "pa7eq"}], "]"}], " ", "/.", 
   RowBox[{"{", "\n", "\t", 
    RowBox[{
     SuperscriptBox[
      RowBox[{"(", 
       RowBox[{
        UnderoverscriptBox["\[Sum]", 
         RowBox[{"i", "=", "1"}], "M"], 
        RowBox[{
         UnderoverscriptBox["\[Sum]", 
          RowBox[{"j", "=", "1"}], 
          SubscriptBox["n", "i"]], 
         RowBox[{
          SuperscriptBox["M", 
           RowBox[{"-", "q"}]], " ", 
          SubsuperscriptBox["p", 
           RowBox[{"i", ",", "j"}], "q"]}]}]}], ")"}], 
      FractionBox["1", 
       RowBox[{"1", "-", "q"}]]], " ", "\[Rule]", " ", 
     SuperscriptBox[
      RowBox[{"(", 
       RowBox[{
        SuperscriptBox["M", 
         RowBox[{"-", "q"}]], 
        RowBox[{
         UnderoverscriptBox["\[Sum]", 
          RowBox[{"i", "=", "1"}], "M"], 
         RowBox[{
          UnderoverscriptBox["\[Sum]", 
           RowBox[{"j", "=", "1"}], 
           SubscriptBox["n", "i"]], " ", 
          SubsuperscriptBox["p", 
           RowBox[{"i", ",", "j"}], "q"]}]}]}], ")"}], 
      FractionBox["1", 
       RowBox[{"1", "-", "q"}]]]}], "}"}]}]}]], "Code",
 CellChangeTimes->{{3.780777882827105*^9, 3.78077798921852*^9}, {
  3.780778029801972*^9, 3.780778121075745*^9}, {3.7807781529879847`*^9, 
  3.7807782047231407`*^9}, {3.780778308606188*^9, 3.78077833375681*^9}, {
  3.780778394293386*^9, 3.780778456240473*^9}, {3.7808190263689404`*^9, 
  3.780819055711776*^9}, {3.780819318157542*^9, 3.78081935890839*^9}, {
  3.780819625626996*^9, 3.78081962980035*^9}},
 CellLabel->"In[56]:=",ExpressionUUID->"778a0c9f-4e0e-4918-844e-dd4cea4facaa"],

Cell[BoxData[
 RowBox[{
  SuperscriptBox[
   RowBox[{"(", 
    RowBox[{
     SuperscriptBox["M", 
      RowBox[{"-", "q"}]], " ", 
     RowBox[{
      UnderoverscriptBox["\[Sum]", 
       RowBox[{"i", "=", "1"}], "M"], 
      RowBox[{
       UnderoverscriptBox["\[Sum]", 
        RowBox[{"j", "=", "1"}], 
        SubscriptBox["n", "i"]], 
       SubsuperscriptBox["p", 
        RowBox[{"i", ",", "j"}], "q"]}]}]}], ")"}], 
   FractionBox["1", 
    RowBox[{"1", "-", "q"}]]], "\[Equal]", 
  RowBox[{"M", " ", 
   SuperscriptBox[
    RowBox[{"(", 
     RowBox[{
      UnderoverscriptBox["\[Sum]", 
       RowBox[{"j", "=", "1"}], 
       SubscriptBox["n", "i"]], 
      SubsuperscriptBox["p", 
       RowBox[{"i", ",", "j"}], "q"]}], ")"}], 
    FractionBox["1", 
     RowBox[{"1", "-", "q"}]]]}]}]], "Output",
 CellChangeTimes->{{3.78077843165058*^9, 3.780778458143606*^9}, 
   3.780819034789875*^9, 3.7808190715249567`*^9, 3.7808193637081013`*^9, {
   3.780819636758638*^9, 3.780819642219468*^9}, 3.780819727631201*^9, 
   3.780946657022661*^9, 3.780946771585319*^9, 3.780946857349675*^9, 
   3.780947401001169*^9},
 CellLabel->"Out[56]=",ExpressionUUID->"8bc20772-096b-4d97-8202-574b2b9d6e46"]
}, Open  ]],

Cell[TextData[{
 "Letting ",
 Cell[BoxData[
  FormBox[
   RowBox[{
    SubscriptBox["\[Lambda]", "i"], "=", 
    RowBox[{
     UnderoverscriptBox["\[Sum]", 
      RowBox[{"j", "=", "1"}], 
      SubscriptBox["n", "i"]], 
     SubsuperscriptBox["p", 
      RowBox[{"i", ",", "j"}], "q"]}]}], TraditionalForm]],
  FormatType->"TraditionalForm",ExpressionUUID->
  "d95c750d-f420-4445-ba33-c8cff115049e"],
 ":"
}], "Text",
 CellChangeTimes->{{3.780819645953701*^9, 
  3.780819670488741*^9}},ExpressionUUID->"f672a7b4-0284-4ccd-9104-\
fbe890dbf8cf"],

Cell[CellGroupData[{

Cell[BoxData[
 RowBox[{"pa7eq", " ", "=", " ", 
  RowBox[{"pa7eq", " ", "/.", 
   RowBox[{"{", 
    RowBox[{
     RowBox[{
      UnderoverscriptBox["\[Sum]", 
       RowBox[{"j", "=", "1"}], 
       SubscriptBox["n", "i"]], " ", 
      SubsuperscriptBox["p", 
       RowBox[{"i", ",", "j"}], "q"]}], "\[Rule]", 
     SubscriptBox["\[Lambda]", "i"]}], "}"}]}]}]], "Code",
 CellChangeTimes->{{3.780778460541335*^9, 3.780778464823995*^9}, {
  3.780819083975379*^9, 3.7808190985560417`*^9}, {3.7808194150769444`*^9, 
  3.780819443754859*^9}, {3.780819675162101*^9, 3.780819700221833*^9}, {
  3.7808197324407473`*^9, 3.780819794804071*^9}, {3.78081986870653*^9, 
  3.780819871521657*^9}},
 CellLabel->"In[57]:=",ExpressionUUID->"c21790bd-f5dc-4011-b722-261481d4ae68"],

Cell[BoxData[
 RowBox[{
  SuperscriptBox[
   RowBox[{"(", 
    RowBox[{
     SuperscriptBox["M", 
      RowBox[{"-", "q"}]], " ", 
     RowBox[{
      UnderoverscriptBox["\[Sum]", 
       RowBox[{"i", "=", "1"}], "M"], 
      RowBox[{
       UnderoverscriptBox["\[Sum]", 
        RowBox[{"j", "=", "1"}], 
        SubscriptBox["n", "i"]], 
       SubsuperscriptBox["p", 
        RowBox[{"i", ",", "j"}], "q"]}]}]}], ")"}], 
   FractionBox["1", 
    RowBox[{"1", "-", "q"}]]], "\[Equal]", 
  RowBox[{"M", " ", 
   SubsuperscriptBox["\[Lambda]", "i", 
    FractionBox["1", 
     RowBox[{"1", "-", "q"}]]]}]}]], "Output",
 CellChangeTimes->{
  3.7807784656058283`*^9, 3.780819115683271*^9, {3.780819427430266*^9, 
   3.780819444360847*^9}, 3.780819701239457*^9, 3.780819736565175*^9, 
   3.780819782490123*^9, 3.780946657068165*^9, 3.780946771636043*^9, 
   3.7809468573942833`*^9, 3.7809474010132103`*^9},
 CellLabel->"Out[57]=",ExpressionUUID->"46facd67-45ec-4e21-83e3-aa9f3c618117"]
}, Open  ]],

Cell[TextData[{
 "Finally, since ",
 Cell[BoxData[
  FormBox[
   RowBox[{
    RowBox[{
     SubscriptBox["\[Lambda]", "i"], "=", 
     RowBox[{
      SubscriptBox["\[Lambda]", "k"], " ", 
      RowBox[{"\[ForAll]", "i"}]}]}], ",", 
    RowBox[{"k", "\[Element]", 
     RowBox[{"{", 
      RowBox[{"1", ",", "2", ",", "\[Ellipsis]", ",", " ", "M"}], "}"}]}]}], 
   TraditionalForm]],
  FormatType->"TraditionalForm",ExpressionUUID->
  "5e6fd3d2-5276-42bc-b40e-d1b38ca7d4ca"],
 ","
}], "Text",
 CellChangeTimes->{{3.7808198769845247`*^9, 3.780819881320252*^9}, {
  3.780819987084716*^9, 
  3.780820012420068*^9}},ExpressionUUID->"3b3c2c63-c216-4a8d-a050-\
f9b6b9fc0af5"],

Cell[CellGroupData[{

Cell[BoxData[
 RowBox[{"pa7eq", " ", "=", " ", 
  RowBox[{"pa7eq", " ", "/.", 
   RowBox[{"{", 
    RowBox[{
     SuperscriptBox[
      RowBox[{"(", 
       RowBox[{
        SuperscriptBox["M", 
         RowBox[{"-", "q"}]], " ", 
        RowBox[{
         UnderoverscriptBox["\[Sum]", 
          RowBox[{"i", "=", "1"}], "M"], 
         SubscriptBox["\[Lambda]", "i"]}]}], ")"}], 
      FractionBox["1", 
       RowBox[{"1", "-", "q"}]]], "\[Rule]", 
     SuperscriptBox[
      RowBox[{"(", 
       RowBox[{
        SuperscriptBox["M", 
         RowBox[{"1", "-", "q"}]], 
        SubscriptBox["\[Lambda]", "i"]}], ")"}], 
      FractionBox["1", 
       RowBox[{"1", "-", "q"}]]]}], "}"}]}]}]], "Code",
 CellChangeTimes->{{3.780819887728919*^9, 3.780819936127038*^9}, {
  3.7808199679899178`*^9, 3.7808199830693398`*^9}, {3.780820019593627*^9, 
  3.780820021572229*^9}},
 CellLabel->"In[58]:=",ExpressionUUID->"c3a36efa-3b2e-4718-88cf-be35a9835473"],

Cell[BoxData[
 RowBox[{
  SuperscriptBox[
   RowBox[{"(", 
    RowBox[{
     SuperscriptBox["M", 
      RowBox[{"-", "q"}]], " ", 
     RowBox[{
      UnderoverscriptBox["\[Sum]", 
       RowBox[{"i", "=", "1"}], "M"], 
      RowBox[{
       UnderoverscriptBox["\[Sum]", 
        RowBox[{"j", "=", "1"}], 
        SubscriptBox["n", "i"]], 
       SubsuperscriptBox["p", 
        RowBox[{"i", ",", "j"}], "q"]}]}]}], ")"}], 
   FractionBox["1", 
    RowBox[{"1", "-", "q"}]]], "\[Equal]", 
  RowBox[{"M", " ", 
   SubsuperscriptBox["\[Lambda]", "i", 
    FractionBox["1", 
     RowBox[{"1", "-", "q"}]]]}]}]], "Output",
 CellChangeTimes->{3.780820021994828*^9, 3.780946657114009*^9, 
  3.780946771686644*^9, 3.7809468574061127`*^9, 3.780947401057785*^9},
 CellLabel->"Out[58]=",ExpressionUUID->"f8fb245c-ec2a-4d25-8711-3f3f8b7c2ea2"]
}, Open  ]],

Cell[CellGroupData[{

Cell[BoxData[
 RowBox[{"PowerExpand", "@", "pa7eq"}]], "Code",
 CellChangeTimes->{{3.780820028589035*^9, 3.780820042365253*^9}},
 CellLabel->"In[59]:=",ExpressionUUID->"9d6ff8b8-4a2f-481a-9ab8-bfc0703378b7"],

Cell[BoxData[
 RowBox[{
  RowBox[{
   SuperscriptBox["M", 
    RowBox[{"-", 
     FractionBox["q", 
      RowBox[{"1", "-", "q"}]]}]], " ", 
   SuperscriptBox[
    RowBox[{"(", 
     RowBox[{
      UnderoverscriptBox["\[Sum]", 
       RowBox[{"i", "=", "1"}], "M"], 
      RowBox[{
       UnderoverscriptBox["\[Sum]", 
        RowBox[{"j", "=", "1"}], 
        SubscriptBox["n", "i"]], 
       SubsuperscriptBox["p", 
        RowBox[{"i", ",", "j"}], "q"]}]}], ")"}], 
    FractionBox["1", 
     RowBox[{"1", "-", "q"}]]]}], "\[Equal]", 
  RowBox[{"M", " ", 
   SubsuperscriptBox["\[Lambda]", "i", 
    FractionBox["1", 
     RowBox[{"1", "-", "q"}]]]}]}]], "Output",
 CellChangeTimes->{{3.780820032572167*^9, 3.7808200428104677`*^9}, 
   3.780946657189229*^9, 3.780946771699175*^9, 3.780946857449682*^9, 
   3.7809474010689793`*^9},
 CellLabel->"Out[59]=",ExpressionUUID->"b507289d-215c-4925-a71b-ed3a0dfe39db"]
}, Open  ]],

Cell["\[Square]", "Text",
 CellChangeTimes->{{3.780763212599736*^9, 3.780763217663875*^9}},
 TextAlignment->Right,ExpressionUUID->"2fea235a-7346-4704-9dc4-25048770719b"],

Cell[TextData[{
 "PROPOSITION A8. ",
 StyleBox["The R\[EAcute]nyi heterogeneity has a multiplicative \
decomposition.",
  FontWeight->"Plain"]
}], "Text",
 CellChangeTimes->{{3.7807427908535*^9, 3.780742811828928*^9}, 
   3.780743865577034*^9, {3.780762827877454*^9, 3.7807628354774513`*^9}, {
   3.780763223696583*^9, 3.78076322945735*^9}, {3.780763805499916*^9, 
   3.780763813132183*^9}, {3.780764119257248*^9, 3.780764132504909*^9}, {
   3.780764589490654*^9, 3.780764660423108*^9}},
 FontWeight->"Bold",
 Background->RGBColor[
  0.87, 0.94, 1],ExpressionUUID->"77f81347-306c-4dd7-8415-4d0460bb2a47"],

Cell["The proof can be found in Jost (2007).", "Text",
 CellChangeTimes->{{3.7807645997608624`*^9, 3.7807646020330763`*^9}, {
   3.78076466459091*^9, 3.7807646804548397`*^9}, 
   3.780777208745819*^9},ExpressionUUID->"b13d7533-9dc3-48dd-88bf-\
c99a9db91bff"],

Cell[TextData[{
 "PROPOSITION A9. ",
 StyleBox["The R\[EAcute]nyi heterogeneity is scale invariant.",
  FontWeight->"Plain"]
}], "Text",
 CellChangeTimes->{{3.7807427908535*^9, 3.780742811828928*^9}, 
   3.780743865577034*^9, {3.780762827877454*^9, 3.7807628354774513`*^9}, {
   3.780763223696583*^9, 3.78076322945735*^9}, {3.780763805499916*^9, 
   3.780763813132183*^9}, {3.780764119257248*^9, 3.780764132504909*^9}, {
   3.780764589490654*^9, 3.7807646401491613`*^9}, {3.780764697908251*^9, 
   3.780764705925572*^9}},
 FontWeight->"Bold",
 Background->RGBColor[
  0.87, 0.94, 1],ExpressionUUID->"b4d516b2-ebf0-424a-b5bd-fdba69418a62"],

Cell["\<\
The proof is trivial since the R\[EAcute]nyi heterogeneity operates on \
probability distributions.\
\>", "Text",
 CellChangeTimes->{{3.7807777390237293`*^9, 
  3.780777776177038*^9}},ExpressionUUID->"113ea0e5-c3da-4352-9435-\
cc29e97ec238"]
}, Open  ]],

Cell[CellGroupData[{

Cell["A.5.\tShannon Entropy and Typical Set Size", "Section",
 CellChangeTimes->{{3.78073335354535*^9, 
  3.780733372440477*^9}},ExpressionUUID->"de40be99-d599-4222-b997-\
194d1ff6b436"],

Cell[TextData[{
 "Given a total of ",
 Cell[BoxData[
  FormBox["n", TraditionalForm]],
  FormatType->"TraditionalForm",ExpressionUUID->
  "8acdf3f0-def0-4f84-b65b-3f11db7aab52"],
 " observations from a system with ",
 Cell[BoxData[
  FormBox["m", TraditionalForm]],ExpressionUUID->
  "57a6b5dd-ba85-4a84-9a05-41584b52fb07"],
 " classes, let the observed abundance distribution over classes be denoted \
",
 Cell[BoxData[
  FormBox[
   RowBox[{
    StyleBox["y",
     FontWeight->"Bold",
     FontSlant->"Plain"], "=", 
    RowBox[{"(", 
     RowBox[{
      SubscriptBox["y", "1"], ",", " ", 
      SubscriptBox["y", "2"], ",", " ", "\[Ellipsis]", ",", " ", 
      SubscriptBox["y", "m"]}], ")"}]}], TraditionalForm]],
  FormatType->"TraditionalForm",ExpressionUUID->
  "19f3d683-be9b-4516-9e7c-5e08a904e9cd"],
 ". The effective number of typical such samples of size ",
 Cell[BoxData[
  FormBox["n", TraditionalForm]],
  FormatType->"TraditionalForm",ExpressionUUID->
  "acf4f535-d227-4aea-87f0-f5d63d2b9123"],
 " is"
}], "Text",
 CellChangeTimes->{{3.780760009895214*^9, 
  3.780760121314454*^9}},ExpressionUUID->"93d3d34f-cffc-4d4a-8252-\
6dbe528e6581"],

Cell[CellGroupData[{

Cell[BoxData[
 RowBox[{"S", " ", "=", 
  FractionBox[
   RowBox[{"n", "!"}], 
   RowBox[{
    UnderoverscriptBox["\[Product]", 
     RowBox[{"i", "=", "1"}], "m"], 
    RowBox[{"(", 
     RowBox[{
      SubscriptBox["p", "i"], "!"}], ")"}]}]]}]], "Code",
 CellChangeTimes->{{3.7807601330351048`*^9, 3.780760182088274*^9}, {
  3.7807624855404*^9, 3.7807624868256617`*^9}},
 CellLabel->"In[60]:=",ExpressionUUID->"a2d7aa7b-362a-44d3-99a1-5cb2ea992046"],

Cell[BoxData[
 FractionBox[
  RowBox[{"n", "!"}], 
  RowBox[{
   UnderoverscriptBox["\[Product]", 
    RowBox[{"i", "=", "1"}], "m"], 
   RowBox[{
    SubscriptBox["p", "i"], "!"}]}]]], "Output",
 CellChangeTimes->{{3.7807601691035833`*^9, 3.780760187826578*^9}, 
   3.780762487585845*^9, 3.7807625438228493`*^9, 3.780946657302259*^9, 
   3.78094677180926*^9, 3.7809468574620657`*^9, 3.780947401171821*^9},
 CellLabel->"Out[60]=",ExpressionUUID->"c12c0aad-430f-4dee-8604-3e438a40847c"]
}, Open  ]],

Cell["Taking logs of both sides, we have the following.", "Text",
 CellChangeTimes->{{3.780760216486442*^9, 
  3.780760224870656*^9}},ExpressionUUID->"4d515ae0-b606-4aff-a160-\
995adc9ea16c"],

Cell[CellGroupData[{

Cell[BoxData[
 RowBox[{"logS", " ", "=", " ", 
  RowBox[{
   RowBox[{"PowerExpand", "@", 
    RowBox[{"Log", "[", "S", "]"}]}], " ", "/.", 
   RowBox[{
    RowBox[{"Log", "[", 
     RowBox[{
      UnderoverscriptBox["\[Product]", 
       RowBox[{"v_", "=", "l_"}], "u_"], "x_"}], "]"}], "\[RuleDelayed]", 
    RowBox[{
     UnderoverscriptBox["\[Sum]", 
      RowBox[{"v", "=", "l"}], "u"], 
     RowBox[{"Log", "[", "x", "]"}]}]}]}]}]], "Code",
 CellChangeTimes->{{3.7807601938476143`*^9, 3.780760204720396*^9}, {
  3.780760350468317*^9, 3.780760351418577*^9}, {3.7807613476348543`*^9, 
  3.780761352008317*^9}},
 CellLabel->"In[61]:=",ExpressionUUID->"cb7407e8-b5fb-462b-a6e5-15f651950404"],

Cell[BoxData[
 RowBox[{
  RowBox[{"Log", "[", 
   RowBox[{"n", "!"}], "]"}], "-", 
  RowBox[{
   UnderoverscriptBox["\[Sum]", 
    RowBox[{"i", "=", "1"}], "m"], 
   RowBox[{"Log", "[", 
    RowBox[{
     SubscriptBox["p", "i"], "!"}], "]"}]}]}]], "Output",
 CellChangeTimes->{{3.780760196188469*^9, 3.780760205125494*^9}, 
   3.780760352795513*^9, 3.780761352530747*^9, 3.780761795563212*^9, 
   3.780762187767992*^9, 3.780762489987343*^9, {3.780762541513406*^9, 
   3.780762544930043*^9}, 3.780946657365282*^9, 3.780946771933754*^9, 
   3.780946857507766*^9, 3.780947401235098*^9},
 CellLabel->"Out[61]=",ExpressionUUID->"2cdfc2de-f830-4cd9-9e4e-edcb60391ad1"]
}, Open  ]],

Cell["Now we can employ Stirling\[CloseCurlyQuote]s approximation:", "Text",
 CellChangeTimes->{{3.780760226918202*^9, 
  3.780760236646212*^9}},ExpressionUUID->"aa9c62d5-7b5d-4d66-bec4-\
c2b81c2bb220"],

Cell[CellGroupData[{

Cell[BoxData[{
 RowBox[{
  RowBox[{
   RowBox[{"stirlingapprox", "[", "x_", "]"}], " ", "=", " ", 
   RowBox[{"{", 
    RowBox[{
     RowBox[{"Log", "[", 
      RowBox[{"x", "!"}], "]"}], "\[Rule]", " ", 
     RowBox[{
      RowBox[{"x", " ", 
       RowBox[{"Log", "[", "x", "]"}]}], "-", "x"}]}], "}"}]}], ";"}], "\n", 
 RowBox[{
  RowBox[{"logS", " ", "=", " ", 
   RowBox[{"logS", " ", "/.", " ", 
    RowBox[{"Flatten", "[", 
     RowBox[{"{", 
      RowBox[{
       RowBox[{"stirlingapprox", "[", "n", "]"}], ",", " ", 
       RowBox[{"stirlingapprox", "[", 
        SubscriptBox["p", "i"], "]"}]}], "}"}], "]"}]}]}], ";"}], "\n", 
 RowBox[{"logS", " ", "=", " ", 
  RowBox[{"logS", " ", "/.", 
   RowBox[{
    RowBox[{
     UnderoverscriptBox["\[Sum]", 
      RowBox[{"v_", "=", "l_"}], "u_"], 
     RowBox[{"(", 
      RowBox[{
       RowBox[{"-", "a_"}], " ", "+", " ", "b_"}], ")"}]}], "\[RuleDelayed]", 
    
    RowBox[{
     RowBox[{"-", 
      RowBox[{
       UnderoverscriptBox["\[Sum]", 
        RowBox[{"v", "=", "l"}], "u"], "a"}]}], " ", "+", " ", 
     RowBox[{
      UnderoverscriptBox["\[Sum]", 
       RowBox[{"v", "=", "l"}], "u"], "b", " "}]}]}]}]}]}], "Code",
 CellChangeTimes->{{3.780760249397657*^9, 3.7807602602375307`*^9}, {
  3.780760293516952*^9, 3.780760369593978*^9}, {3.7807613669373093`*^9, 
  3.780761388607502*^9}, {3.780761511677414*^9, 3.7807615131791677`*^9}, {
  3.780761750468771*^9, 3.780761775618616*^9}, {3.780762495892076*^9, 
  3.7807624963776197`*^9}},
 CellLabel->"In[62]:=",ExpressionUUID->"5e49707b-6941-46ce-bd87-bd0c2badf583"],

Cell[BoxData[
 RowBox[{
  RowBox[{"-", "n"}], "+", 
  RowBox[{"n", " ", 
   RowBox[{"Log", "[", "n", "]"}]}], "+", 
  RowBox[{
   UnderoverscriptBox["\[Sum]", 
    RowBox[{"i", "=", "1"}], "m"], 
   SubscriptBox["p", "i"]}], "-", 
  RowBox[{
   UnderoverscriptBox["\[Sum]", 
    RowBox[{"i", "=", "1"}], "m"], 
   RowBox[{
    RowBox[{"Log", "[", 
     SubscriptBox["p", "i"], "]"}], " ", 
    SubscriptBox["p", "i"]}]}]}]], "Output",
 CellChangeTimes->{{3.780761374214075*^9, 3.780761389324025*^9}, 
   3.780761513818449*^9, 3.780761761461762*^9, 3.780761796636919*^9, {
   3.78076218215234*^9, 3.780762188918345*^9}, 3.7807624969963007`*^9, {
   3.780762538600356*^9, 3.780762547899317*^9}, 3.7809466574669867`*^9, 
   3.780946772038673*^9, 3.7809468575217648`*^9, 3.780947401336774*^9},
 CellLabel->"Out[64]=",ExpressionUUID->"856a5c85-0229-4588-b62a-3c3f6adc4f94"]
}, Open  ]],

Cell[CellGroupData[{

Cell[BoxData[
 RowBox[{"logS", " ", "=", " ", 
  RowBox[{
   RowBox[{"logS", "/.", " ", 
    RowBox[{
     RowBox[{
      UnderoverscriptBox["\[Sum]", 
       RowBox[{"i", "=", "1"}], "m"], 
      SubscriptBox["p", "i"]}], "\[Rule]", "n"}]}], " ", "/.", 
   RowBox[{
    RowBox[{"n", " ", 
     RowBox[{"Log", "[", "n", "]"}]}], "\[Rule]", 
    RowBox[{
     UnderoverscriptBox["\[Sum]", 
      RowBox[{"i", "=", "1"}], "m"], 
     RowBox[{
      SubscriptBox["p", "i"], " ", 
      RowBox[{"Log", "[", "n", "]"}]}]}]}]}]}]], "Code",
 CellChangeTimes->{{3.780761811056163*^9, 3.780761833832964*^9}, {
  3.78076187190693*^9, 3.780761893566024*^9}, {3.780761995875967*^9, 
  3.780762004874957*^9}, {3.7807621913815727`*^9, 3.7807622594253902`*^9}, {
  3.780762501603415*^9, 3.780762502128853*^9}, {3.780762556680614*^9, 
  3.780762588526134*^9}},
 CellLabel->"In[65]:=",ExpressionUUID->"816257e6-abcb-4a7f-af5d-d539a62a6eb9"],

Cell[BoxData[
 RowBox[{
  RowBox[{
   UnderoverscriptBox["\[Sum]", 
    RowBox[{"i", "=", "1"}], "m"], 
   RowBox[{
    RowBox[{"Log", "[", "n", "]"}], " ", 
    SubscriptBox["p", "i"]}]}], "-", 
  RowBox[{
   UnderoverscriptBox["\[Sum]", 
    RowBox[{"i", "=", "1"}], "m"], 
   RowBox[{
    RowBox[{"Log", "[", 
     SubscriptBox["p", "i"], "]"}], " ", 
    SubscriptBox["p", "i"]}]}]}]], "Output",
 CellChangeTimes->{{3.7807622044401817`*^9, 3.780762260462925*^9}, 
   3.780762503229206*^9, {3.78076256237214*^9, 3.780762589450459*^9}, 
   3.7809466575139303`*^9, 3.780946772083434*^9, 3.780946857568201*^9, 
   3.780947401383003*^9},
 CellLabel->"Out[65]=",ExpressionUUID->"e31e2682-cee3-4021-af18-5cf7a8a77789"]
}, Open  ]],

Cell[CellGroupData[{

Cell[BoxData[
 RowBox[{"logS", " ", "=", " ", 
  RowBox[{"logS", "/.", " ", 
   RowBox[{
    RowBox[{
     RowBox[{
      UnderoverscriptBox["\[Sum]", 
       RowBox[{"v_", "=", "l_"}], "u_"], 
      RowBox[{
       RowBox[{"Log", "[", "b_", "]"}], " ", "a_"}]}], "-", 
     RowBox[{
      UnderoverscriptBox["\[Sum]", 
       RowBox[{"v_", "=", "l_"}], "u_"], 
      RowBox[{
       RowBox[{"Log", "[", "a_", "]"}], " ", "a_"}]}]}], " ", 
    "\[RuleDelayed]", " ", 
    RowBox[{"-", 
     RowBox[{
      UnderoverscriptBox["\[Sum]", 
       RowBox[{"i", "=", "1"}], "m"], " ", 
      RowBox[{"a", " ", 
       RowBox[{"Log", "[", 
        FractionBox["a", "b"], "]"}]}]}]}]}]}]}]], "Code",
 CellChangeTimes->{{3.780762294711711*^9, 3.780762413324093*^9}, {
  3.780762656358341*^9, 3.780762657148323*^9}},
 CellLabel->"In[66]:=",ExpressionUUID->"a5d026bc-28de-45c9-959b-3597f0204dae"],

Cell[BoxData[
 RowBox[{"-", 
  RowBox[{
   UnderoverscriptBox["\[Sum]", 
    RowBox[{"i", "=", "1"}], "m"], 
   RowBox[{
    RowBox[{"Log", "[", 
     FractionBox[
      SubscriptBox["p", "i"], "n"], "]"}], " ", 
    SubscriptBox["p", "i"]}]}]}]], "Output",
 CellChangeTimes->{{3.7807623840618343`*^9, 3.780762414131707*^9}, 
   3.7807625077518187`*^9, 3.780762594583531*^9, 3.7807626582186737`*^9, 
   3.78094665760462*^9, 3.780946772172102*^9, 3.7809468575813217`*^9, 
   3.780947401468874*^9},
 CellLabel->"Out[66]=",ExpressionUUID->"943ceed8-68e5-45f0-833e-02b928f31dfc"]
}, Open  ]],

Cell[TextData[{
 "When ",
 Cell[BoxData[
  FormBox[
   RowBox[{"n", "=", "1"}], TraditionalForm]],
  FormatType->"TraditionalForm",ExpressionUUID->
  "60d41fa3-2144-4590-8c9c-d2da4f157f70"],
 ", we have the Shannon Entropy, whose exponential is the R\[EAcute]nyi \
heterogeneity of order 1."
}], "Text",
 CellChangeTimes->{{3.780762616617627*^9, 
  3.780762645692165*^9}},ExpressionUUID->"e6851188-7676-445a-ae56-\
b9437392b326"],

Cell[CellGroupData[{

Cell[BoxData[
 RowBox[{"Exp", "[", 
  RowBox[{"logS", "/.", 
   RowBox[{"n", "\[Rule]", "1"}]}], "]"}]], "Code",
 CellChangeTimes->{{3.780762665202898*^9, 3.780762679018615*^9}},
 CellLabel->"In[67]:=",ExpressionUUID->"de8dce7a-48b0-4c20-9fbf-84158c2480cd"],

Cell[BoxData[
 SuperscriptBox["\[ExponentialE]", 
  RowBox[{"-", 
   RowBox[{
    UnderoverscriptBox["\[Sum]", 
     RowBox[{"i", "=", "1"}], "m"], 
    RowBox[{
     RowBox[{"Log", "[", 
      SubscriptBox["p", "i"], "]"}], " ", 
     SubscriptBox["p", "i"]}]}]}]]], "Output",
 CellChangeTimes->{3.7807626795996447`*^9, 3.780946657642541*^9, 
  3.780946772183687*^9, 3.780946857627038*^9, 3.780947401480693*^9},
 CellLabel->"Out[67]=",ExpressionUUID->"45f5bac8-6c5a-44ac-8ebc-410b61a3110e"]
}, Open  ]]
}, Open  ]]
}, Open  ]],

Cell[CellGroupData[{

Cell["B. Non-Categorical Heterogeneity Measures", "Chapter",
 CellChangeTimes->{{3.780733398551732*^9, 3.7807334179830093`*^9}, {
  3.78073351798768*^9, 
  3.78073354997081*^9}},ExpressionUUID->"6ba106b9-2df5-4a31-9710-\
8bc6256741ec"],

Cell[CellGroupData[{

Cell["B.1. \tRao\[CloseCurlyQuote]s Quadratic Entropy & Direct Variants", \
"Section",
 CellChangeTimes->{{3.780733421062833*^9, 
  3.7807334501982393`*^9}},ExpressionUUID->"a084d493-ab27-4e1c-a077-\
b9fe7474ba48"],

Cell["\<\
THe generalized Rao\[CloseCurlyQuote]s Quadratic entropy (RQE) originally \
presented by Chiu & Chao (2014), is\
\>", "Text",
 CellChangeTimes->{{3.7807652842813807`*^9, 3.780765293809697*^9}, {
  3.780828505059453*^9, 
  3.7808285231469173`*^9}},ExpressionUUID->"a4f3f84b-10c8-4627-8cf0-\
9c85d7d0d934"],

Cell[BoxData[
 RowBox[{
  RowBox[{
   SubscriptBox["Q", "q"], " ", "=", " ", 
   RowBox[{
    UnderoverscriptBox["\[Sum]", 
     RowBox[{"i", "=", "1"}], "n"], 
    RowBox[{
     UnderoverscriptBox["\[Sum]", 
      RowBox[{"j", "=", "1"}], "n"], 
     RowBox[{
      SubscriptBox["d", 
       RowBox[{"i", "\[InvisibleComma]", "j"}]], 
      SuperscriptBox[
       RowBox[{"(", 
        RowBox[{
         SubscriptBox["p", "i"], 
         SubscriptBox["p", "j"]}], ")"}], "q"]}]}]}]}], ";"}]], "Code",
 CellChangeTimes->{{3.780765230627186*^9, 3.7807652731464252`*^9}, 
   3.780828529797031*^9},
 CellLabel->"In[68]:=",ExpressionUUID->"d5d4797c-9343-4e72-9f8d-c8be052f5f5c"],

Cell["\<\
At q=0, this becomes the functional attribute diversity (FAD) index (Walker \
et al. 1999):\
\>", "Text",
 CellChangeTimes->{{3.7808285387198753`*^9, 
  3.780828558729754*^9}},ExpressionUUID->"99b9079c-7629-41a2-9268-\
2d77ac2b8b31"],

Cell[CellGroupData[{

Cell[BoxData[
 RowBox[{"FAD", " ", "=", " ", 
  RowBox[{
   SubscriptBox["Q", "q"], "/.", 
   RowBox[{"q", "\[Rule]", "0"}]}]}]], "Code",
 CellChangeTimes->{{3.7808285700494843`*^9, 3.7808285812170963`*^9}},
 CellLabel->"In[69]:=",ExpressionUUID->"95bf98f8-63cb-42ee-aa2e-aecbe3794a02"],

Cell[BoxData[
 RowBox[{
  UnderoverscriptBox["\[Sum]", 
   RowBox[{"i", "=", "1"}], "n"], 
  RowBox[{
   UnderoverscriptBox["\[Sum]", 
    RowBox[{"j", "=", "1"}], "n"], 
   SubscriptBox["d", 
    RowBox[{"i", ",", "j"}]]}]}]], "Output",
 CellChangeTimes->{{3.780828576646595*^9, 3.7808285826486273`*^9}, 
   3.7809466579780903`*^9, 3.780946772486498*^9, 3.780946857680396*^9, 
   3.7809474018572693`*^9},
 CellLabel->"Out[69]=",ExpressionUUID->"3323f0cd-8d85-4118-8fd3-1441923d0db0"]
}, Open  ]],

Cell[TextData[{
 "which is simply the sum of all pairwise distances between classes (i.e. sum \
of all elements in ",
 Cell[BoxData[
  FormBox["D", TraditionalForm]],
  FormatType->"TraditionalForm",ExpressionUUID->
  "cbc73eef-bb37-4973-b123-a7a2b2645bd7"],
 "). Like the observed richness measure (Equation 9 in the main text) the FAD \
treats all classes as equally important, regardless of their abundance. At \
q=1, we have the original RQE (Rao, 1982):"
}], "Text",
 CellChangeTimes->{{3.780828597753104*^9, 3.780828602017679*^9}, {
  3.780828859119142*^9, 
  3.780828869087385*^9}},ExpressionUUID->"553a2747-310e-4665-b935-\
accd9a615bf8"],

Cell[CellGroupData[{

Cell[BoxData[
 RowBox[{
  SubscriptBox["Q", "1"], " ", "=", " ", 
  RowBox[{
   SubscriptBox["Q", "q"], "/.", 
   RowBox[{"q", "\[Rule]", "1"}]}]}]], "Code",
 CellChangeTimes->{{3.780828613351479*^9, 3.780828618879388*^9}, {
  3.780828870833207*^9, 3.7808288903825827`*^9}},
 CellLabel->"In[70]:=",ExpressionUUID->"a5fdbbd0-c7d2-4e70-b5ac-ed397635a855"],

Cell[BoxData[
 RowBox[{
  UnderoverscriptBox["\[Sum]", 
   RowBox[{"i", "=", "1"}], "n"], 
  RowBox[{
   UnderoverscriptBox["\[Sum]", 
    RowBox[{"j", "=", "1"}], "n"], 
   RowBox[{
    SubscriptBox["p", "i"], " ", 
    SubscriptBox["p", "j"], " ", 
    SubscriptBox["d", 
     RowBox[{"i", ",", "j"}]]}]}]}]], "Output",
 CellChangeTimes->{3.7808286202691917`*^9, 3.780828891182372*^9, 
  3.780946658143751*^9, 3.780946772655282*^9, 3.780946857691765*^9, 
  3.7809474020259447`*^9},
 CellLabel->"Out[70]=",ExpressionUUID->"a31b810c-cd44-4e49-9823-ec30cc7ee1c8"]
}, Open  ]],

Cell["\<\
which is the arithmetic average pairwise distance between classes. At q=1, \
the distance between a pair of classes is weighted in proportion to the \
probability that the pair will be sampled. \
\>", "Text",
 CellChangeTimes->{
  3.780828909534916*^9, {3.780829050984947*^9, 3.7808291210069036`*^9}, {
   3.780830599080678*^9, 
   3.780830599982602*^9}},ExpressionUUID->"dbd9dd55-10c0-4701-aeb2-\
52e5dba2d49a"]
}, Open  ]],

Cell[CellGroupData[{

Cell["B.2.\tNumbers Equivalent RQE", "Section",
 CellChangeTimes->{{3.780733458686223*^9, 
  3.7807334707575207`*^9}},ExpressionUUID->"3a544622-6712-4a9c-8b1d-\
6f692f3f8589"],

Cell[TextData[{
 "When we set ",
 Cell[BoxData[
  FormBox[
   RowBox[{
    SubscriptBox["d", 
     RowBox[{"i", "\[InvisibleComma]", "j"}]], "=", 
    RowBox[{"(", 
     RowBox[{"1", "-", 
      TemplateBox[{RowBox[{"i", "\[InvisibleComma]", "j"}]},
       "KroneckerDeltaSeq"]}], ")"}]}], TraditionalForm]],
  FormatType->"TraditionalForm",ExpressionUUID->
  "400d3c33-61c2-48cc-88a9-0dafd663ac32"],
 ", where ",
 Cell[BoxData[
  FormBox[
   TemplateBox[{RowBox[{"i", "\[InvisibleComma]", "j"}]},
    "KroneckerDeltaSeq"], TraditionalForm]],
  FormatType->"TraditionalForm",ExpressionUUID->
  "ca5ee622-f28c-4c53-a7c0-c7c421f2b93e"],
 " is Kronecker\[CloseCurlyQuote]s delta, then RQE becomes the Gini-Simpson \
index:",
 Cell[BoxData[
  FormBox[" ", TraditionalForm]],
  FormatType->"TraditionalForm",ExpressionUUID->
  "934adfa3-bb6c-4ba3-a781-75744c0ed019"]
}], "Text",
 CellChangeTimes->{{3.78083060333245*^9, 
  3.780830614404048*^9}},ExpressionUUID->"86750dc9-c18e-47b5-ab99-\
70455d3cf161"],

Cell[CellGroupData[{

Cell[BoxData[
 RowBox[{"gsi", " ", "=", " ", 
  RowBox[{
   SubscriptBox["Q", "1"], "/.", 
   RowBox[{
    SubscriptBox["d", 
     RowBox[{"i", "\[InvisibleComma]", "j"}]], "\[Rule]", 
    RowBox[{"(", 
     RowBox[{"1", "-", 
      SubscriptBox["\[Delta]", 
       RowBox[{"i", "\[InvisibleComma]", "j"}]]}], ")"}]}]}]}]], "Code",
 CellChangeTimes->{{3.7808291244936037`*^9, 3.7808291815566874`*^9}, {
  3.7808292810185623`*^9, 3.780829328231832*^9}},
 CellLabel->"In[71]:=",ExpressionUUID->"38beea58-631c-44c2-8572-0e28df47132b"],

Cell[BoxData[
 RowBox[{
  UnderoverscriptBox["\[Sum]", 
   RowBox[{"i", "=", "1"}], "n"], 
  RowBox[{
   UnderoverscriptBox["\[Sum]", 
    RowBox[{"j", "=", "1"}], "n"], 
   RowBox[{
    SubscriptBox["p", "i"], " ", 
    SubscriptBox["p", "j"], " ", 
    RowBox[{"(", 
     RowBox[{"1", "-", 
      SubscriptBox["\[Delta]", 
       RowBox[{"i", ",", "j"}]]}], ")"}]}]}]}]], "Output",
 CellChangeTimes->{{3.7808291585709867`*^9, 3.7808291637479258`*^9}, {
   3.780829276038866*^9, 3.7808292977291803`*^9}, 3.780829329787182*^9, 
   3.780946658692649*^9, 3.780946773158758*^9, 3.780946857737288*^9, 
   3.780947402593557*^9},
 CellLabel->"Out[71]=",ExpressionUUID->"0ced7fbb-54be-453a-9ee4-984887412074"]
}, Open  ]],

Cell[CellGroupData[{

Cell[BoxData[
 RowBox[{"gsi", " ", "=", " ", 
  RowBox[{"gsi", " ", "/.", 
   RowBox[{"{", "\n", "\t", 
    RowBox[{
     RowBox[{
      UnderoverscriptBox["\[Sum]", 
       RowBox[{"i", "=", "1"}], "n"], 
      RowBox[{
       UnderoverscriptBox["\[Sum]", 
        RowBox[{"j", "=", "1"}], "n"], 
       RowBox[{
        SubscriptBox["p", "i"], " ", 
        SubscriptBox["p", "j"], " ", 
        RowBox[{"(", 
         RowBox[{"1", "-", 
          SubscriptBox["\[Delta]", 
           RowBox[{"i", ",", "j"}]]}], ")"}]}]}]}], " ", "\[Rule]", " ", 
     RowBox[{
      RowBox[{
       UnderoverscriptBox["\[Sum]", 
        RowBox[{"i", "=", "1"}], "n"], 
       RowBox[{
        UnderoverscriptBox["\[Sum]", 
         RowBox[{"j", "=", "1"}], "n"], 
        RowBox[{
         SubscriptBox["p", "i"], " ", 
         SubscriptBox["p", "j"]}]}]}], "-", 
      RowBox[{
       UnderoverscriptBox["\[Sum]", 
        RowBox[{"i", "=", "1"}], "n"], 
       RowBox[{
        UnderoverscriptBox["\[Sum]", 
         RowBox[{"j", "=", "1"}], "n"], 
        RowBox[{
         SubscriptBox["p", "i"], " ", 
         SubscriptBox["p", "j"], " ", 
         SubscriptBox["\[Delta]", 
          RowBox[{"i", ",", "j"}]]}]}]}]}]}], "}"}]}]}]], "Code",
 CellChangeTimes->{{3.780829331783051*^9, 3.780829377454801*^9}},
 CellLabel->"In[72]:=",ExpressionUUID->"74bc783f-5164-4780-a951-844c06e049cb"],

Cell[BoxData[
 RowBox[{
  RowBox[{
   UnderoverscriptBox["\[Sum]", 
    RowBox[{"i", "=", "1"}], "n"], 
   RowBox[{
    UnderoverscriptBox["\[Sum]", 
     RowBox[{"j", "=", "1"}], "n"], 
    RowBox[{
     SubscriptBox["p", "i"], " ", 
     SubscriptBox["p", "j"]}]}]}], "-", 
  RowBox[{
   UnderoverscriptBox["\[Sum]", 
    RowBox[{"i", "=", "1"}], "n"], 
   RowBox[{
    UnderoverscriptBox["\[Sum]", 
     RowBox[{"j", "=", "1"}], "n"], 
    RowBox[{
     SubscriptBox["p", "i"], " ", 
     SubscriptBox["p", "j"], " ", 
     SubscriptBox["\[Delta]", 
      RowBox[{"i", ",", "j"}]]}]}]}]}]], "Output",
 CellChangeTimes->{3.780829378960376*^9, 3.780946659016583*^9, 
  3.7809467735045977`*^9, 3.780946857749464*^9, 3.780947402920733*^9},
 CellLabel->"Out[72]=",ExpressionUUID->"dfea88b1-62a1-44f6-a821-0bf7e53034f6"]
}, Open  ]],

Cell[CellGroupData[{

Cell[BoxData[
 RowBox[{"gsi", " ", "=", " ", 
  RowBox[{"gsi", " ", "/.", 
   RowBox[{"{", "\n", "\t", 
    RowBox[{
     RowBox[{
      RowBox[{
       UnderoverscriptBox["\[Sum]", 
        RowBox[{"i", "=", "1"}], "n"], 
       RowBox[{
        UnderoverscriptBox["\[Sum]", 
         RowBox[{"j", "=", "1"}], "n"], 
        RowBox[{
         SubscriptBox["p", "i"], " ", 
         SubscriptBox["p", "j"]}]}]}], " ", "\[Rule]", " ", "1"}], ",", " ", 
     "\n", "\t", 
     RowBox[{
      RowBox[{
       UnderoverscriptBox["\[Sum]", 
        RowBox[{"i", "=", "1"}], "n"], 
       RowBox[{
        UnderoverscriptBox["\[Sum]", 
         RowBox[{"j", "=", "1"}], "n"], 
        RowBox[{
         SubscriptBox["p", "i"], " ", 
         SubscriptBox["p", "j"], " ", 
         SubscriptBox["\[Delta]", 
          RowBox[{"i", ",", "j"}]]}]}]}], " ", "\[Rule]", " ", 
      RowBox[{
       UnderoverscriptBox["\[Sum]", 
        RowBox[{"i", "=", "1"}], "n"], 
       SubsuperscriptBox["p", "i", "2"]}]}]}], "}"}]}]}]], "Code",
 CellChangeTimes->{{3.780829390388124*^9, 3.780829430027877*^9}},
 CellLabel->"In[73]:=",ExpressionUUID->"691373cb-b6d4-4480-86bb-a260ab48a768"],

Cell[BoxData[
 RowBox[{"1", "-", 
  RowBox[{
   UnderoverscriptBox["\[Sum]", 
    RowBox[{"i", "=", "1"}], "n"], 
   SubsuperscriptBox["p", "i", "2"]}]}]], "Output",
 CellChangeTimes->{3.7808294317945423`*^9, 3.780946659063346*^9, 
  3.78094677354578*^9, 3.780946857794775*^9, 3.780947402978518*^9},
 CellLabel->"Out[73]=",ExpressionUUID->"a8e2d719-4005-4779-abb4-52351d16b0b0"]
}, Open  ]],

Cell["\<\
Ricotta & Szeidl (2009) exploited this fact in order to express RQE in \
numbers equivalent (which can then satisfy the replication principle). Their \
transformation is as follows. The R\[EAcute]nyi heterogeneity at q=2, the \
inverse Simpson concentration index, can be expressed as the following \
function of the GSI:\
\>", "Text",
 CellChangeTimes->{{3.780830623642693*^9, 
  3.780830633426105*^9}},ExpressionUUID->"890f1cfe-f411-41a4-881b-\
9e5d08e08ee5"],

Cell[CellGroupData[{

Cell[BoxData[
 RowBox[{
  SubscriptBox["S", "inv"], " ", "=", " ", 
  FractionBox["1", 
   RowBox[{"1", "-", "gsi"}]]}]], "Code",
 InitializationCell->True,
 CellChangeTimes->{{3.7808306913516493`*^9, 3.780830749070093*^9}},
 CellLabel->"In[74]:=",ExpressionUUID->"7bc28fbf-a5cf-4c65-b4c4-3ea100619fe2"],

Cell[BoxData[
 FractionBox["1", 
  RowBox[{
   UnderoverscriptBox["\[Sum]", 
    RowBox[{"i", "=", "1"}], "n"], 
   SubsuperscriptBox["p", "i", "2"]}]]], "Output",
 CellChangeTimes->{{3.780830726308563*^9, 3.780830751529067*^9}, 
   3.780831340442831*^9, 3.780831720332522*^9, 3.780831821528723*^9, 
   3.7808320491281013`*^9, {3.780832104523448*^9, 3.780832126042409*^9}, 
   3.780832317292622*^9, 3.780946659074402*^9, 3.780946773557428*^9, 
   3.7809468578069267`*^9, 3.780947402991041*^9},
 CellLabel->"Out[74]=",ExpressionUUID->"b9ff04be-91f1-4654-9e2f-06a038ab70d1"]
}, Open  ]],

Cell[TextData[{
 "Since ",
 Cell[BoxData[
  FormBox[
   RowBox[{"GSI", " ", "=", " ", 
    RowBox[{
     UnderoverscriptBox["\[Sum]", 
      RowBox[{"i", "=", "1"}], "n"], 
     RowBox[{
      UnderoverscriptBox["\[Sum]", 
       RowBox[{"j", "=", "1"}], "n"], 
      RowBox[{
       RowBox[{"(", 
        RowBox[{"1", "-", 
         TemplateBox[{RowBox[{"i", "\[InvisibleComma]", "j"}]},
          "KroneckerDeltaSeq"]}], ")"}], 
       SubscriptBox["p", "i"], 
       SubscriptBox["p", "j"]}]}]}]}], TraditionalForm]],
  FormatType->"TraditionalForm",ExpressionUUID->
  "70028caa-ea7f-4a4d-a2b4-8232d0ab89f4"],
 ", we have that "
}], "Text",
 CellChangeTimes->{{3.78083079226785*^9, 
  3.780830856921776*^9}},ExpressionUUID->"b30c6ca0-58b6-4469-8b5b-\
357d592a0b33"],

Cell[CellGroupData[{

Cell[BoxData[
 RowBox[{
  SubscriptBox["S", "inv"], " ", "=", " ", 
  RowBox[{
   SubscriptBox["S", "inv"], "/.", " ", 
   RowBox[{
    RowBox[{
     UnderoverscriptBox["\[Sum]", 
      RowBox[{"i", "=", "1"}], "n"], 
     SubsuperscriptBox["p", "i", "2"]}], " ", "\[Rule]", " ", 
    RowBox[{"1", " ", "-", " ", 
     RowBox[{
      UnderoverscriptBox["\[Sum]", 
       RowBox[{"i", "=", "1"}], "n"], 
      RowBox[{
       UnderoverscriptBox["\[Sum]", 
        RowBox[{"j", "=", "1"}], "n"], 
       RowBox[{
        SubscriptBox["p", "i"], " ", 
        SubscriptBox["p", "j"], " ", 
        RowBox[{"(", 
         RowBox[{"1", "-", 
          SubscriptBox["\[Delta]", 
           RowBox[{"i", ",", "j"}]]}], ")"}]}]}]}]}]}]}]}]], "Code",
 CellChangeTimes->{{3.780830863593011*^9, 3.7808309058722553`*^9}, {
  3.780831042994787*^9, 3.780831057699258*^9}},
 CellLabel->"In[75]:=",ExpressionUUID->"dc52dfe0-25e8-4dc9-924b-86bd57880576"],

Cell[BoxData[
 FractionBox["1", 
  RowBox[{"1", "-", 
   RowBox[{
    UnderoverscriptBox["\[Sum]", 
     RowBox[{"i", "=", "1"}], "n"], 
    RowBox[{
     UnderoverscriptBox["\[Sum]", 
      RowBox[{"j", "=", "1"}], "n"], 
     RowBox[{
      SubscriptBox["p", "i"], " ", 
      SubscriptBox["p", "j"], " ", 
      RowBox[{"(", 
       RowBox[{"1", "-", 
        SubscriptBox["\[Delta]", 
         RowBox[{"i", ",", "j"}]]}], ")"}]}]}]}]}]]], "Output",
 CellChangeTimes->{{3.7808308814305162`*^9, 3.780830906534504*^9}, 
   3.780831058290648*^9, 3.780831341699149*^9, 3.780831721348016*^9, 
   3.7808317614512253`*^9, 3.780831822485186*^9, {3.780832046489793*^9, 
   3.780832050457425*^9}, {3.7808321054585733`*^9, 3.780832126906945*^9}, 
   3.780832318298068*^9, 3.780946659119089*^9, 3.780946773597807*^9, 
   3.7809468578516006`*^9, 3.780947403046667*^9},
 CellLabel->"Out[75]=",ExpressionUUID->"18cd2357-ddc9-4826-b9f7-fa025b63154f"]
}, Open  ]],

Cell[TextData[{
 "At this point, we replace the categorical distance ",
 Cell[BoxData[
  FormBox[
   RowBox[{"1", "-", 
    TemplateBox[{RowBox[{"i", "\[InvisibleComma]", "j"}]},
     "KroneckerDeltaSeq"]}], TraditionalForm]],
  FormatType->"TraditionalForm",ExpressionUUID->
  "b24f71a2-2a27-4a96-95e1-91a8f247df23"],
 " with a distance matrix whose values are all scaled to [0, 1]. "
}], "Text",
 CellChangeTimes->{{3.780830929134761*^9, 
  3.7808309924530697`*^9}},ExpressionUUID->"14ec64d9-96fd-4a56-9c2e-\
c9972ca5a7f1"],

Cell[CellGroupData[{

Cell[BoxData[
 RowBox[{
  SubscriptBox["S", "inv"], " ", "=", " ", 
  RowBox[{
   SubscriptBox["S", "inv"], " ", "/.", " ", 
   RowBox[{
    RowBox[{"(", 
     RowBox[{"1", "-", 
      SubscriptBox["\[Delta]", 
       RowBox[{"i", ",", "j"}]]}], ")"}], "\[Rule]", 
    FractionBox[
     RowBox[{
      SubscriptBox["d", 
       RowBox[{"i", "\[InvisibleComma]", "j"}]], "-", 
      RowBox[{"min", "[", "d", "]"}]}], 
     RowBox[{
      RowBox[{"max", "[", "d", "]"}], "-", 
      RowBox[{"min", "[", "d", "]"}]}]]}]}]}]], "Code",
 CellChangeTimes->{{3.7808309948124723`*^9, 3.7808309955248137`*^9}, {
  3.780831034259897*^9, 3.780831154012944*^9}, {3.78083120709345*^9, 
  3.7808312092061863`*^9}, {3.780831712805709*^9, 3.780831717150975*^9}, {
  3.7808322154172077`*^9, 3.780832219060842*^9}},
 CellLabel->"In[76]:=",ExpressionUUID->"81b5fecb-c1da-4956-ba67-8281670af74b"],

Cell[BoxData[
 FractionBox["1", 
  RowBox[{"1", "-", 
   RowBox[{
    UnderoverscriptBox["\[Sum]", 
     RowBox[{"i", "=", "1"}], "n"], 
    RowBox[{
     UnderoverscriptBox["\[Sum]", 
      RowBox[{"j", "=", "1"}], "n"], 
     FractionBox[
      RowBox[{
       SubscriptBox["p", "i"], " ", 
       SubscriptBox["p", "j"], " ", 
       RowBox[{"(", 
        RowBox[{
         RowBox[{"-", 
          RowBox[{"min", "[", "d", "]"}]}], "+", 
         SubscriptBox["d", 
          RowBox[{"i", ",", "j"}]]}], ")"}]}], 
      RowBox[{
       RowBox[{"max", "[", "d", "]"}], "-", 
       RowBox[{"min", "[", "d", "]"}]}]]}]}]}]]], "Output",
 CellChangeTimes->{{3.7808310951852694`*^9, 3.780831155337606*^9}, 
   3.7808312099050703`*^9, 3.780831342855731*^9, 3.7808317230936003`*^9, 
   3.780831762677112*^9, {3.780831813584673*^9, 3.780831823813813*^9}, 
   3.7808320519647093`*^9, {3.7808321065573273`*^9, 3.78083212823908*^9}, 
   3.780832320228793*^9, 3.780946659621467*^9, 3.780946774095992*^9, 
   3.780946857863405*^9, 3.7809474036541853`*^9},
 CellLabel->"Out[76]=",ExpressionUUID->"9d82346e-4f96-4524-86db-0a61bdf2d56f"]
}, Open  ]],

Cell[CellGroupData[{

Cell[BoxData[
 RowBox[{
  SubscriptBox["S", "inv"], " ", "=", " ", 
  RowBox[{
   SubscriptBox["S", "inv"], " ", "/.", " ", 
   RowBox[{
    RowBox[{
     UnderoverscriptBox["\[Sum]", 
      RowBox[{"i", "=", "1"}], "n"], 
     RowBox[{
      UnderoverscriptBox["\[Sum]", 
       RowBox[{"j", "=", "1"}], "n"], 
      FractionBox[
       RowBox[{
        SubscriptBox["p", "i"], " ", 
        SubscriptBox["p", "j"], " ", 
        RowBox[{"(", 
         RowBox[{
          RowBox[{"-", 
           RowBox[{"min", "[", "d", "]"}]}], "+", 
          SubscriptBox["d", 
           RowBox[{"i", ",", "j"}]]}], ")"}]}], 
       RowBox[{
        RowBox[{"max", "[", "d", "]"}], "-", 
        RowBox[{"min", "[", "d", "]"}]}]]}]}], "\[Rule]", " ", 
    FractionBox[
     RowBox[{"(", 
      RowBox[{
       RowBox[{"-", 
        RowBox[{
         UnderoverscriptBox["\[Sum]", 
          RowBox[{"i", "=", "1"}], "n"], 
         RowBox[{
          UnderoverscriptBox["\[Sum]", 
           RowBox[{"j", "=", "1"}], "n"], 
          RowBox[{
           SubscriptBox["p", "i"], " ", 
           SubscriptBox["p", "j"], " ", 
           RowBox[{"min", "[", "d", "]"}]}]}]}]}], "+", 
       RowBox[{
        UnderoverscriptBox["\[Sum]", 
         RowBox[{"i", "=", "1"}], "n"], 
        RowBox[{
         UnderoverscriptBox["\[Sum]", 
          RowBox[{"j", "=", "1"}], "n"], 
         RowBox[{
          SubscriptBox["p", "i"], " ", 
          SubscriptBox["p", "j"], " ", 
          SubscriptBox["d", 
           RowBox[{"i", ",", "j"}]]}]}]}]}], ")"}], 
     RowBox[{
      RowBox[{"max", "[", "d", "]"}], "-", 
      RowBox[{"min", "[", "d", "]"}]}]]}]}]}]], "Code",
 CellChangeTimes->{{3.780831215021028*^9, 3.7808313831091833`*^9}, {
   3.780831516248315*^9, 3.7808315190708017`*^9}, {3.780831729821713*^9, 
   3.780831753675531*^9}, 3.7808319545556173`*^9, {3.7808320250635157`*^9, 
   3.780832042325858*^9}, {3.780832220197296*^9, 3.7808322290029793`*^9}},
 CellLabel->"In[77]:=",ExpressionUUID->"70495862-9f7d-4026-b547-0b36c3aef96c"],

Cell[BoxData[
 FractionBox["1", 
  RowBox[{"1", "-", 
   FractionBox[
    RowBox[{
     RowBox[{"-", 
      RowBox[{
       UnderoverscriptBox["\[Sum]", 
        RowBox[{"i", "=", "1"}], "n"], 
       RowBox[{
        UnderoverscriptBox["\[Sum]", 
         RowBox[{"j", "=", "1"}], "n"], 
        RowBox[{
         RowBox[{"min", "[", "d", "]"}], " ", 
         SubscriptBox["p", "i"], " ", 
         SubscriptBox["p", "j"]}]}]}]}], "+", 
     RowBox[{
      UnderoverscriptBox["\[Sum]", 
       RowBox[{"i", "=", "1"}], "n"], 
      RowBox[{
       UnderoverscriptBox["\[Sum]", 
        RowBox[{"j", "=", "1"}], "n"], 
       RowBox[{
        SubscriptBox["p", "i"], " ", 
        SubscriptBox["p", "j"], " ", 
        SubscriptBox["d", 
         RowBox[{"i", ",", "j"}]]}]}]}]}], 
    RowBox[{
     RowBox[{"max", "[", "d", "]"}], "-", 
     RowBox[{"min", "[", "d", "]"}]}]]}]]], "Output",
 CellChangeTimes->{{3.7808313302597427`*^9, 3.780831344079969*^9}, 
   3.78083139396214*^9, 3.7808315214048357`*^9, 3.780831764404764*^9, 
   3.780831957243556*^9, 3.7808320584530773`*^9, {3.780832107846733*^9, 
   3.7808321294779654`*^9}, 3.780832323156674*^9, 3.7809466598258257`*^9, 
   3.780946774257804*^9, 3.7809468579088593`*^9, 3.780947403823403*^9},
 CellLabel->"Out[77]=",ExpressionUUID->"3a754a2f-8807-4f44-9654-0ffc3c6cdd70"]
}, Open  ]],

Cell[CellGroupData[{

Cell[BoxData[
 RowBox[{
  RowBox[{
   SubscriptBox["S", "inv"], " ", "=", " ", 
   RowBox[{
    SubscriptBox["S", "inv"], " ", "/.", 
    RowBox[{"{", "\n", "\t", 
     RowBox[{
      RowBox[{
       RowBox[{
        UnderoverscriptBox["\[Sum]", 
         RowBox[{"i", "=", "1"}], "n"], 
        RowBox[{
         UnderoverscriptBox["\[Sum]", 
          RowBox[{"j", "=", "1"}], "n"], 
         RowBox[{
          SubscriptBox["p", "i"], " ", 
          SubscriptBox["p", "j"], " ", 
          SubscriptBox["d", 
           RowBox[{"i", ",", "j"}]]}]}]}], " ", "\[Rule]", " ", 
       RowBox[{"HoldForm", "[", 
        SubscriptBox["Q", "1"], "]"}]}], ",", " ", "\n", "\t", 
      RowBox[{
       RowBox[{
        UnderoverscriptBox["\[Sum]", 
         RowBox[{"i", "=", "1"}], "n"], 
        RowBox[{
         UnderoverscriptBox["\[Sum]", 
          RowBox[{"j", "=", "1"}], "n"], 
         RowBox[{
          RowBox[{"min", "[", "d", "]"}], " ", 
          SubscriptBox["p", "i"], " ", 
          SubscriptBox["p", "j"]}]}]}], " ", "\[Rule]", " ", 
       RowBox[{"min", "[", "d", "]"}]}]}], "\n", "\t", "}"}]}]}], 
  "\n"}]], "Code",
 CellChangeTimes->{{3.780831524621147*^9, 3.780831560993886*^9}, {
  3.780831741821265*^9, 3.780831757483205*^9}, {3.780832068923628*^9, 
  3.7808321201868267`*^9}, {3.780832233021586*^9, 3.780832234099163*^9}},
 CellLabel->"In[78]:=",ExpressionUUID->"e67290f5-8f8b-437a-a331-00ab4b84f284"],

Cell[BoxData[
 FractionBox["1", 
  RowBox[{"1", "-", 
   FractionBox[
    RowBox[{
     TagBox[
      SubscriptBox["Q", "1"],
      HoldForm], "-", 
     RowBox[{"min", "[", "d", "]"}]}], 
    RowBox[{
     RowBox[{"max", "[", "d", "]"}], "-", 
     RowBox[{"min", "[", "d", "]"}]}]]}]]], "Output",
 CellChangeTimes->{3.780946659837638*^9, 3.780946774313424*^9, 
  3.780946857922002*^9, 3.7809474038655233`*^9},
 CellLabel->"Out[78]=",ExpressionUUID->"1b89fada-e54e-4581-bec5-6c5f89a5802d"]
}, Open  ]],

Cell[TextData[{
 "The resulting numbers equivalent RQE index ",
 Cell[BoxData[
  FormBox[
   SubscriptBox[
    OverscriptBox["Q", "^"], "e"], TraditionalForm]],
  FormatType->"TraditionalForm",ExpressionUUID->
  "1fe25ac1-730e-4dc4-a7a6-dfead808b178"],
 " is"
}], "Text",
 CellChangeTimes->{{3.780832481852845*^9, 
  3.780832510962881*^9}},ExpressionUUID->"08910398-5f72-457e-9f54-\
4f1a865561d9"],

Cell[CellGroupData[{

Cell[BoxData[
 RowBox[{
  SubscriptBox[
   OverscriptBox["Q", "^"], "e"], " ", "=", " ", 
  RowBox[{"FullSimplify", "[", 
   SubscriptBox["S", "inv"], "]"}]}]], "Code",
 CellChangeTimes->{{3.7808325156836576`*^9, 3.780832530754978*^9}},
 CellLabel->"In[79]:=",ExpressionUUID->"392a5ec9-0ee2-4e4b-994a-834e23929540"],

Cell[BoxData[
 FractionBox[
  RowBox[{
   RowBox[{"-", 
    RowBox[{"max", "[", "d", "]"}]}], "+", 
   RowBox[{"min", "[", "d", "]"}]}], 
  RowBox[{
   TagBox[
    SubscriptBox["Q", "1"],
    HoldForm], "-", 
   RowBox[{"max", "[", "d", "]"}]}]]], "Output",
 CellChangeTimes->{3.780832531580947*^9, 3.780946659882462*^9, 
  3.7809467743533697`*^9, 3.780946857965838*^9, 3.780947403916833*^9},
 CellLabel->"Out[79]=",ExpressionUUID->"3fae41ac-b6c7-41f2-9ced-d7a71071df75"]
}, Open  ]],

Cell[TextData[{
 "Unfortunately, this formula appears useful only for ultrametric distances, \
which is an assumption not generally met by most datasets. When distances are \
not ultrametric, ",
 Cell[BoxData[
  FormBox[
   SubscriptBox[
    OverscriptBox["Q", "^"], "e"], TraditionalForm]],
  FormatType->"TraditionalForm",ExpressionUUID->
  "e1f93d0c-a6bb-4018-824d-6ded256a46d9"],
 " may yield results that are unintuitive and difficult to interpret (Chao, \
Chiu, & Jost, 2014). "
}], "Text",
 CellChangeTimes->{{3.780832613336783*^9, 3.7808326616466513`*^9}, 
   3.780851827430004*^9, {3.780851898705092*^9, 3.780851913659019*^9}, {
   3.780859662623459*^9, 3.780859668879589*^9}, {3.7808604602135887`*^9, 
   3.780860468325302*^9}},ExpressionUUID->"a8b81c47-610a-4e38-a888-\
88fef05dd4b7"],

Cell["For example, consider the parameterized distance matrix. ", "Text",
 CellChangeTimes->{
  3.7808604719303093`*^9},ExpressionUUID->"23f50905-6ab3-4cf5-818f-\
61ea067573a3"],

Cell[BoxData[
 RowBox[{
  RowBox[{
   RowBox[{"dmtx", "[", "h_", "]"}], " ", "=", " ", 
   TagBox[
    RowBox[{"(", "\[NoBreak]", GridBox[{
       {"0", "1", 
        SqrtBox[
         RowBox[{
          FractionBox["1", "4"], "+", 
          SuperscriptBox["h", "2"]}]]},
       {"1", "0", 
        SqrtBox[
         RowBox[{
          FractionBox["1", "4"], "+", 
          SuperscriptBox["h", "2"]}]]},
       {
        SqrtBox[
         RowBox[{
          FractionBox["1", "4"], "+", 
          SuperscriptBox["h", "2"]}]], 
        SqrtBox[
         RowBox[{
          FractionBox["1", "4"], "+", 
          SuperscriptBox["h", "2"]}]], "0"}
      },
      GridBoxAlignment->{"Columns" -> {{Center}}, "Rows" -> {{Baseline}}},
      GridBoxSpacings->{"Columns" -> {
          Offset[0.27999999999999997`], {
           Offset[0.7]}, 
          Offset[0.27999999999999997`]}, "Rows" -> {
          Offset[0.2], {
           Offset[0.4]}, 
          Offset[0.2]}}], "\[NoBreak]", ")"}],
    Function[BoxForm`e$, 
     MatrixForm[BoxForm`e$]]]}], ";"}]], "Code",
 CellChangeTimes->{{3.7808524489805803`*^9, 3.78085250285789*^9}, {
  3.780854486602973*^9, 3.78085449200771*^9}, {3.78085546290604*^9, 
  3.780855463247719*^9}, {3.7808563481899548`*^9, 3.780856348699396*^9}, {
  3.780856841644081*^9, 3.780856846739376*^9}, {3.780856926362686*^9, 
  3.7808569693353987`*^9}},
 CellLabel->"In[80]:=",ExpressionUUID->"f8efa854-43e8-4733-a6cb-df5da6a338e6"],

Cell["and probability distribution,", "Text",
 CellChangeTimes->{{3.780852506582707*^9, 3.780852509199033*^9}, {
  3.7808528777231216`*^9, 3.780852880402851*^9}, {3.7808554645358458`*^9, 
  3.7808554658475*^9}},ExpressionUUID->"2d1ecc1c-c954-4b48-a168-014158a8337c"],

Cell[BoxData[
 RowBox[{
  RowBox[{"prob", "[", "\[Theta]_", "]"}], " ", ":=", " ", 
  RowBox[{"{", 
   RowBox[{
    FractionBox["1", "3"], ",", " ", 
    RowBox[{
     FractionBox["1", "3"], "+", "\[Theta]"}], ",", " ", 
    RowBox[{
     FractionBox["1", "3"], "-", "\[Theta]"}]}], "}"}]}]], "Code",
 CellChangeTimes->{{3.78085251410277*^9, 3.780852659914353*^9}},
 CellLabel->"In[81]:=",ExpressionUUID->"fb775552-4a78-42c9-930a-ffea8a39b78d"],

Cell["\<\
which gives the following formula for the numbers equivalent RQE. \
\>", "Text",
 CellChangeTimes->{{3.780852882434765*^9, 3.780852895043593*^9}, {
  3.7808541871292553`*^9, 
  3.780854189945097*^9}},ExpressionUUID->"fbdc8697-e23e-4dc2-8ee1-\
f11f75539bb5"],

Cell[BoxData[
 RowBox[{
  RowBox[{"NeqRQEultra", "[", 
   RowBox[{"h_", ",", " ", "\[Theta]_"}], "]"}], ":=", " ", 
  FractionBox["1", 
   RowBox[{"1", "-", 
    RowBox[{
     RowBox[{"prob", "[", "\[Theta]", "]"}], ".", 
     RowBox[{"(", 
      FractionBox[
       RowBox[{
        RowBox[{"dmtx", "[", "h", "]"}], "-", 
        RowBox[{"Min", "[", 
         RowBox[{"dmtx", "[", "h", "]"}], "]"}]}], 
       RowBox[{
        RowBox[{"Max", "[", 
         RowBox[{"dmtx", "[", "h", "]"}], "]"}], "-", 
        RowBox[{"Min", "[", 
         RowBox[{"dmtx", "[", "h", "]"}], "]"}]}]], ")"}], ".", 
     RowBox[{"prob", "[", "\[Theta]", "]"}]}]}]]}]], "Code",
 CellChangeTimes->{{3.780852662972705*^9, 3.7808526793857193`*^9}, {
   3.780852715651059*^9, 3.780852871660027*^9}, {3.780853917076748*^9, 
   3.7808539212989492`*^9}, 3.7808543780743303`*^9, {3.780855076311874*^9, 
   3.780855087484797*^9}, {3.780855283831047*^9, 3.7808553686175756`*^9}, {
   3.7808563974921*^9, 3.780856400523604*^9}, 3.780858815826275*^9},
 CellLabel->"In[82]:=",ExpressionUUID->"e0acdf6d-a9d3-4dd5-9986-e87f742a6087"],

Cell["\<\
The distance matrix above shows the pairwise distances between the vertices \
of a triangle. We demonstrate this graphically here. This shows that the \
distance between three points is ultrametric when those points form an \
isosceles triangle. \
\>", "Text",
 CellChangeTimes->{{3.780859708399235*^9, 3.780859745587325*^9}, {
  3.780860344280939*^9, 
  3.780860374951662*^9}},ExpressionUUID->"dfab5190-3917-43d3-893b-\
a4a079aaf493"],

Cell[CellGroupData[{

Cell[BoxData[{
 RowBox[{
  RowBox[{"UltrametricQ", "[", "d_", "]"}], " ", ":=", " ", 
  RowBox[{"AllTrue", "[", 
   RowBox[{
    RowBox[{"Flatten", "[", 
     RowBox[{"Table", "[", "\n", "\t", 
      RowBox[{
       RowBox[{
        RowBox[{"d", "[", 
         RowBox[{"[", 
          RowBox[{"i", ",", "j"}], "]"}], "]"}], "\[LessEqual]", 
        RowBox[{"Max", "[", 
         RowBox[{"{", 
          RowBox[{
           RowBox[{"d", "[", 
            RowBox[{"[", 
             RowBox[{"i", ",", "k"}], "]"}], "]"}], ",", " ", 
           RowBox[{"d", "[", 
            RowBox[{"[", 
             RowBox[{"k", ",", "j"}], "]"}], "]"}]}], "}"}], "]"}]}], ",", 
       " ", "\n", "\t", 
       RowBox[{"{", 
        RowBox[{"i", ",", " ", 
         RowBox[{"Length", "@", "d"}]}], "}"}], ",", " ", 
       RowBox[{"{", 
        RowBox[{"j", ",", " ", 
         RowBox[{"Length", "@", "d"}]}], "}"}], ",", " ", 
       RowBox[{"{", 
        RowBox[{"k", ",", " ", 
         RowBox[{"Length", "@", "d"}]}], "}"}]}], "]"}], "]"}], ",", " ", 
    RowBox[{
     RowBox[{"#", "\[Equal]", "True"}], "&"}]}], "]"}]}], "\n", 
 RowBox[{
  RowBox[{
   RowBox[{"triangle", "[", "h_", "]"}], " ", ":=", " ", 
   RowBox[{"{", 
    RowBox[{
     RowBox[{"{", 
      RowBox[{
       RowBox[{"-", 
        FractionBox["1", "2"]}], ",", " ", "0"}], "}"}], ",", " ", 
     RowBox[{"{", 
      RowBox[{
       FractionBox["1", "2"], ",", "0"}], "}"}], ",", " ", 
     RowBox[{"{", 
      RowBox[{"0", ",", " ", "h"}], "}"}]}], "}"}]}], "\n"}], "\n", 
 RowBox[{
  RowBox[{"umcolor", "[", "h_", "]"}], ":=", 
  TagBox[GridBox[{
     {"\[Piecewise]", GridBox[{
        {
         RowBox[{"Lighter", "@", "Blue"}], 
         RowBox[{"UltrametricQ", "[", 
          RowBox[{"dmtx", "[", "h", "]"}], "]"}]},
        {
         RowBox[{"Lighter", "@", "Red"}], 
         RowBox[{"\[Not]", 
          RowBox[{"UltrametricQ", "[", 
           RowBox[{"dmtx", "[", "h", "]"}], "]"}]}]}
       },
       AllowedDimensions->{2, Automatic},
       Editable->True,
       GridBoxAlignment->{
        "Columns" -> {{Left}}, "ColumnsIndexed" -> {}, "Rows" -> {{Baseline}},
          "RowsIndexed" -> {}},
       GridBoxItemSize->{
        "Columns" -> {{Automatic}}, "ColumnsIndexed" -> {}, "Rows" -> {{1.}}, 
         "RowsIndexed" -> {}},
       GridBoxSpacings->{"Columns" -> {
           Offset[0.27999999999999997`], {
            Offset[0.84]}, 
           Offset[0.27999999999999997`]}, "ColumnsIndexed" -> {}, "Rows" -> {
           Offset[0.2], {
            Offset[0.4]}, 
           Offset[0.2]}, "RowsIndexed" -> {}},
       Selectable->True]}
    },
    GridBoxAlignment->{
     "Columns" -> {{Left}}, "ColumnsIndexed" -> {}, "Rows" -> {{Baseline}}, 
      "RowsIndexed" -> {}},
    GridBoxItemSize->{
     "Columns" -> {{Automatic}}, "ColumnsIndexed" -> {}, "Rows" -> {{1.}}, 
      "RowsIndexed" -> {}},
    GridBoxSpacings->{"Columns" -> {
        Offset[0.27999999999999997`], {
         Offset[0.35]}, 
        Offset[0.27999999999999997`]}, "ColumnsIndexed" -> {}, "Rows" -> {
        Offset[0.2], {
         Offset[0.4]}, 
        Offset[0.2]}, "RowsIndexed" -> {}}],
   "Piecewise",
   DeleteWithContents->True,
   Editable->False,
   SelectWithContents->True,
   Selectable->False,
   StripWrapperBoxes->True]}], "\n", 
 RowBox[{"isoscelesfig", " ", "=", " ", 
  RowBox[{"Grid", "[", 
   RowBox[{"{", 
    RowBox[{"{", 
     RowBox[{
      RowBox[{"Grid", "[", 
       RowBox[{"ArrayReshape", "[", 
        RowBox[{
         RowBox[{"Table", "[", 
          RowBox[{
           RowBox[{"Graphics", "[", 
            RowBox[{
             RowBox[{"{", 
              RowBox[{
               RowBox[{"umcolor", "[", "h", "]"}], ",", " ", "\n", "\t", 
               RowBox[{"Triangle", "[", 
                RowBox[{"triangle", "[", "h", "]"}], "]"}]}], "}"}], ",", " ",
              "\n", "\t", 
             RowBox[{"PlotLabel", "\[Rule]", 
              RowBox[{"Style", "[", 
               RowBox[{
                RowBox[{"\"\<h=\>\"", "<>", 
                 RowBox[{"ToString", "[", "h", "]"}]}], ",", " ", "Black"}], 
               "]"}]}], ",", " ", "\n", "\t", 
             RowBox[{"ImageSize", "\[Rule]", "Tiny"}]}], "]"}], ",", " ", 
           "\n", "\t", 
           RowBox[{"{", 
            RowBox[{"h", ",", " ", 
             RowBox[{"{", 
              RowBox[{
              "0.1", ",", " ", "0.5", ",", " ", "1", ",", " ", "2", ",", " ", 
               "5", ",", " ", "10"}], "}"}]}], "}"}]}], "]"}], ",", " ", 
         RowBox[{"{", 
          RowBox[{"2", ",", " ", "3"}], "}"}]}], "]"}], "]"}], ",", " ", "\n",
       "\t", 
      RowBox[{"SwatchLegend", "[", 
       RowBox[{
        RowBox[{"Lighter", "@", 
         RowBox[{"{", 
          RowBox[{"Red", ",", " ", "Blue"}], "}"}]}], ",", " ", 
        RowBox[{"{", 
         RowBox[{"\"\<Non-Ultrametric\>\"", ",", " ", "\"\<Ultrametric\>\""}],
          "}"}]}], "]"}]}], "}"}], "}"}], "]"}]}]}], "Code",
 CellChangeTimes->{{3.7808597746835938`*^9, 3.7808601787133827`*^9}, {
  3.780860215654567*^9, 3.780860321162767*^9}, {3.780860389003377*^9, 
  3.780860393816532*^9}, {3.780946682826515*^9, 3.780946731424322*^9}},
 CellLabel->"In[83]:=",ExpressionUUID->"d1dbf534-a6c1-4271-be68-25ef084413a1"],

Cell[BoxData[
 TagBox[GridBox[{
    {
     TagBox[GridBox[{
        {
         GraphicsBox[
          {RGBColor[1, 
            NCache[
             Rational[1, 3], 0.3333333333333333], 
            NCache[
             Rational[1, 3], 0.3333333333333333]], 
           
           TagBox[PolygonBox[
             NCache[{{Rational[-1, 2], 0}, {Rational[1, 2], 0}, {
               0, 0.1}}, {{-0.5, 0}, {0.5, 0}, {0, 0.1}}]],
            "Triangle"]},
          ImageSize->Tiny,
          PlotLabel->FormBox[
            StyleBox["\"h=0.1\"", 
             GrayLevel[0], StripOnInput -> False], TraditionalForm]], 
         GraphicsBox[
          {RGBColor[1, 
            NCache[
             Rational[1, 3], 0.3333333333333333], 
            NCache[
             Rational[1, 3], 0.3333333333333333]], 
           
           TagBox[PolygonBox[
             NCache[{{Rational[-1, 2], 0}, {Rational[1, 2], 0}, {
               0, 0.5}}, {{-0.5, 0}, {0.5, 0}, {0, 0.5}}]],
            "Triangle"]},
          ImageSize->Tiny,
          PlotLabel->FormBox[
            StyleBox["\"h=0.5\"", 
             GrayLevel[0], StripOnInput -> False], TraditionalForm]], 
         GraphicsBox[
          {RGBColor[
            NCache[
             Rational[1, 3], 0.3333333333333333], 
            NCache[
             Rational[1, 3], 0.3333333333333333], 1], 
           
           TagBox[PolygonBox[
             NCache[{{Rational[-1, 2], 0}, {Rational[1, 2], 0}, {0, 
               1}}, {{-0.5, 0}, {0.5, 0}, {0, 1}}]],
            "Triangle"]},
          ImageSize->Tiny,
          PlotLabel->FormBox[
            StyleBox["\"h=1\"", 
             GrayLevel[0], StripOnInput -> False], TraditionalForm]]},
        {
         GraphicsBox[
          {RGBColor[
            NCache[
             Rational[1, 3], 0.3333333333333333], 
            NCache[
             Rational[1, 3], 0.3333333333333333], 1], 
           
           TagBox[PolygonBox[
             NCache[{{Rational[-1, 2], 0}, {Rational[1, 2], 0}, {0, 
               2}}, {{-0.5, 0}, {0.5, 0}, {0, 2}}]],
            "Triangle"]},
          ImageSize->Tiny,
          PlotLabel->FormBox[
            StyleBox["\"h=2\"", 
             GrayLevel[0], StripOnInput -> False], TraditionalForm]], 
         GraphicsBox[
          {RGBColor[
            NCache[
             Rational[1, 3], 0.3333333333333333], 
            NCache[
             Rational[1, 3], 0.3333333333333333], 1], 
           
           TagBox[PolygonBox[
             NCache[{{Rational[-1, 2], 0}, {Rational[1, 2], 0}, {0, 
               5}}, {{-0.5, 0}, {0.5, 0}, {0, 5}}]],
            "Triangle"]},
          ImageSize->Tiny,
          PlotLabel->FormBox[
            StyleBox["\"h=5\"", 
             GrayLevel[0], StripOnInput -> False], TraditionalForm]], 
         GraphicsBox[
          {RGBColor[
            NCache[
             Rational[1, 3], 0.3333333333333333], 
            NCache[
             Rational[1, 3], 0.3333333333333333], 1], 
           
           TagBox[PolygonBox[
             NCache[{{Rational[-1, 2], 0}, {Rational[1, 2], 0}, {0, 
               10}}, {{-0.5, 0}, {0.5, 0}, {0, 10}}]],
            "Triangle"]},
          ImageSize->Tiny,
          PlotLabel->FormBox[
            StyleBox["\"h=10\"", 
             GrayLevel[0], StripOnInput -> False], TraditionalForm]]}
       },
       AutoDelete->False,
       GridBoxItemSize->{"Columns" -> {{Automatic}}, "Rows" -> {{Automatic}}}],
      "Grid"], 
     TemplateBox[{"\"Non-Ultrametric\"","\"Ultrametric\""},
      "SwatchLegend",
      DisplayFunction->(StyleBox[
        StyleBox[
         PaneBox[
          TagBox[
           GridBox[{{
              TagBox[
               GridBox[{{
                  GraphicsBox[{
                    Directive[
                    EdgeForm[
                    Directive[
                    Opacity[0.3], 
                    GrayLevel[0]]], 
                    PointSize[0.5], 
                    AbsoluteThickness[1.6], 
                    RGBColor[1, 
                    NCache[
                    Rational[1, 3], 0.3333333333333333], 
                    NCache[
                    Rational[1, 3], 0.3333333333333333]]], 
                    RectangleBox[{0, 0}, {10, 10}, "RoundingRadius" -> 0]}, 
                   AspectRatio -> Full, ImageSize -> {10, 10}, 
                   PlotRangePadding -> None, ImagePadding -> Automatic, 
                   BaselinePosition -> (Scaled[0.1] -> Baseline)], #}, {
                  GraphicsBox[{
                    Directive[
                    EdgeForm[
                    Directive[
                    Opacity[0.3], 
                    GrayLevel[0]]], 
                    PointSize[0.5], 
                    AbsoluteThickness[1.6], 
                    RGBColor[
                    NCache[
                    Rational[1, 3], 0.3333333333333333], 
                    NCache[
                    Rational[1, 3], 0.3333333333333333], 1]], 
                    RectangleBox[{0, 0}, {10, 10}, "RoundingRadius" -> 0]}, 
                   AspectRatio -> Full, ImageSize -> {10, 10}, 
                   PlotRangePadding -> None, ImagePadding -> Automatic, 
                   BaselinePosition -> (Scaled[0.1] -> Baseline)], #2}}, 
                GridBoxAlignment -> {
                 "Columns" -> {Center, Left}, "Rows" -> {{Baseline}}}, 
                AutoDelete -> False, 
                GridBoxDividers -> {
                 "Columns" -> {{False}}, "Rows" -> {{False}}}, 
                GridBoxItemSize -> {"Columns" -> {{All}}, "Rows" -> {{All}}}, 
                GridBoxSpacings -> {"Columns" -> {{0.5}}, "Rows" -> {{0.5}}}],
                "Grid"]}}, 
            GridBoxAlignment -> {"Columns" -> {{Left}}, "Rows" -> {{Top}}}, 
            AutoDelete -> False, 
            GridBoxItemSize -> {
             "Columns" -> {{Automatic}}, "Rows" -> {{Automatic}}}, 
            GridBoxSpacings -> {"Columns" -> {{1}}, "Rows" -> {{0}}}], 
           "Grid"], Alignment -> Left, AppearanceElements -> None, 
          ImageMargins -> {{5, 5}, {5, 5}}, ImageSizeAction -> "ResizeToFit"],
          LineIndent -> 0, StripOnInput -> False], {FontFamily -> "Arial"}, 
        Background -> Automatic, StripOnInput -> False]& ),
      Editable->True,
      InterpretationFunction:>(RowBox[{"SwatchLegend", "[", 
         RowBox[{
           RowBox[{"{", 
             RowBox[{
               InterpretationBox[
                ButtonBox[
                 TooltipBox[
                  GraphicsBox[{{
                    GrayLevel[0], 
                    RectangleBox[{0, 0}]}, {
                    GrayLevel[0], 
                    RectangleBox[{1, -1}]}, {
                    RGBColor[1, 
                    Rational[1, 3], 
                    Rational[1, 3]], 
                    RectangleBox[{0, -1}, {2, 1}]}}, DefaultBaseStyle -> 
                   "ColorSwatchGraphics", AspectRatio -> 1, Frame -> True, 
                   FrameStyle -> 
                   RGBColor[
                    0.6666666666666666, 0.2222222222222222, 
                    0.2222222222222222], FrameTicks -> None, PlotRangePadding -> 
                   None, ImageSize -> 
                   Dynamic[{
                    Automatic, 1.35 CurrentValue["FontCapHeight"]/
                    AbsoluteCurrentValue[Magnification]}]], 
                  StyleBox[
                   RowBox[{"RGBColor", "[", 
                    RowBox[{"1", ",", 
                    FractionBox["1", "3"], ",", 
                    FractionBox["1", "3"]}], "]"}], NumberMarks -> False]], 
                 Appearance -> None, BaseStyle -> {}, BaselinePosition -> 
                 Baseline, DefaultBaseStyle -> {}, ButtonFunction :> 
                 With[{Typeset`box$ = EvaluationBox[]}, 
                   If[
                    Not[
                    AbsoluteCurrentValue["Deployed"]], 
                    SelectionMove[Typeset`box$, All, Expression]; 
                    FrontEnd`Private`$ColorSelectorInitialAlpha = 1; 
                    FrontEnd`Private`$ColorSelectorInitialColor = 
                    RGBColor[1, 
                    Rational[1, 3], 
                    Rational[1, 3]]; 
                    FrontEnd`Private`$ColorSelectorUseMakeBoxes = True; 
                    MathLink`CallFrontEnd[
                    FrontEnd`AttachCell[Typeset`box$, 
                    FrontEndResource["RGBColorValueSelector"], {
                    0, {Left, Bottom}}, {Left, Top}, 
                    "ClosingActions" -> {
                    "SelectionDeparture", "ParentChanged", 
                    "EvaluatorQuit"}]]]], BaseStyle -> Inherited, Evaluator -> 
                 Automatic, Method -> "Preemptive"], 
                RGBColor[1, 
                 Rational[1, 3], 
                 Rational[1, 3]], Editable -> False, Selectable -> False], 
               ",", 
               InterpretationBox[
                ButtonBox[
                 TooltipBox[
                  GraphicsBox[{{
                    GrayLevel[0], 
                    RectangleBox[{0, 0}]}, {
                    GrayLevel[0], 
                    RectangleBox[{1, -1}]}, {
                    RGBColor[
                    Rational[1, 3], 
                    Rational[1, 3], 1], 
                    RectangleBox[{0, -1}, {2, 1}]}}, DefaultBaseStyle -> 
                   "ColorSwatchGraphics", AspectRatio -> 1, Frame -> True, 
                   FrameStyle -> 
                   RGBColor[
                    0.2222222222222222, 0.2222222222222222, 
                    0.6666666666666666], FrameTicks -> None, PlotRangePadding -> 
                   None, ImageSize -> 
                   Dynamic[{
                    Automatic, 1.35 CurrentValue["FontCapHeight"]/
                    AbsoluteCurrentValue[Magnification]}]], 
                  StyleBox[
                   RowBox[{"RGBColor", "[", 
                    RowBox[{
                    FractionBox["1", "3"], ",", 
                    FractionBox["1", "3"], ",", "1"}], "]"}], NumberMarks -> 
                   False]], Appearance -> None, BaseStyle -> {}, 
                 BaselinePosition -> Baseline, DefaultBaseStyle -> {}, 
                 ButtonFunction :> With[{Typeset`box$ = EvaluationBox[]}, 
                   If[
                    Not[
                    AbsoluteCurrentValue["Deployed"]], 
                    SelectionMove[Typeset`box$, All, Expression]; 
                    FrontEnd`Private`$ColorSelectorInitialAlpha = 1; 
                    FrontEnd`Private`$ColorSelectorInitialColor = RGBColor[
                    Rational[1, 3], 
                    Rational[1, 3], 1]; 
                    FrontEnd`Private`$ColorSelectorUseMakeBoxes = True; 
                    MathLink`CallFrontEnd[
                    FrontEnd`AttachCell[Typeset`box$, 
                    FrontEndResource["RGBColorValueSelector"], {
                    0, {Left, Bottom}}, {Left, Top}, 
                    "ClosingActions" -> {
                    "SelectionDeparture", "ParentChanged", 
                    "EvaluatorQuit"}]]]], BaseStyle -> Inherited, Evaluator -> 
                 Automatic, Method -> "Preemptive"], 
                RGBColor[
                 Rational[1, 3], 
                 Rational[1, 3], 1], Editable -> False, Selectable -> 
                False]}], "}"}], ",", 
           RowBox[{"{", 
             RowBox[{#, ",", #2}], "}"}]}], "]"}]& )]}
   },
   AutoDelete->False,
   GridBoxItemSize->{"Columns" -> {{Automatic}}, "Rows" -> {{Automatic}}}],
  "Grid"]], "Output",
 CellChangeTimes->{{3.780860116308016*^9, 3.7808601656718483`*^9}, {
   3.7808602338742857`*^9, 3.780860240424465*^9}, {3.7808603140715027`*^9, 
   3.780860321915357*^9}, 3.780860397849749*^9, 3.780946660072514*^9, 
   3.780946774528311*^9, 3.7809468580492268`*^9, 3.78094740414081*^9},
 TextAlignment->Center,
 CellLabel->"Out[86]=",ExpressionUUID->"c2296fc2-2785-4505-b296-7172b1cf1942"]
}, {2}]],

Cell[TextData[{
 "One problem that this causes with the numbers equivalent RQE is that \
heterogeneity increases with ",
 Cell[BoxData[
  FormBox["h", TraditionalForm]],
  FormatType->"TraditionalForm",ExpressionUUID->
  "5304ff60-dfae-41ad-bca8-6519fc18d8a1"],
 " when the distance function is ",
 StyleBox["not",
  FontSlant->"Italic"],
 " ultrametric, but the relationship changes when the distance function \
becomes ultrametric. We show this in the plot below."
}], "Text",
 CellChangeTimes->{{3.78086042109437*^9, 3.7808604486552343`*^9}, {
  3.780860489788394*^9, 
  3.780860547250848*^9}},ExpressionUUID->"fb49a125-7f5d-4cfc-b743-\
7fcbe2aeabbc"],

Cell[CellGroupData[{

Cell[BoxData[
 RowBox[{"neqrqefig", " ", "=", " ", 
  RowBox[{"Legended", "[", 
   RowBox[{
    RowBox[{"Show", "[", "\n", "\t", 
     RowBox[{
      RowBox[{"Plot3D", "[", 
       RowBox[{
        RowBox[{"NeqRQEultra", "[", 
         RowBox[{"h", ",", " ", "\[Theta]"}], "]"}], ",", 
        RowBox[{"{", 
         RowBox[{"\[Theta]", ",", " ", "0", ",", " ", 
          FractionBox["1", "3"]}], "}"}], ",", " ", 
        RowBox[{"{", 
         RowBox[{"h", ",", " ", "0", ",", " ", 
          FractionBox[
           SqrtBox["3"], "2"]}], "}"}], ",", " ", "\n", "\t\t\t", 
        RowBox[{"PlotStyle", "\[Rule]", 
         RowBox[{"Lighter", "@", "Red"}]}], ",", " ", 
        RowBox[{"AxesLabel", "\[Rule]", "Automatic"}]}], "]"}], ",", "\n", 
      "\t", 
      RowBox[{"Plot3D", "[", 
       RowBox[{
        RowBox[{"NeqRQEultra", "[", 
         RowBox[{"h", ",", " ", "\[Theta]"}], "]"}], ",", 
        RowBox[{"{", 
         RowBox[{"\[Theta]", ",", " ", "0", ",", " ", 
          FractionBox["1", "3"]}], "}"}], ",", " ", 
        RowBox[{"{", 
         RowBox[{"h", ",", " ", 
          FractionBox[
           SqrtBox["3"], "2"], ",", " ", "3"}], "}"}], ",", " ", "\n", 
        "\t\t\t", 
        RowBox[{"PlotStyle", "\[Rule]", 
         RowBox[{"Lighter", "@", "Blue"}]}], ",", " ", 
        RowBox[{"AxesLabel", "\[Rule]", "Automatic"}]}], "]"}], ",", 
      "\[IndentingNewLine]", 
      RowBox[{"PlotLabel", "\[Rule]", 
       RowBox[{"Style", "[", 
        RowBox[{"\"\<Numbers Equivalent RQE\>\"", ",", " ", "Black"}], 
        "]"}]}], ",", " ", 
      RowBox[{"AxesStyle", "\[Rule]", "Black"}]}], "]"}], ",", " ", "\n", 
    RowBox[{"SwatchLegend", "[", 
     RowBox[{
      RowBox[{"Lighter", "/@", 
       RowBox[{"{", 
        RowBox[{"Red", ",", " ", "Blue"}], "}"}]}], ",", " ", 
      RowBox[{"{", 
       RowBox[{"\"\<Non-Ultrametric\>\"", ",", " ", "\"\<Ultrametric\>\""}], 
       "}"}]}], "]"}]}], "]"}]}]], "Code",
 CellChangeTimes->{{3.7808528987155724`*^9, 3.780853003711179*^9}, {
  3.780853057795673*^9, 3.780853106646328*^9}, {3.780853628662404*^9, 
  3.780853773104518*^9}, {3.780853823216935*^9, 3.780853884044106*^9}, {
  3.780854382997292*^9, 3.7808544275164833`*^9}, {3.780856384636949*^9, 
  3.780856388330306*^9}, {3.780856419331612*^9, 3.780856483879031*^9}, {
  3.78085703519204*^9, 3.7808570534129467`*^9}, {3.78085709518839*^9, 
  3.780857211408195*^9}, {3.780857473281528*^9, 3.78085747458123*^9}, {
  3.780858817515684*^9, 3.780858818777946*^9}, {3.7808605687500067`*^9, 
  3.780860581714899*^9}},
 CellLabel->"In[87]:=",ExpressionUUID->"26dd7f9d-025b-44bb-8bf9-7a63506e6315"],

Cell[BoxData[
 TemplateBox[{Graphics3DBox[{{
      GraphicsComplex3DBox[CompressedData["
1:eJyVnXlUTl0b8O+7GYUURUWRTEmh0OAcU6MhNCdECGUoQ6mQEhElFEoyVSpE
s1IRFc2UoqJRo0oZSnXfX+/7nmtftFbr+77nn2et3zprn71/3ec6e1/77Ivc
tv0bdvCwWCx+ARaLd/D/7rlL9BP8zJfOUr2o13LjwFKrL7Hv8/L6qUWXB46c
sb5GAW9/YVvWMm+Aaqg+GullHUG4Ssfy2fWnBygJ16Q8eb2nhM/+tGBSUv4A
lSqoutLLOonwVVTJCm8BDmV9+UlKo3Ma4QEfEtj35nEojzGB1+X1XhIePe1G
uYcuhzL+73+vCZdpUL1SZsihZgSJiXpZ5xAewVzfW12cl2CfS7gv036ugt/Z
RucCwhcz/VmnNmOqcGYR4VJM/xebC5yU13tH+GRmvHKuDVWahe8J/8T4GXXr
lYaxcSmOl/EJnhet8fvZF/WYkgiL22xRh56B+1YdNVTRRs/AD8Ue/RUWhJ6B
B5R49CXVomfg3mt2PPSehJ6Bz7ls4LlzOXoGblxwLzDfHD0Dv3Iy6OnBregZ
uHBfa66mCXoGfn9OaoqhBnoGnrPkurzAWPQMPPItFdpcgp6B2wdkWCSeQ8/A
bX+c3mQ8Hz0D/6pX+Y/nkIia1j9R6dSebWrs9woDxDNwhxPxIkVn0TNwo1U3
psZXomfg8jeumbvIcYhn4MlWpedWmqBn4Hpp+ZLbjqFn4GEhj50sLqBn4BY/
FKd/u4iegfcpbEwXP4GegVdsnaEpuBk9Aw+VVJdeqIiegWs9knpDt6Bn4Mev
BRvyXkfPwAMFHfJclqBn4DvTNpb87dnwqlt7X0Y2temVSO/LAPQMXCv9vsSq
3+gZuEBb/DOXwecUPANPLUr1MvdGz8ANt+dIs5PRM/B3IU76eR/QM3DLF7+D
1teiZ+Bpqet7dlWgZ+Cnb70WmfkSPQM3ZyccaQ1Az8BDLPXu61mgZ+Aui7Oz
x4lwiGfggitifunGoGfga44EiEuuQs/A/6iPL/3b83qTkbv+RBVSZ0643U2Z
zyGegbcmzPEecYlDPANfaLh6o8ln9Ax84q5pYy5O5BLPwK2lF2aULeMSz8C7
7Nz+BJtwiWfghcVCa3xNucQz8I93emWjVnKJZ+ClidYViyZziWfg9l99qNf1
6Bn498lTKYXr6Bm47PaVfrs10TPw8ztsPYoK0TNw0d914a+M0DPwr64TP/zt
+cH53P2uue+pGz0Cax7/Qc/APZ2yVrUZc4ln4HUG9yobb3KJZ+DC3ayf3sXo
GbiXR/NPvk70DNx+xJ3wqh70DPwH7wj+zlb0DDxtUV34gTfoGfjM6QfiWy6h
Z+BVn8c4qGtziWfghheiv3g2omfg6nrz+hWPomfg125dNMn+hZ6B16pdTBe2
Rc/A/Wealf3teXabaHRfRhllcLF0QLeDSzwD10q637JgGosGz8C1K5++T1jB
osEz8DFT+MTumLFo8Az8UGC69Q1rFg2egf8pj1R22syiwTPwfVF/zPTWsWjw
DHyUzCZPw4UsGjwDv9m1zIxnNIsGz8DHW+xSZz9Dz8CTpo10nzH4XIBn4PU5
RzZop6Jn4KmfdHPN5TnEM3Cl8Qvtjh1Hz6Sfb3PK//Yctdqs6VhCBXXJymiz
lDeLBs/APcPNXv94gp6Bx4zkW8wuQM/A7/u8+5JSiZ7J9fuUOqqq0DNwCZGJ
bdbF6Bn4ev3K7x6J6Bn46Uzx+jQ/9Ax8SvGToiwr9Aw8t8ah9+QUFg2egecF
fzT88RA9A1+Z4iiWNJJLPAMX6z56/pUpegbu8d11VGggegZ+zn37p789Kz4M
kf8T9YViBXHeLFzAJp6Ba78U3+1lxiaeyfUT0xua97GJZ+AB5itcmg+ziWfg
mQ929G+xZxPPwH1aulOPGbOJZ+A9J020EpXYxDPwrROfFFX2omdyvXJoSVci
egZ+5SK/xcI96Bn4FJ/bOjzjWDR4Bj4yXVYk0ho9A9/8+vE2Kz/0DLxssdMU
mVj0DFx8k1zl354/eDnEpBbVUFfi3rfN7kHPwH/Wqy1rkeQhnoE/DEw8PWsm
D/EMXPPxNEff6TzEM3D1JUeM54jyEM/AX87jnXuoFT0DX+wzt29ZPHoGfn6C
XNuL/WziGfiN6Hk+O6XZxDPw5c9NTpemomfg4y5oO5VsQM/ALV2iC+wy0DNw
iT0Ob6/mo2dyffTrlFtF6Bn4M/v+qr89T0i8utY1t456LS94XLaCh3gGLpF4
b8nvn+gZ+PetA6Zq/egZuNK14+Pjv6Fn4I8Ef1YWv0XPwFcFzDOzu8JDPAP3
yTn1qMyAh3gGTie+cc3qQs/AY0/XR8w/j56B26hr718hwSaeSfuJDm0LrqNn
4It7glmaYiwaPAOXbxNJ6R3NJZ6Br+Hxba7rQM/A67M6vvzt2aQxqU0jq4EK
f1r4zrial3gG/vTuTu0z3bzEM/D9rDv1tu28xDNw2uz6tynFvMQz8GCdB1Yn
gnmJZ+DOsa7retfzEs/AJ+lmLfbqRs/ArW4EsU978BDPwOW0XM4H8vEQz8Cn
1AmqnXBGz8CbSqR39NejZ+Cn/V2UYvXQM3DxBKkkRSP0TNpR3yD2dHBdCZ6B
Z5r+rvnbc4BE5bm+jEZqfpvIuMMi/MQzcC8Pi9VJE/iJZ+DTz8wqm8fLTzwD
Fy34sezYez7iGXh5oc5DMW8+4hl4TXDnp8UKfMQzcImetrjnD3mJZ+CfC/wf
VE7lJZ6Buz6NOMvnjZ6BR32+VPOgDj0D/7TN8cIUNTbxDNxgwsEjTh7oGfju
AeeNX4PRM/BZ++5Mq5qPnoEbF4yp/yc+63BnpqQ0U1lyY9rZewQwPjO8c3Tv
df2dAhifGa7w4WiZBS2A8Znhnvd4F57r5cf4zPDw2uTvOlf4MT4z/Kp/hESj
GD/GZ4a3aWQrb3Llw/jM8BjhWzk/i9EzcHffN5MlJ/JifGa40BQvXx4THozP
DJeIvHP2jg96Bl58I3jF4Qz0DNzD9WN+exN6Br5B49sT2gQ9A195WO3r354l
nKZmH0topYQXaNVxuYLEM/D5z6fLK7YKEs/Ar/x6cfPMQ0HiGXhr6uGZ7nqC
xDPw5bxl7+peChDPwPtHshOOTxYgnoF7ftz1Ks2an3gGvtPWSkLPn494Bq6W
vO7y7Xj0DPz9yKWbGorQM/AxoSmdQU3oGXhon2XHTRabeAa+7UzX6NHSLBo8
A7+guGxH+jH0DPzxhN1N//Fc8VtorLf1WWp3wDchTtQtivr2ysaHf4D4Bz5O
QE3g4Lt+KkCkVFjPv4RcH23z5Z4mC+M/cEN22n/zVDfaEjWEMzOoop+Zs10S
cinxi+2xwpJcym7+kd+ahZmEx+TuSpcbz6WWOi2Mta/IIvzmjIStc7kcamxa
176QxjeEj32/qfrEBw51cU03N8E+hdptGVGcWlRMeQm0rjoWwiX3Bb5C4anp
6rt4X+Bbsx1bNl/G+wL/4TV5S+c+Lrkv8AmpYnwX1bhUy4sjZ42N46mWlHYR
zaxS6s2yae9eTWfR0B/g20NZXhaKLBr6A/zFs6I3zjNYNPQHeHDMSZ1FEiwa
+gM84Ixp3KPfXOqc3Q+5JudH1B5pVf2UlI9UwoTKzzGD6wjoD3Af4zGS5sHY
H+D6+X0iKkHYH+Absislll7A/gC/+sJXP8MB+wP8dID9rXmrWTT0p83VxUv9
SRXFF1bLqZ3KJv0BfuLL7/44BTbpD/CkCr1NXCk26Q9wpS8NS3p42KQ/wPUz
rnhID67LaOO++dP17lAJ7VtrNr2vpg79Saz8msEm/QH+pkypJioX+wNceiWX
lf8a+wP8Ac8e/r2PsT/A/VlV2Wxv7A9wft0DAdYb2aQ/vyZ7npAuqKVYjYsq
z5/nIf0B3rDPhtvhw0P6A/ym6gtpORce0h/g8Zc+tvoMxmHoD3ChjaVdY2V5
aHh+1daFy1Tm1FOus3slvXfxkv4AP5URPDnCkZf0B7jpkQjOht28pD/AnV4J
vy/S5SX9Ad6lYeHIGcdL+gM8hufpKPoN9ufIibcpQZlfqVVrb3waM/g+gv4A
T3kqXL/DjY/0B/jJQy8uWNnwkf4ALz5SppGgwkf6A/zVzOjmlq+85L4Jj7+Z
W6Y1UWuOP2TlPuPH3wnDeR0EQ1Y84sffCcN//jCyjz3Fj78Thn/vbbX0WcKP
vxOGt0+zUplZykfu++vL2J5JyS1UnoLVg545gvh7YLht+Q+nYyKC5HqIw48q
9S5k/xGkId7C9fxF4Y5icwXx98NwrdGXDli/FSDtQzs9o5+JmxQL4u+KuT5A
U3qEwg4BGuI28JE2Y09XXhsg8RzacXhT+e7B7QHyXoD9HSGOg3IHF+M/8O6B
/3F4P0J8Ph06JemPJObxgAvH3jc6LYx5PPJeKDeRVPiGeW+ItwubTva63MU8
IfBC2W2+rTexfeBzwgszYjywfeDnNkfVqBhjfhLi6vpTRp/dZmM+B3hQt2uB
2RzM5wBvqq+6/EIW8znAR8dVtNaPxDwSicN5/oIy1zCPBFzwjfPsrTfxvsCl
xefrF1zF+wK3Uf+19pw73hf4hK8jMju34n0hTnrbhB25qYB5FeDmW9scZ03D
vArwXQtWZFOiuN4HPkm9+pT6d8ybQdzblaixclMO5nOATyoWH1P8Fu8L3Hqk
5fOwVLwv8DF5QrMUQ/C+wLcePuYudADzSBD3LkTI+IddxHU3cPOCNQV7vHDd
DXzpCxVj+b247gZeKT6d55gWrvchjt1Mvnp6xwFchwKPfS5PGRzEdSjwiZc2
Tcm3xHUocO3LZmbHlXEdCjypp+C1eyfeF+KYfoN/8ciTfOS+wOduXKOscIiP
3Bd4h6zJotlrcV0G/KrWimS1MXykfYhX5yblexxOwnUf8I0ly7YZBOO6D/il
Lxsln1rjegT4+VT//VdG4roS4omyvFDqLjmchwM3VbKdZd2J6x3g+/Ymx5QE
CdAwbwSeuWNt43/mjVNfTFnuY+1E5c+MmMcT7UvpZ+p3zWzqpww/rJYv7C4h
/Mf6YN23X/spf0F37nQ9f0og+vqXt4taqZPcxUGSPoI0tAP8TdKWhQpXBGlo
B3jYqIuxXgtx3gvtR3NqvqkWYH8gTgouYAc+4WA7EA9ZkoY3Mgb7A+OC9p/t
rvhnXHC95JDr4b60bcJ/588wLrivm4jkxpU/8H0B7c/Vy5B1/GtccP03F9f1
j9UGqB1rqBQT46tkHzn0COXwYckAJRaU3G5sfJ/0p3q7T+mOA8jh+r7nv330
vAaoZ9nNFIsVQ64XObUkNOcpcrh+lu6tJeNyBsg8Ga5PEuZ7LNuCHK4fe+mQ
0W3OADUplbc4MvIZuZ538QiD7vEcwuH6sPA+N9dZHGq6ZY4wi5VBrq94sP93
hSpyuP5njZwercuhtMpHP4mMxO8uPgWJGF7UQw7X37zHK3XHgkPZvwvq5XKz
yfVlzPXA4frnrS9sPUw51Ol1tTcjI9+S60uZ/gCH609MyUkftZxD3cybudzY
OJ9c37vof+MFDte7GGnLLJflUPF6+79yuYXk+geMT+Bw/ZJTdrVHuwaoXXUW
q4yNi8n1/e7/+3sBh+vFJJSzJiQPUN1yxwMjI/E7kHzm9wAcrm/7plIRcmiA
OrH1djOXi9+HVBtGfWudhhyul0w/YHBvOv4OYZ+9OGi6nZ8r/t6AV4pZV6Vk
4+8KuIl6L98TQQ75/QDv6FPr+qKBvxPC3ceFFm7H3wPwrWpZyrIn8O8OfJMe
VeBzAf++wMO3js4b445/R+DbN3QF6+/EvxfwBLEFunVL8e8FfF9dpIP6KA7x
D3y8QFvKm1z0DHzlj0v75dzRJ/CDS/d9a5iDPmE/vSb93fuFregTeEn1d1Gl
hRziE3iPurqFwEH0Sb5buPFy/dzb6BP4beeWNXNfoU/gh3aVhzz8iD6BZ7M8
dh2qQZ/AFadJjDJ8jT6B1zc5Bz+7jT6Bv5r4buN/+gk+gQvrn1V7tAB9At8f
vHmiTgv6BF5eOCvN9Sr6BF67Nix69F9xEvbNOR2H86jTHOITeO2sV7K8uegT
uEfa05nmvJgfAP78RVTj07lc4hN44I0xCbf1uMQn8Fnasr4fTbjEJ/DOVq/s
+YPzWPAJXDVefKXANC7xCTx70qmvct3oE3j6LP0v7vHoE7jQstjG7D3ok/D6
g3NixDjEJ/A2vTM+Ik/QJ/Dc8MiHr1egT9gfP3P2UZinPpf4BD6qrO1X03ku
8QncauHnOXPT0CdwPY3Dh7Or0Sfw5/EXF5t0o0/gY3L6lt75iT7Jdwj6NhND
G9EncJczaY4V19An8AOdjacUzLnEJ/CG3Eu/hEZxiU/gq1q/fTN7jD6B3xwh
9llAB30C33O6IEbyPfoELnn4zMt7RugT9sEnWSgNvJBh0eAT+MrL+ycGaLBo
8AmcL2xVxRtDzBcBX15hrT7ZikWDT+ACRaa+9oPrC/AJPDA/7Vi0BYsGn8Dv
fNy5tMWARYNP4K2LXsvkjWPR4BP4Z9d2iVPv0CdwKckLCuYH0CfwtUcymtVY
XOIT+FXf17fWeKBP4GYPPLpr/qBP4G+ispJX2qJP2O/Wnux07WM0+gTeoGIu
xclCn8CbpRqqVcvQJ/Aot5ONq6vQJ/lOYI/Avnkf0SfwnZXe9i1v0SdwJ/Np
hlFP0Sdwu3mT30+3QZ/AQ28u3z9uHosGn8DN5oTYm9ejT+BC0QrzTTahT+Aq
hoczgrPRJ/DH8533pszgEJ/k+4FM8/urjqNP2Ne2GlBRrdzIJj6Bb/C4IrB+
N5v4JPvmL1Tu6jlivg54tHtJyr2DbOIT+GieIL49NmziE/gMP+GqNwZs4hM4
f8mLDqmZbOKT8LVTxZUz0CfwuYuie+66oU/go0TOjB6/gEWDT+D3WlXWlr1E
n8B3W6utmSvGJT6Ba9bWrBcxR5/Al1qJSGwMQJ+wf918PNLknTgP8Qmcuycw
zlyeh/gEvlNBSt1bAfONwDV+rLaxkuIhPsn3A+MNwgR4eYhP4NVZF0Ibq9An
8FMDBr2XotEn8PKPc3uKFdjEJ3DJXuHs5BL0CVz+lmLVlWPoE/jWHQX7T09k
0eATeE3chLmbdqBP4BHq2dpmF9EncC9P4a3TY9An7FPn86lsC+5Cn8Bd1Hb5
hf1Bn8CPTtt3cXo3+gTeXrjEeUUl+gQ+Y2B27t4E9Am8bNuruTqneIhP4NvD
DM7G0zzEJ/CGOdbTpl9Dn2S/Pv+hFrWQTXwCvyl06rlzDvoEXlt25tciE/QJ
/P2+5rCI5+iTfLeg8kh7YTb6BP5lkqWQey76hP3oS6+7JeS+8xKfZL9+lphb
TAcv8Ql8Q6CmvlQl5p+Bt6+7fb8wgZf4BD7Gz0zywkle4hP4bclC703qvMQn
8G1d1aJeDegTeI4upX548DkCn8BvJdsYrApGn8A1/xxyfCjNJj6BJyzIe2Ma
iD6BJ9r7bykXYdHgE7iuafPotYPzQ/AJ3OOzgr1qE/qEfefgzrENvuP5iU/g
WlmHf4gK8ROfwJ0uN5lvbsD8OfAfa0N+az/iIz6Bp0jvCmHb8BGfwB/H7hed
JMRHfALvfOp+2TqYl/gELvTrtQ8VjD6B37psep4lwkN8Atct5tgtOIo+gftr
drHzKtEncIcLD50DKPQJ/NpET0Gb5egTuNKkGCkpAQ7GT2Z/2aDYxfPFTgGM
nww3k5fM+aAngPGT4XKL1h2UFBfA+An775mfxzVn8WP8ZHioTfetaTb8GD8Z
3qrZacXXjj6B86u93D5mFx/GT4bPoPhKFijzYvyE7wf6TLqzvdAn8O8/F51X
KEefwA/dmfL1/GAcJvGT4VIRn8b+ckSfwNXsPmuv8ESfwH23HVk8bjr6hPyS
aUOIRlKHIPEJPItn6cd96YLEJ/BzGxyu8O7HfQrgE7aGuc0XECQ+gc/MEmjS
Oi1AfAIPSbuRvLaDn/gEvvV81ugiHX7iE7j0/mIPtWL0CdzuCM8e8ZG8xCdw
ybPCzokUD/EJvCx/VGfwIfQJXOjAwr7GSPQJXHVCaserHC7xltiml+yaEEW5
yJ0fL6T2V57Nh9dtICOcEvsd2554EvMeyXOe08dz71J+x0fNbU7HvNl+Zp/9
0+W8OtkfmDfbXbrVj5sRSKVwWJr90rhOz2byil5G83cpqeM6/fgaGbeR0Sco
vXWfLrsb4Do9menn2sU/5f2McZ2uwfQz7EH3qZtLcV35nOnnZSNP0xopXFc6
Mv38zjfSIfkb5p3cmX4+C7V9FxiH6/RRs/7XzwMx74+wDmI83OyUtkbjyXNK
x6bUVO4QepusG/TYJSGF2h4lqiSeiN6+SDiJpqYkU3dW2MUZdKC3kEYjx/6M
RGrmdcXM49KY37BKVCnVzIqnio9Glx5bit6kz4xe5JYbS40MsHGfZozePpm0
Xnte9ISa8N7Y+z/nhsDbFqafSvNTrWgX9CbL9HPXGclQ8U3orYbp58svI8s/
q6C3W0w/eQ59OjJtAL1tZ/r5MXDbcsc09CbP9DOxS/Go7RFc79Qz/Yx4eOKf
/JvywN4pwZlZ1N33ZSVqVehz7A4LQ82s11RN0eFCP0nMb3Tm6bpX5ryiDlfO
qwnSxXxR0cJFT11zM6lnx5U1ltqjz5jg6XXSBS+pqQFPHY56oU9fPnHx50Uv
KBHqWq/VFfS5z45nldX7DGp37d2Z0oHoE/ope+5pTEYK+hRl+vlSvyrnpx/6
7GL6efVm5fMYS/RZzPTzQgTL4a40rsdjmX6O2Lngk0cJ+rzM9LNrTJC7kCf6
dGT6ybvP65/8m0paT+CNRwXU9Z4ZiRkHMV8kqtCYo/4kn/oVtY3P/x767LpQ
2vspNo/qMjs2b0Yu+ixm9kN9jzjdvdbwl0+rp5ZSyW+pb9ptvlI/0A/cN/t9
gubhCZivGMfcN73yh++dqr/8MPctv9y7wPAa+nnH3HfLl6wb5gboJ465r/WD
ae0Tf6GfK69DfVJS3lAjlAdqd11HP4fm+j63TMuhZMuy/smnXU9ffjZv9XvK
xtxNxUsF8z/e3cmh0gXvqPsKWToxFpj/cZ6hkmy37h3Vp2p1zeQI5n9gP9fw
sNepN56Yt4H2g55XTFH0Rg/nmPaP5Ytq2CzFPMMxpv2UR6G8bl/RA7Q/Pi7i
5qyz6MHCd0qL8IZiKn9J6LPVU3FdbJAZwGP1voiq+XjQ/0s8etD4LSL10KiI
Wub27p882CRZ71cGy8uo9ANy25xGY55hpBGrKijzA7Xqx/FwLxnMM/w5c/Rn
68oP1D3rZa9Z0zEPAO0070y9dnQErluhnU8+s673Pcbx9jHtfNWzC2pfiXkA
2L+eFCV6vaEYx1vRsUPBR6eUyv1S/kbGDMebO61qaWVOCTXQ/1sqrhzHm2Jq
ZKqoX0LpeMf/k6cKOlnIyl1UQTm1nkuNvIHjPR+nPVEq+RMldiS6fs1dHK9L
03OVveqfqPlxE2/F3sXxQjvOL7fyWZvjeKEdVpjCejkpXFe6Mu1kZ+6b6fwU
x7uX2Tc/3rH07f4ZuE7fZBi9bZTWRyp+cVn41QAc72rPaS6WaeWUfbWx5Rw2
roM0k25cjqLKqWSeP//kkaRrxmvpz/1CPY5PFby+FPMewuMvGN949Jm67Xr/
ZjSFeY9+Xb59LfM+U83v/ty8twjX0dCOfuZFE+FYHC+0s+hWzG/JXTjeAaYd
StjwragErvtgH7917oBS4Rkcb1VMV8i5+VXUaGq26IdKHG9+/e7ET7GVlCef
U8wNJRzvc8mawtmqlVTp8Uv/5HkKZB+l2lyqoRIq1vkv6MfxZj1rzhHeUEOJ
vlmkcvYHjjfNaHpp3LgaKkwk+rV8LY4X2lnwKd1ovCSuc6Ed5UmzPgan4Hih
nbtz2+2uWeJ44fuBvDe/Hy3uwvE+Phv8je9KNTVvy5RDU2fjOjd8anlvtFE1
JUP97LHfiuO9lSomYDy+mnJM1/0nDzN6fbGFvE8dlR0wMkbrA+YNBFqFd+Wt
rqN6706aVJOJeQOOp67jIZE6alFvy0q5+7je/9ymdk98bC11XdT6fFcqeoD2
CyRWX3p1Bj1A+98DTqr5SOL6FNqPWZJz2i8MPcB3DvdfHtQUWoDrqY6k9POv
LtZSYfzrw2vc0EPjhr5Au3W1lLzfkg2zAtDDF6af0R36/+RP1rr/6KnzaqB2
rBqVcqYI1/vaUsr8PjoNlPPWW+5CT3C9vzR+r+hCoQaq+JGNurYHrtMny1gs
LxlZT2XVNpjlb8B1Omlf+P5uKx5cV0L7r0alj2tzQw/Q/i+LNqGy3+gBvrsQ
mn70guNB9DCvuXaWp3c9deFGweugMvQww2OymqJ+PVXCnVy8qxA9TGH62Scc
/E/e4+ITicC77o2U2pGWeaM7+YgHL4ONdw2WD66XpYOq9DP4iIfjDRcfd/M0
UvX6Bc/kT+K6e2fsspLWlV+p0Fflti226GfzGrfqy/xfqa7yLwIHe9EP3Ndp
THag0Vn0A/fVVRNe3dCKfuC+P8ZF2W1fh+tE+G7k+s8se/U49LN/okDOCs+v
lIRUnKKLFK5rdjH9nGgz8K58FK4TtzD9NP62+588RkGNuup212Yqe3ZY7B4N
XHdnuRxZNkqrmRp/L1193W/MY6SNf7omdqCJ+hjKmrI7FNfRYXU2DlFUE3Vv
5c6YFxq4jg5xCz2+kdVERapvT1z5FPMScF/7xKkxhpNw3Qf3bcgsEMnchuto
uG+BVb/eqofoB757KeWcsdXvQz+P9Wbt5D3RROkcvjW2fA36CWf6WZc3oVXT
AP3cYvop3PHjn7zEmHGb30892kqZb3685U4KrqMFme86ju+yHOVuhetozqrS
VoeeFqp5ybnNs1oEyHq53Xk1X6ZzC5V9ychFOge9fRU7O3avegu13qacx2oG
rpc/P8yUFutrplzYN/InnsD8A/Tn/t3eiYrJ6A36w2mtFu6qRW9cpj/Rvjp2
d0Rxvfyb+Z6nYgNXI1Qb18sdTD/PvK/0LTiF3hqZfp62je3edgHXy37M+vRl
Xrr6xuk43xi79n/84p4sfe5f3xuEM+tWZ8NgpcLB68m6g5mvOgYsOGH3G9cj
MD/3GFAtM1qE+4P7mXlsZ+b7e/wduE6B+baOX2hztzbOP+H68y/ct+0uxnUK
3HfhHu+o+AScz5sz88kBA7d768/gPibMe7Put3yvfIr7mLrMPPPGG4kHP1yR
w/y5XCKSK16A/V/MzD8X+G5f6LETOcyTC+O2p+WWYv/h+puthv075uP8Ge67
bH3R7Qci2M9PzPwwJULLY+UU3OeC+eqMzZ2ukUtwn+sNM29M/VK09ococpiv
fn6jNdCzHPe/kpn55CqpM+G+/dh/mPc+UwwuWbkM54dwfebArHjLKFxHWDDz
ujzJr3MensJ+Ai9Nb9uW64P8GDNvvHtYV7syCvupz8wDFYpWyFccRg7zT9WW
P2zDx9h/dWZ+2NO5ZfwMM+Qwj506c4TQxjDsP1wfWCEceeGv+X8FM0+LvjV5
kbko7n9VMvwIi5d9VBg5zCc1Cg09TZVxXyyXmddNPcIdN7cF+w/zyap6O5cl
iri/k8LM9wp36U+IzMD+w7w0f+zXi2Mn4XwvjJlHPfPWsG4KxPneI2bepdkT
q6ORgP0EfqBt5oqmEOQwr1sz1n5iRTb2H9r3PWy7fOl+5DA/nC154I/6M+x/
CDN/S+kKfl+zCDnMM+docGreBGP/vzLzH5P03zGfzHH+1s7Ml/qWGlVKOOL+
DvCAFNpr4SrkMB9bsF92Zogj7vtA+zuWtfm+5EcO87rwQ6fuL7XgoSHuwbyo
873zE8txOL9SYOYnyWPXaHQswvmVEjOfyedYee7Vx30T4DXtGWu6WchhvlTJ
+fZwsyrup0D7x/I6VT48wn7CvGu8ZeDDYBFe0k+Yn5hedNz7YDzOf2A+c9Xc
1KZRFec/+5h5xQH7xOkXKdyPAH7sQJSAYQn2E+Yt3uMuTzo8ho/cF977i5fv
702lcH8E5glXXK89SzbDecUj5n2t2eo6tcEE8/bAmwtMx057if2B+UDwxkNy
nXz85L7w3mwUfyeTEIjzGXjP6piqRbSE4T4CvJcLY+1vzwkQoMm8mmnnBH9C
WKMCzjNHM+/fvX8WPtRejhzyya/FIljHVuL8Ab67+8l8dwe/c/iu3jDquzOf
JMZ54L+i9rWEf8f3IOQ9NM9cn2lzF+MtcMdzCjt1g7Ad4PdmCrnftsT3AuQT
vlwbv6luDsYZ4EplCqt3z8J4Arw0MIu1ZTLGPfi+XfHViObz/hifgS9ZLVWa
GoTtA0+0F1TxuoTtA1cOrswvc8P2YV18/+r74OJpGH+AV7vOr30jg3EGuIH3
FZb0SIwnwMMsRXi7WzG/AevQ9nJnv9uvMB4ClzGJUDyci/cFHrhyZ3fyU7wv
8PVfHXoCLuN9gY9oScz6bItxDNZ92dmzF028gHEM+MusybFrz2O8Ah54c17W
U0t83oF3LXA79loJ4xKsp0qv7tujtA/jEvBJ6dWPnB0wLgEXdCv1+r4Dn2vg
2cXX7TZPwvgDPM4to6m6Eu8L6xTv9BIx4RMYZ4D/4Jk7MssJ4wzw4FsKSUWb
8bkG3vPtUtVAJ8YxmOe7LOCvG5mM8QT4nLvyJ3XuYzwBHvxYXNLxGMYT4OPP
tdAetRiv4Pv2Mhur36PkcZ4PfIuHUvE3DsYN4N7Tg+i0NAHSDsz/yy+Fzskw
wfOwCcy8V+qPsbvtCvyOHfgEzhUh2S/9pJ4P8LZJ34Pbr2EdMOC6peZfJKux
3hrwjDkLQkdI4jkd4Nf6ehaMprE+FXCWc+aWe6ZYnwr49PyCfcc3Y30q4LIZ
7g9PG2F9KuA87i7yFUuwbhLwIzdOnv0wGuv5kP6sPr6f9696a8A9amJ+SP9V
b434WVs7Smg+1vWSYfZreifs3DzTCX0CN+6+Wv5jPNb7Al4ZeinwYB76BJ5h
K/byrSjW+wL+0Nz5vbEO+gTuvuDhgu126BO4f4sdffQk+gRuG3hWd60H+gTO
tXR++fkQ+gR+4bJwsLkx+gTeUr0+ZOZ09AncLL6e01KPPoH/CZy+8cBV9Ak8
l+eo8tNFeC4YuHaNasnfdRdhX2l9eOuCj/noGfhtrnR/jh16Bu5xIWqZqCzW
+wK+QrNQdec29Ax80TKRnX8uo2fgt86VH5WPQ8/ATeNS2w+9RM/Ar3+f1pyc
hp5J/59aFLEeoGfgs09nVF91R8/AT9ypu8TWQ8/A79VrC/GxsD4ScPE62/KL
4egZ+Ju8s87PafRMPETn/eMZ9pXEU2wNZwzOH8Az8K7bq9am16Nn4DKT2YK7
L6Nn4K1SnW8di9Ez8I/U8X12A+gZeC2/y524CVinC3ido5xl+XP0A1z3uWpX
ojP6AV6Qz6+YJo9+gOsZCT8XzkA/wB+raW1uX41+gHdaBpb+7QfW457pDb6f
P6Ef4O3CoryJblh3DnjA2vyvigpYDw34FReT0z6b8bwh8DHTzOJmemA9NOA2
IzKWrPTDc47k+vzc40Y+eM4RuITCJ7MORzznCLzqh+RWRx30DDyQ9/j89SOw
ThdwYyGTFO8E9Ax8j3NqucMG9AzcMCVgnP1n9AycW5AZw7VEz8B1Bvw+/O35
LZMHOJUQPmuUP5d4Bi4Qop5cugjrzgEXCTdap1eOnoE3bbtNp/Lh+UrgI+/c
U6RF8Xwl8Fn9CsV1Yni+EvjBBSq5m0bh+Urg39blUzc70DPwueNVFx6MQ8/A
o/5Tj2I7egbe0sV79iEHPQOfPuvFesez6Bm4tdLz7jk8WNcI+OFHibMj7NEz
8E7DuLK/PUM+QWFCP7+wKtZDixxSDw38w/XdvWUW70cgjxxSVw3+LnC9GI+W
LMsYeeQwddXg+n1vZxSdtMW/F/CP09rfnz+Afy/gL8OFE9fY4d8LuKKvc8BH
S/x7AV/rK3jFicJ6X8Dt29c1/pFAHjlMvTW4ftWMo+tvv8W/b+Qwddjg+k/j
+KSs1+PfPXKY+mxwvfKugHPiWfh7iBymbhtcn/187bTs2fg7iRymnhtcn6ws
I3vLHZ/TyGHqvMH1fbL9/62nBzxySP03+P1MYvI/35beXBi3gk1+J8A3bPQO
/i6D53aBqyUKFuVZYN0w4Pcuyoglt+HfBfiAzVSjh9H4dwHet7j7W9VW9A/c
9sezFbdHYp0l4Jcmt+bnmqBP4ONzc3T0vdEb8LbCHteHj9EP8MzQ5oq/Pbxm
8k56m5QMipvQA/B5+ybbfMvC8QKnJVbd192A9buAP8k3CNHjxfpdwAMOnlKf
G4HjBV66Wqbt1nIcL3AdH73JqRE4XuDNGe4xOmk4XuDH1j0Vp97geIEbPjhd
9fd4B5i8lv5Zl03j7vKQ8QJ/+unyLj4vrGMGvK14+fktYlhfC3j/sXNZ916g
B+B6cbKTw6zRA/Cje30WWfxED8BDZtTKFh1HD8BXOkxtnMjCekTAtwS9pw/9
Qg/Ax53abja7Hj0AP3R64Ze/PagOOScOHoAn7N07M8UKz4+rDnN+XHWY8+Oq
w5wfVx1yfhw8A9949l73o1voGXhBxPz06RpYxwz4npp5kxqy0TPwF6PDN1jr
Yn0t4OpZ2TMl09Ez8M2rfAKPKqFn4NLFV5ZcVsG6T8BvhBzg6LOwHhHpv293
9d+e7Zl8YF1JdnvzJj7iGbiG0Jlzy9bjeXngbse3VSVswPPywDPbv95rVMLz
8sAnZGyqPduFnoGz5uRMu3Qb68UBn/jWSNByCdYxAy6y9lr1qnT0DHyant0e
Wg3rmAF3vG2ptu42eibX62td2c2LdZ+Ad9w9OstqC3oGXjJ2ywaH/egZuOza
A0tOyaBn4OqeGbV/e77P5EsFC8WaAnbxE8/AA5aM1rtmg3UDgKc8jA9+vg7r
BgAvMpGfGzAJ6wYAV9G2H13yBuvFAV97Y/Kee9ZYLw64sHfdxh016Bn4hs/G
3++sxTpmwJ83K+8b8RA9A3/ZPlqEZmF9LeAPFlKrMwzQM3C73ykPEv3RM/B5
VaIOTY/RM3BHOVXBBA30DFzU6Xr9356rmHwvVeJaK3oV68IBn9/WvXeTHdZJ
AL50gsp76akCxCfwZ15V9lLPsC4c8Nu3HUepq2JdOOAh6zQ8hK5jXTjgCuVH
5rNa0CfwRCOLNQ8UsV4ZcHdpmebNO9An8A859+PlrqFP4K1e4ubHctAn8Nz2
T0dLutAncOdk07NFFugTuM1B1//Whet/fm31voowkrdZUXrVYd7FAepOS85N
Sa8nhDcnWlpPLhugdI6sGn8sJJFwmSncYx1jOVQb+6VPRcJzwh9FaFa2qHOo
N9pTToU0viDcakyjzVkjDhXkU6VV2P2K8N9Glr8drTgUJWkRryyMeaqwFtMp
vzU5lOhmyYPWkpinsv6mWd0rxqG61u+doOePeSpN86dXZCoGqIpD+oesJTFP
Vcd55CBxeYB6FTjrnXMI5qnSL2upZWsOUI+eCSn7y5divmusTE7Ex35Kyfzj
PuHMGJJvcdpaRAsMxtv39cZf7SsSCD/Qxwq3XsKhnA68syrsTiV84p3ugb3b
ONTo4+F7JL1eEJ4dFOBy8xiHqs7coaDn/4rwjy1vl91351AmV0PNKxLyCbe+
OWll3zwOddX+8Ugva8wjyYr2TXnaPUAd97toG9JYTPiIHafr+8MHqF2x9lkJ
9phHWh3FH/N2zQCp+wG80WDrL6Wv/dTmjTsTrSUTSN6j+mhAt9JJDsX7pVYp
UzmVcNudQduuh3Eoo/h5G/3lXxC+kJXz1jSFQyn0fRudqfwKv3P+fqhp6uB8
aZF3N+elMuZnvFc76KRLDs4fot9tqkgoJlzj/LUG/qwBamThk2fdmpifkc2U
NPCzGaC6v/tJCmeWEB4vWH7w4s9+ypepKwV5CbmmO6MKBbF+XfEwdfOKh9TN
e5U9Yb2kVzHhvIWB9w+2D1APW34+UhbGfIiwjH6h1yms+wT8Rq/p4S6hAWqd
gPpd+wpc7wtf+TWxMWKAWjJrItvLuoTw296Pk7PlBqjKlVY/XyqXkHVodEXl
a81lA5TKMOvN2mHWieOZuAcc6m8/Y+IeuZ6pv72ViXvAof72KSbuAYf620ZM
3AMO9bcVhlkP9gyz7nv7f1nfDbeOG269Nty6bOj66xcT92A9UqT/dJmBKZsO
ZeIe8CeKcypnDM6fVzJxD/j8Rec04y3ZdDMT94CX7XxTL6XDprOZuAf8tNkx
1+xpbPo6E/eAT+Ld89yui0VrMXEPeMOEioiwwXX9GCbuAS9JqJB5KsaivzNx
D/jLT4HGC/ZyqU9M3AMutTInKeIWh8pk4h7wKco9wk+zB3/PTNwj7RQIL58x
GAfmMHEP1i+nVsyKvNnDpouYuAc8Kk19jmsrmz7ExD3gqtfVru/PZ9MiTNwD
vkP7dI3cLTb9hYl7wHUf6764NOjZmIl7wB3XJByINmPRV5i4B/zK1HdpGz5y
KTcm7gE34spU3OjiUDuZuAc8eP7J6b6DcRviHhnXVsv2rQIDlCUT92CdIje7
YLWILw/NYuIe8I/jOrL4dvLQG5m4B3x3TMZtnjk89HQm7gGXmTEvL66CTUPc
Az7Sz3Xu+DksWpaJe6R96921nuu51Agm7gFfold/U2DF4PuOiXvAv/dv6dJQ
GqD2MHEM5v+HVMaYPdrFQ2cycQz48veRmzY851LRTBwD7iWm3FjqO/h+YeIY
cKG5mTvMNg9Qn6fR8l7WGWTeuzDf6+e2Q7x0zG7OlwT7TMLv/hl3V5ufl4a4
B1xGY1/1o0YOtZiJe8Dnb7gupzn4nP4K9cpRFs4k8z0tt4/JuQm8dAUTD4F/
368jbv5xgIrbuCbM39qWvK9rEhdXf23FfAvZX0ss+adu6v9r/If6nMXD1E0t
HlI3lYf5nUA8lwsd033Kh0tVM96Ad/y2OSnrxyXvTeAKxYLjrQb5U8Yn8P4R
E3n3enLJ+xT40qXje56c4FKej1ODGp2zCP+25uqYLTZcqoeOftutmU244sZ5
S19acCmTn8dMJb3eEC6g0ejspMyl3nrt8ZLXe0t4tEDXO6mpXIp9K3C2VmEs
eR9FVK3/ulKQRb9j4gDwLLZPWN1oFn2UiQPAL7xrirYRH3wvMPvRb4d8twbz
IuCbQ2Z/TRpsp4f5PQA3uM5zP1CARcN8CbjLaoegjr7B/n9d6WktmUV45BaZ
R77Vgz5HyNc6h2QTvuVDXVzeKy5VwGsqdKvxAcnX1c52M/lpwqKbhnmf+ohE
9CkLx5LrH7Vpl/juZtG6zHsB+B+vjWP0D7BoyWHevzBPhutHT+DuCrNn0TBP
Br5rfuzZrM0sGubJwJUEmg+3rRh8L0zOt6tIwDztHhdZA111Fm0yzHu5hBkv
xPll/YKKTYPvL19mXMDHusRYSm9j0xR8Hzjk+7Smycfam5xDSPyM2//7YlMb
m05TUNuZaB9FeMoix9iWXjbNx/x+gEc7i6o/+smmZzC/h9dDvjfrZf7uwCe3
FOSs92TTVvOlS4UzQ0nc45e6HKsQxkOH641/VdgdTbht1LmrLyJ4aCflM+Z6
/nGEL7vYOSkrkIeWYb4rGBjyXVkN85wCL6ubkzdDazB+MnU7IR66MPVgfwzh
UCdWnakjChzqxGoPwz2ZeqTAoX6s3zC8kTm3BRzqyn4bhp9n5sPAod7spWH4
NSZOAoc6tMHD8Ml2Ptdm6J0i8dwqPNxMzpiPvu5x+kyL80XCQ7dfiP9mzkev
Z/6OwHuU7mq2W/DRyk6f/LQK7xI+Q2D+vbDB64OYvy9wl0Dn7dXafLQD8/cF
rtihE+E3kY/exrzHgfO2GnjaCvPRAkx8Bn7QQNbj0QteujPjf/UD4f1CxVuN
kLXhp28xdQKBN7M8w17Y8tOFzO8f+Ks/yj/dtvHTT5jfP8m3LKXufF/OTw+E
/O/3D5xt07nWQ4Cf/sDET+D19df5DGv4aBcmfgLfVa3gFePGR69j3newfhe8
Wxt84oYAPVCeMj/JPojwNeykSxP8BEjeCbjxmsPrsgavz2HiAPA58mluldsE
aG8mDgA/+1Zv1kFxAdqAiW/Apzr7Hz2Rw08/ZuaNwH92tuUX/VW3tniYurXF
w9StLR5St1ZimPiZOsz6xXqY9YvHMOsX42HiJNyX7L9ISx+bsA3rr5L9EVMd
i3cWWH+VzJ9Tz3D3rsT6q8DpjqTRZlNwHwfi27nw3vrlPVj3FfgcWnqZcg/e
F3j+bdsRzV/xvsCbBvjnFL3C+wLPYxktve+P94X4FhZw1WNkJNZ9BV7AmrRV
KxTrvgL/5D81cYwH1n0FrhYfHqi2kYe2ge++hpzHh+8bE4acf4c6nJB/kNb7
edthywA1jvmOS2bIOXR4j5N8iNb0/r1HOZQn8129zJDz4O5M/IH8wL5+jXWT
HgxQs5k4A3xdZql50OC6AOZLwI23+Pz6/ohD5kXAj3R0fv9zgUMFM+c1Ooec
j65i3gvwe777XHrZVzEOtYyJ/8CTBJ3j8/dwSP154H4P2ur5nnD+v+eftbxP
Zhd25xE+fWzbJ6G/ziMDh/PIS5i4DfO9r5Vm1d8G14lmTHwGntPu1FT5k0Pd
YeIw8FUinY+9l3CpI0wcBv7yycP7f3ZzqZkaS8T0/PMI53l9TSq/gUP1nfxd
4BxSSHjeaMEsWx88JwsczgXPZ+q7wvzNf4Lk/ptrBufVTBwG7qWrFLL6Dpd6
xsRh4A66A+1ptVwqWJGX9pd/Q/j2rocmnUFcap/Di76XynmEix8oiI9fxaXo
pBOJ3ZqFhKtKb9GMr+RQI7khS/zliwkPevhzntM2PO8JHM7zPmDiNszTVDyS
zrQPzm+FPv4vbgM/f2r9lQuLWXTN9vMzhTNxn91jrK3i/LEsOvaBXr1mIe6n
291RvXkiiUud7hAMta/AffNIE9PLvZqD67tJdXMLu3F/fHZ7wMSEx4PrO62X
5xudcR/8qtW6yy/HcajjzHfR6kPO4ZrDOesh53Dt4Nz0kHO1XsxzDfHn6Dvb
OtcvbFqEea6BwznWJ8xzTeKVoKHMK7HBOMY818DhvOpO5rmG+KNg8iH4bQAP
PY15roG7rprlkhDOQycy338Ch3Ojv5nnHTifptS2ppNs+g3zvANf/FrmhvJE
Nh0E54KHnA/VYp5TmBepHJvK97iPTY9hnlPguxce6TA7xaZrmOcUeNgZlZYp
HBYdxzynZN3NnK88xazvYN6y24MuuXKahzZi1nHA45Mz9y4dfF/MYJ474PwL
ikw0tg7Oq5nnDri9fXDrngwWvYN57oDD+cRpzPz8/pBzgjnMOovsc52o9tor
y0vfYJ4v4LdEto5c6cpD2zHPF3AvUZNRTflseinzfAEvjxn4EyfJpoWY5wu4
HstvftIWFv2deb7IfIk5D6h0Xd7RXz6ZzEOeZC9/e/E+P/1O/nZLt2Y64Y4u
tMgdGX5ag1nXVA05rzeaWU8BXzb157K9Bbx0NfM8kv2XyU5ZomN56afM8wh8
VmF0irEuD+3JPI/AdUucf8q5sOko5nkEvt1M0KopikVfYZ5H4KcdsqpnpnDJ
85gw5Pxd2GzxOyGNySTOiD05dlJpHIu+y+Qt4fntlf7z+v5OFq3C+AHecq9A
mDW4Pk0bZh71gfEG1/sZHY2ctYdFbxtmfuU5zPxqIXNfMv9J2FwiaM6mPzLt
A4/bpSz9iWbTEcy44Hn/LnNgrkE1m37OPL/w+9zPnHORYNZxwOGcy0QmzsDv
5DJzbkWFyWcCP1Vzr2zCHH76DnNf4HXOGzpkHvPRB5m4B3+Xr8z5FJ60/+WN
gSdMKEu/4yhAhzH+gXdxFHgz5grQbszfEfhJ5nwK+R6e+fue+VT6/KQH1tsB
fvuxZLX5a6y3A/zlJf3F7H6sUwS86vSbA/0KeA4F+Db9wp7GVXjuknyXvm5q
nZMZnq8E7l9vdduIxjonwMsf8HvlTcZ5BfDG2o3aut+xrg5w9vV9V5WTsM4J
+f58ydTDfH/Vux76OwcPMK/7fLXT2f43egB+/u0Ti3mKeA4UeJ1bQlO1EXoA
fj3qvoHcQfQAXPdq/9UHJ3G8wHdrS0aoquF4gSdFvfyhxIfzFuDKIvHfHbNw
vOR79e5JDhfdcLzA7y9xXC89G8cF88kL/KUs9WM4LuBnTecFKtzCcQFftnFx
Hn8ijgt4ZrfOs8AX2H/g3/ymTts5FfsP/JruZ/PFVdh/4A37a2+99MH+A998
/5ponAr+DmGeOSbN3EaNH+tFAE9YuyCbrx/bBx65eE6W3m1sH/juRl6bDg28
HuaHU29/sEt7htcDVxV5Hhuoixzi5NhV+k4OpniOHuLV0Pq0wIfWpwU+tD4t
8KH1aUmcHFKfFvjQ+rTAh9anBT60Pi3wofVpgQ+tTwt8aH1a4EPr0wIfWp+W
7K8x9WnBG8TzXq70u+NGeD4LuI/021+7tmAdWuCy5jJ5TZvx3BZwB+1TnqM3
4rkt4KeeaUazNbGOB9mP26vktNkBPQA/mHjoTtosrF9Bvp9MtdEeH4cegHdm
sEavE8L6FcC7G/+o/VmPHoAb/bhwqM4f4xW8v/wyXNo6e3C8ZF0vHTb/aieO
F/jLVGvdKxVYXwK480Yz/7Yd2H/g06bfrzMcgfUTSH7gdaxr1BrsP/ku8dIH
xZEnsP/A78/oTXoVgfEH5rcqm77E7r6M9VWAZz4etUNLCOsSAP+h83t2iQb2
B3jrth+ONoHYH+DN1Y55jx5hf4DfuzHvaHY6nruE+XDQ/PS8R5d4SPvAZZdp
X1rSgO0DN3TY5hdXje0DV12+yqygDOsYwPwhf5mOhcNfdVSAf/dsbuDM4CV1
FUhece5ugU5xrEcBfPofN5WMTuw/zCvkPT57SebxkvOqwJ/opl04M5IzbJ4E
4hW8L0bFzD2Zvxefu6F5EmgHeMzqdVumH8H3+9A8CbQP8Twm09L/+gtsH/io
TQ79EqOwn8AHWsdX9UVi+8CfHjm/7KM3vk+H5kngviQfknJVWGIxzovIuZhx
WpulTmCdN+AKXvYhssnYPvB9Lmmhh/yGz3vAfck5jp5578UL8b7AV85cFfdx
HNY9AM551xBiqov104DvzSms4N2P9cGATxM7btnwDvsDfIPpHOXik8PnPaCf
8P46neV77q4X1nkjeYn5N3frZ2E/gU8VlE2S+oX9BJ7YsU9bfBS+p0ieZEnA
qNS/6skDX1o4sFDyCI4L+AmV5hCVqfh+Aa6ce2LFrQwcF/Cd15a57N0wfJ4E
xgvrDt4kT8kb8/C9DFw0uXfHl9X4Xgaukzf91x5rfC8DL1mS/73NDscL3OCw
98lF+/G9DPzzWvfCFbbogezT6XOUptahB+Bagmcy/N3QA/Ab4tVy/CPx/QI8
1CH39zNv9ED2H1/ZhQtwcN4yNA+zY5g8jP0weRi4HuL81kADiRn1eD3w9Jb8
Kq9R+D4dmm+BdiA+L53acfBPCNZNAn6mZvI5UTtsB/ia8OXOS0XwvTY0f9Iy
zL4VtA88+Ez0lbISbB/41duj5ax2YPvA9SXKeq3a8b05NK/ybJh1JfQHuOQ3
vYD+cXjeeeh6E/oJ/K2R8sTJ2lg/Cnj30SSD8a+wn8CP7r96Z5IG1kci3xuv
ynnFfojv06H5GbFh1rkwLuD3nQzOiajgv8MI3EH+9YPmbhwXcM/Lgldf3sE6
WkPzPzBekp+Zu9ZhZQaOF3jC3ZKEgFlY1wi4xN23c0p8cLzAY2W0VEe14XiB
G7v1npXQw7pGZJ3O5H92DLNOBz/AC7VmJG11wvPgwC1G8SkeorAeNfBSuX2G
Tu14Dh14tGPa5SOnsR4U+R7Y0CYmZiTWgxqaXwJvwK34rvK8XoH1oIDf6vm2
Wj4AvQGPEddIul+H3oBfvBjY56eE9aDId9HWFQ1NTuiN3LdFV+b9WZy3AIe6
GTuG2ceB8cL7tO/NwqitEli/AjjUwYBxAT82LV1G8S2uW8l7M6LcVtEP62MA
j1XzM37yV91R4OtiZHXLJ2K9pqHfk0A75HuSrxMX/xHC9RT5XuWwz4+QVHyf
Ds1LA4d4VR1/Z6ZbBNZ/GJpPht8JxJmhdRiAQx0G6Cf4GVpXBMb7O+0wt3bN
X/WahnyPMX2Y7yjgeuCHD1/ycDmP646h3z9AO8BXl3DHnFqJ9SKg/0PrVAAf
WqcCONSpgHYgjk19PEKl1RLrTgBfqbQ80cQU6zzA897TaKCjaMtP/x9YQT06

       "], {{{
          EdgeForm[], 
          Directive[Lighting -> Automatic, 
           RGBColor[1, 
            NCache[
             Rational[1, 3], 0.3333333333333333], 
            NCache[
             Rational[1, 3], 0.3333333333333333]]], 
          GraphicsGroup3DBox[
           TagBox[{
             Polygon3DBox[CompressedData["
1:eJw1mgcYT9Ufh++959yyooXstlSapBCiQSkiVMiIUEmlQaUoqaiMFi2jFIrS
0JI0REQhlUghkhbtEP/343P/z/M7z3l/5567zvjOe1D3fm2uypIkuSAkCb+k
Z54kt9LQNCbJrjRJnqOtLAcW0r4f/2fS3gw+lT7V4UXwvhw/nvoMShPaD6T9
Y/gVeG/qBZTn4HLUH1KmwntRN6U0hKvRfx48BS5DPZ8yDS5L/QFlL+77DH0W
w6/Svg/1Mu45imcrBe/k+DS4DG0P67nhQPtYOOXYAHgexwbSnsGz4WvgFN7K
8cfhPWlbShkJl6R9PTwx8TOX5p6vJ37/5bSPhkvT/i38ZOJnXgdPSPzMa+Hx
id9xCWUW5+9L/QnlNXg/6hWUOXB56ucpN8J/8rwvwDfD/8Cz4MHwdng6PAD+
C54BD4T/hl+Fb4O3wa/BQ+Ad8LvwE5nf5UXKLfC/tM+Fx8F7UL9PGZ/5XeZQ
xsCR+iXKnzz/CPrfy7ucBf8Cv0L7L/Q5kvpzyly4AvVnlIr0q0O9UtelvRL1
F5R34YrUX1Legw/Q2DKO93HNXfz/lP+vU+9P/R/tUxPP98v8/4n2I6iXUw6g
7XWeobaejfZ+1GWo39C8cO/POX4b/C9t73Hsycxr41hdFx6o61G6wBu4TkP6
Z5RbOecR2u6kXs3/SfCD8Ga4Qer1M4j/x2tzwNs5fip1KO43lv/DqL/m/4Pw
7fBKeAI8Bt4EPwTfAX8Ff1issYt4hodpHwqvov0p+CH4R3gi/AD8A1yX/rme
lfpkjR/t/fjfSPsMvgU+jPeqBnegz2/wJr2P9in/K3C8PPWr/N9f19ojSd7k
+Mta8xp/2p6Au3H8cf7fD3/HOSfRvofek/o06hLFnDWh3pNyLzyRc0poXLjm
U3BJOIVfyiw3JD8+oe3uxOtN7z448RqbDw+Bc63T6GveBj8efd8S8GbK8Vzr
C9oeix6HPbUGKWtoH0DbKOrhXOcbjm2hPKZrcu2f6dOVYxvp86v2KnwT/Dz1
JPr8Td/p8FPwP/CzmcfhN7gJ5+9LvQ/1G7S/pOfXmFGeTyRE4Oh3/Jk+L0XL
n5+Cx05jmMIv0L43dWRMZnDO01qfkqnR9/qGY9PhcpK99JkMl4IzeGq0XFrD
/2ej3+tr+B3e5YHM4/Y2ZWRmmfY65Xb4v2h5p3XbHu4M30R7fbhLIQcawufA
zeHD4XPhs7XX4PPgc+BacCu4lfY73AI+HT4Uvi9aPnSj7XwV2o+mrSXcAq4J
nw2fBR8GnwmfBh8ET+IdOiaWb0/AFyaWY1fSZxh9WsCXw3fAZ8FHwb/Cl1Jf
UsjGBrRfCw+HW8PXwffCbeDr4fvgtnBf+C74bPgqeDv3Oge+Br6H9lbwDfD9
8AVwf3gEfD58lvQTfDDcHG4GHwK3hlvDR8Hj4IvhdZoruBv8veYK7gR/Bz8C
XwB/Cz8JXwb/oL0Pt4W/gR+Az4RXw+PhXvBm+FG4I7xeYwV3hzfBD8It4a/h
h+Bz4TXwWLgdvBaeCn+n+ZVuoYyG29F+MdwTrgd3hPvBJ8MXwT3gk+A2cBu4
NtwJvho+JXq+Ne+N4AvhS2mvC7eF28PHwO3hi+Dj4QnMb6fEeqcd7RfSfhzc
QXMJnwBfAHeAj4W7woMkXzWenNshsb67gvahtDfXfFF+SLyvb6FPvcRjPkjy
MfH4PMfaP1/7S3KX9lMTj/mdcBPtU3go3FjyVjoX7plYb07j3Nbaa9ItcFdd
X3KdPo0Sz8sxPM/ftF0t3U2fNrSvlY0Ad4E3SE7Q/9rEdtRb9Lszk2BCB1A+
gCtTv1m81y76zIbvzmyTvFGs/520r4cXwzWoV1HmwVW0xrl+cy75K31Gw+fC
W+ER8JmSS1pX8HmSafAYuCW8RXYCz3mJzqU01r6kHkTbBq77if5Tf09ZqjVP
/RzlBvgPrW2u0z6xrVKL9p9p7049jXI9/LvWLX3aJe4v/b8Yrk7dK7c9c7r2
Dn0uSNz/aNq30t5D+yO3PdOM9t657Zkz4D6FfDsTfpNn7aY55f+rXKd34jF8
MHqPa6+vpSzieDXq6fTpkdiO+oH/VbVWtD8oS6RHqddRPoarU2+kfKq9T/0N
5UDu9w7nboKXSQZq7rjG5Ynn9FvKQtqrUr9Me6/Ec/ccfGli22wmfFli+Tw6
97h/Fb3vj6B9KPe4RvpCMip4brSWNFdXZB7PGfDGzGtba3wQ/dfxf5vGDP6F
9lslPzOP7fTUeq8Z/CTclFJaui6x/mxK/QT/m1HKUKYk1hUXUb9cXP9n2RjU
X/FMj8AT4NX0OQ1+nD7X8r86XIN6YPS97g6eh76UefS5Mfped9H+GeeW1X1o
v4727+E60XbZGfD41PLmbHgy3J9jG+ETqT+n/UR4JO1fwnXgUan1vNb8BPhm
+p0O38O9jko9JhqLvpnlyYu0yeGR3pkpm41+reDBnFdT9lOxrvpn3iOzZF/R
vqXY14fDWwuZ0DvzuVNSy3XtwWfgkyn/wVdTjoV/p+5OOZpzt2nNS86mxVpN
rB8kx8ak3meSRW+ntvG1tuemtv21rt6BD+E6PxUyp09meTVV6yezvH0FvjLz
Pn0BPjL1PLZNLO9bUD9N27DgedR81uP/Dh1P7Itorc6h7WD6/FjIUu1v7aPZ
mne4M/xqan0lOfNsah1+Bfw+/Efm9/tQNjDjuxM+L3qffQUfmXmProRrZd5D
X8JHULfknIqyl7UfUtux82Q3yJbVO0b7kS/AWWZ/8UU4ZJaXq+CjMsvLpfDB
mX3QmXDU80pHwfem9jtnwKn2Vur9/nliGbCG+hitTe5bifYDJGtT+yPzE/tA
H1NXy+zPLYSraOw5Xo1SmdKKUoXyGcdaU1enrID3jX62kws5tFprJLOM+RY+
LrM8/hqunVkef6M1Rf0Dz/EM/Hy0v/UJfKBka2r/SX7UkOi18ZDsLNraUtYn
tqn3oe7G/6HR+usR+gyLXiNjZbNHr9u7ZF9llmNv0f+fzOt6QXG9QyjrEvsc
uo704ZbM8lly+jf4X3g017k9WnY9rHVH2T+179YitW8tH/ss2d2UWYntmuOo
R6TWmZ/CB1E35Jyyqf39UynlUsco/sq8fuenjhPMgffO7F++C+9H3Ty1bf9a
Yl98ruYhc6zibbhcZtvqWHh4at/9HXifzLaVbIwHUttuJ+m9UtuAsg3Gwp2L
dXVfWtg48P2pbWr5aDdLnqSWaZJfh6eWgXUT21OnaL5oO4j32QR/VaxV6ehb
U9vpVeGBqW3zg+HbUttcR0vupbazjpIcTm2rHiL5BteD94SvhOvDpeBr4RMz
x356wHVgpim5LHVspgx8A3xCttvtSbrDW3ProTvoWDfbrQKT3qljQnvBA+AG
cGn4OvgUuKTkIfw3nUtzsymc+w+8FzwNPinb7UYml6f2Jw7V+k1thx4G357a
TjxSaxJunPu6lTn31NznHyB9GrznKsnWy/2eVWg/LfczVYUb5R6LSnDD3O9Q
UXojWOZUkJ9F21vcqyx1/dxjVJ4+DXKPUQX4lNzjsj/8RnQsYjvnvikbBd4B
f8jx9+Dy1H/S/9HMPuxflMcy+7mynWvRZxj3Hi5fCJ4c7MfcAC9JfV1dv07h
r9wIf0L7XPovgEvKZwmWM5WpjwuOg23T2ufYMq1/6j9y+8yKjzUPlkVVZItR
b6DPd5J3wfpLNm7tYL2gmMuoaD02LdgHVRxsI+eNjN7vU4NjSIrLbUgdZxoL
/wQ/Gu0T/5c7LjdCzx8dr7sH/oBjR1D+gH/M7O/r3CW0nRAcq1EcZ1x03GiH
fL5oG+lZjt8fbatPCd6D0muPpfbnroM/Tu0v9ocXpfYXr4cXp44HDi50k/xC
2e0LU8eQJsB/pPbD5C+MS+2HyfaeVNgwKyXjcvsmsmE+iPb/msCPpvYLFUOb
CF9f2Cfvqy/tNeE7CjkpGSubUXE7xQ9/T+13loevkB7n2N+J/eFakneJ7W/5
8ZXh61P73JXg/qn99Qpw39R+eRX4xtR28i16x2hffredFq2jFT/bXvgiQ2j/
gv4P0H6z5L9sKso/ie11+TQ3wZ/SZ0x0TPUj6iejYzA7uc746Njqrtxxnkfp
81l0nGccvDzaH20gHZQ6HjlR6w1+JDq2s4T66WB7455ov3x/uE/q+IfWz5rU
sed94Z6pfdn60jWpYw/7wb3gp3Pbf/KbFI9cQnsN6mdz23zylfaJ1jWy8/sF
z5H896vgwxP77G2Dx1nyp17uPbRGcij3/vuaeu9ovSwfKi/24NXU5aLvK/+i
bm5ZtTp3DF7zKHnVKVhuK2ZyQu4Y3lL58tTHJI45DAzWNVrvkgOyW+Sv/Bks
c/rSViKzLlXs7y/K+/BVtF8SLFcV0+hSvJdiOyfmln/L5PcH+yaKJygGJbtC
8fgO2g+UtVp/qedRsb920nmUqpRnctuI8kllJ3QqbIUvguNgPaNlTudC7iiG
uUL2C/WX9JksHSSbPzhG1wM+N3geJYd/Sb2WShWy62JKucSxNdkD04r3qkjb
qmh7rEthk+n5u1IOprQMXjOS4YrnT9c6iY6/ycaQnpJfJhtHccgLg20n+W6d
g/WUYkQ74UVwv2g5qT0iO0j3vYiyPPE4yA7jt1t2KZaiWLvsKu19yYCaueXf
TOpewTFexXZeDJZj8p37BNsDsgukJ6QvFNPrWryb5uWd4Jiz4mOLgmPanfSO
qWWv4rqrgufuadorZbZnZdcqlqp9p5jzYsrD8CWy24Nj1J3hd4Nj5oq5rQ6e
C+VoOgbbJMoBSb+pXXM1I1j2yq9vH2zDKO+jmLXsIuWSXocHJI7zzArWcYoB
rgiO2V4KDwi2CRVbuyHYTlN8rF2wfKta6GK9h/IGE4P9EcUMJb8kxxRj/CC1
3JMv1pv2GonjaXOCY/iKDb4UrCMUf3glWBcr/iCfVn6N/LeuwTF5xe7KRK8B
xWrKRsc9FEvZK9pHUJxBulB6TXHz84v1KTtEekH2nnIT8wqZrDjY2/+fl8y+
qfxJ6WDZ6LLVZZ9/VMje06J1oXSi8ibPBPuwyuPI5lIMWTHyBdE2fJNofdk1
cU5H+rtbsW4XR+c3zo1+z7rFeC2KzoecU4yxbA+tHdkEei7Z+R9H51VaRut4
rTfFHhcWekfx2NmZfbuKMiplI6aeG/nWx6R+jvnR9nxjjYPmTDoo2gZQ/uXC
6LyBrr9Wsj1zbGMbPDlzPGM7vCPzM3+W2v4aV8gt2SQxdS5GBrDeV3kkxc71
nMupP4yea8U8FZ9XnET7RfkOxVImUe8RnBtRXmtBZt/usMz7vv3/5WFmn2xH
av2ofEpX3T84l7IutXxVHkF5MOVWSqWOt0iHlkydo1EconbqOetQyLCDKDWC
7fPlmWM9zRLbJRoLjYlyDN9TXoEvj157JeAv4aXRz98hOh7UVLKOcz+Nfjbl
EeSfyf5ULnRmZl+tVOaxql+M18bgvFIf+m8Izpv0lqwOtqWviM6V6FrKJ7cO
tk9kt2ueNF/Kl/xKmQ1fSXurYPtH9vl5wXpftvdxufMzHyneHBw3W0n7Zq39
1H6m4sQ1U/tpimHUSu2jSk9+oWM8/0eZff3DZe9njjFUyGxH10jts8tWOz1x
nKp6sG9erdB3mtvKhf6RHjqU8l70+Ctmpbxb+dTxCu1v+Xvy9ZT32Tu1//5C
oaOlq5Uzkv87QzI/s59aMnM8S8+gWJxig0en3ufDg21Oxf3k58vfV8xf8SHF
fSQj5GMpl6Rct3wS+SbKO2u9nVGsufG090mcJ5Kdo2dU/F/xN62FHxWbpb12
4tyQYkYaa8XJFW9UfOlQ2afB7zIrOtb3XWK9fnlhq0hn7Rm99+dQ9wz2W5V7
Uv5Mz3J8Ec9cT98tuWN98pEP5Pi1wT6ycg3KOSsmo9jMgmLO5AMpvqs9oTnS
WpW/r5yeZKn8O/l5+mZB8QfFIUYXMkg5XsklxZqUO9V60Nw1DY57KH51bHCc
Qf6R/CTlw2WTyzbXdxOKdUiPz8+8dg7NbBPqffXesve0xvaIthsl20tErxut
H41Xj2D/XXm024LjdcqzqJ/6KxYtm1Br499gm037cZt0XXDMQTm7NoU9oLHo
GxxvUJ5O8l32iWx5xejk38nPU65M8UnFKZV7l38hP0NxScUnV2XOKUkGKSZ6
ZXA8VrmwqoWs015Q7Ggz/X7PbXO1L+wf5Xbk38nP076T7ykfVD67YmQtgte8
1n9j+JbcOXLZLbfnzovLDhyUO2cvO+S6YN9BeaWbcufgL4Zvzp137wiPzJ07
l6y7I3eOX/bnkNx5etkVyj1Ll3SBB+fOhXeXXub6DRPns27Nne+XLfRU7piy
vouYnDv2qtzKlNz7U/HkCbljxMoxab4177OpJ+WOz/5c6NDzCj36a2F/6puZ
Ublz/JJpY3L7irJjJ+aO+SqH1blYM7J7h+fOT0tm3pc7ftGv0C/SNfWC9ZT0
yMnBcSvJRcWXtIZ2x8OidaV8bfncOzPr2RODZZTkVSP4pmD/Wn6H9KZ0aB3Z
VsG6Q3k96TvpygbBelm67JRgvSy9WR++J/e3AtILI3Ln2uWz3J87biJfaWju
byPkC9yb+9sF+S93586pS5cNy53Xl67pH+z3KZ+o/aB9oe9G7sqd75duujN3
vr9XoUekl38s3ld2ywqebxT/L06c9/wo+FuO3esqWrbqWwLlO6RX9B3CskIH
6vsQfaMie0O2kvIZks/K09xY6CfJTuUQdS/ZSpuCdbRkvvLdu2OY8Nbg+La+
HfotOL6tb4fe115NnLN+L/j7E+W7lY/bHW+PzqntjtNG+xSyA2UPVs681hTH
Lh0dr1bOS9/JSNdL528O1sUvwruC46L6hieLjpcqdxmiY6rKRa4MtmllC5XS
eCXOuykmpXspL1az0LPSvbKrND6yHS4NjunpOwT5W2em/q6ie3BMTN8PpNEx
WH1TpOCk4rr6jmhZ9LcWsgP1zUijwm9ZWtiSin0NDs4lKa+9ItoG1h5Xbkx5
od1yKjgvoG+QZEdqHCQL5gZ/n6PvAbYE5wj07dnC4O9zJFu0brR+9F3c+sQ+
nnzFjoXslQyWLmhXyDd9Y6ZvxiRbRgbn2pR/l3+sc9PE9tHZhb2lmLzsfn3P
s7Owi/TN1RD4nMR5fOW9lP+SvtRzNy5s4iGFrSCZ9Hm0DSCbUzF/2dmK3/4P
YLbxeA==
              "]], 
             Polygon3DBox[CompressedData["
1:eJwtmgXYHMUWRHdmeoMGCQEeTnB3twQnOMFdAwR3T9BgETy4h4e7e4Dg7u7w
cHd/51DzfZn8Xd0zuzs93fdW1Z0+2+05YI+60+l8z3+Fv3fw3x38nQD8YrfT
qZtOp1t1OifQ9y5/f2R8Q9rX076a8f8wPhXtx+mbmmv+Znwn2mPou5Pxb8Fr
gv8Lvgy8EuevRftR+u7l/C8Z70f7XPouZvw28G3g8Rh7HrwD508LXh28Fvg7
xtcCX875/wW/zfi5/l7+/gL+gfENwNcxfhV4Qvon8rfS9zd/52R8Xton0F6b
8b6Mr0b7dvpu4DuWA69a5TdcDz4bvD3t/Wj/wPm/cP0m4Js45zpwf8bXof0S
fY9yzu8l599D362M/wPeGfwA+C7wXuAXwDNz7kjwblw/C3g98Hrgd8DngXvy
91fwQvxdmmsH0/cn59xe8lvHp/0C4wMZnw68Rp37+ZnxjcE3cs214KUZX4n2
lT4DztkFPBPtdWivw/hPnL+R984514D/Au8Ivh98B3gJzl+e9gj6etC+h/GH
aU/J9W8zvjh9/RgfTl+hvRlHL9r9GF+Z8X3Ac4E3Bm8A3hw8GXh58Crgr/m8
VcGX8BmXgvdlfG7wJoxv2M7vhoxNzbGKz4ZjXdovc85jnLMkeAXw5eDR4NXA
64FfAT8O3gjck/aytFfk877n+9YGX+E14C0Y7w1egfFVweuCxwEv7loArwnm
X2dh8FLg1QHul4X8bvDnfN5y4LP5vAvBazXZR4swvjR4b/Cc4I3A64PXAfcA
LwZeFvwbJ28BvpXrbwCv7X4DL8r4MjQ2BE8IXga8Avgrzl8FfDHnXwLux3j/
Knv2Rs55ifFz3E+0f2Z8AOPjgZcE9wWvDx4fvBS4H3gD8ATgpcHLg7cDTw1e
DbwGeFfwzOB1weuCdwfPCh4AHgBehONO8IR+N+3Ke3bu+U330N7W+ABelfHV
wXfz+8aCpwC/BV6R8TU59xH3DH2T+TzcK+1nbg+ehnZ/2mty/q9cvzn4Fs65
3oni2IU/D4Lvpv0F433B54AvAm/J9ZODV3RtgCcCT+xap+8f/t5Ysjf+ov0E
43/4cGkfyp8X+Psi42f7efT/xPgKXL9GlT1wN33fML4a7UvpG834ghxXtbHm
Sdo3MH6Fe9cYCd6K66cAr8S1/Z0/8LKMHU6fC20/jnloburaZXxh8DKMD/Ez
6RvWJP7uSvtbxpcCr1jlOy6jb46S64+vEi83Ltm7H4APBn/M+ZeCr+Xc48A/
gm8C3+lng8fl763gSarEv48YvwR8De1jGX8QfCB4JPgA8Jkl83UK+MBunqvP
d/Iq82OcMl71qrI+jevG1kmrxNv/8Xmjjde0jzf+gO82/oBHgH83zhvvquzv
Vxg/3XhB+2jGXwaf5n4AHwV+CXwq+CLwkeAHwAeAR4D3Bz8HHgk+D3wE+F3w
+eYT8FDwGPD+4OHg/cD3gvcxX4D3Bt8H3hd8Ingf8MQcF4N/5vc95vriuAj8
kznO/MlxMPg58L20e3JcCP7RNW9+4rgA/INrinbpkZzk/FzP3E5K33WM13zf
07Q3YWxG8HLgkz2fcx4EP9Lmkw3Bw8DvVXkej3H+UeDTGT8EfL9rDDwMvK/5
u87em7JKPjauu7anqLIfn+L8Y8Fn0R5ivgDfDL4LPBz8OPho8BngQ8FPgI8B
jwIfBn4SPBR8JngweLY6sXv6KvH5z3btTlglP/3RxvIJqqznO7l+V/CxtHfj
+tO4v9/Bx4F3Bw9ifAHwWuAzwKcy/ht4CHhgG3+XAG8IPgu8E3h+8Jrg041H
fM92zn8nOX5PxhejvT7tUYwfYf4FDwRvZv4GLw7eAHwm+GSuXxT8Ccdr9H3V
hGvcRPsE81uTWHMz+ETwAU3yxWZyC589eFPwIeAtwSfy+38EDwZvAz6Jz18E
/D+OV+g7uAlf2oL2uYwf1CTebQ4+BzyZMcdcDH6W9uGMLwXeAbwpeHCTfLst
+DzwUU341I7gC8DHNMmPO9XJZ8Ob8IPd6uSbofId8M514uux5mPwoDr8bUQT
/rF7nXz+KvgM4yP4mDYfzAFeBXwaeAh4SfD24E1abDzdDnx+NzxOPvd1G/NO
aZIv967DJ08Crw7eC7yF6wO8JXifOvxwZBO+Jskd3eL+4D3Bm3v/zPe34I/A
V4JPZ3wr8L51+MG1fP/64K84dqGvN303mnZoP0e7F8f1hm7wM7Qn8RpDonuH
9jsl+3VwlfU5o/mzfaaul/tLuPBUtN9l/APwfMaXKuvjk5L1dlqV5zWL/Kid
E3/PYU34wDauPcY/LVnvp1eZvw9L1vuwKuvjXfBs4KOrrO/3wLODj6myng/h
8xYCb8XnbQw+Tn4Ffgf8NXhaY0onXP892tN1w/2nAb9vvObvP65njuf5zOPN
T8YjcyXj75c8/6FV9uNY8MrgrRn/Ejy9MQQ8LfgD2ktwPN8JX/6M9tucPwP4
sCr79w1jpOvHHATeukQPfGNOBf+35UPiseBG/kX7xDZGfsb4ssa3Kuv/dfAk
7o8q8fUP8A7ge9UE4I1KuO774IPAH5XEn+FV9uOb4CldX+BTzY983wDwp/z+
780fJfHWuPsO+DXwuK5Pzj8JPK/xh/Ye5gjOmc94A97THAOe33gG3gv8qxyK
6//jfqiyn0bJf40XjH0HfqbkXk8G/wj+EzwQfJ+aBzyDMRo8HeMfur7MkeCZ
wJ/SnrqEv/n58sdpS/jY/lX44nQl+uzAKvx0+hI9cnAVvj1NCZ/ctwrffNHn
6vMEzyAXKuHfO1Xhy1O187d7Ff49ZQl/G1SFD0/HNX1oz8QxvdyVvlOMv+CH
utEffcB966yHbZqs75XrPI9iTAe/yvn30e5yHOleBN9PuwfH8a538Bja4xvj
nU/wg7THM+aAPwY/0A2/dv6XqPP8+nA8DZ4B/LH5tYTv7VqF789WooeOrcKv
p+F4ANyb89/0fNcIeFLwa7Sn4LgHPLHch/bk3XDjnuZR4wnHU+ZTuZrPi2MM
eDLwG7Rn5ngW3Af8Ce2ZXBPgGeVetHuX6DX3j3pmKo77wb0Yf93vK9FrA6vo
n9lL9NlxVfj4rCX6xv0sv5+xRF8OqaL/ZmnjzVFV+G6fEj1xeBX9NyXHveBJ
+L5X/b0l+uLIKnx9phJ9fEQVfab+cr8vyPmfg89tsp4PqONH7FzCZ43P8lXX
jGvHNaa2+rSJvlfnNz2y5lx73qPazWfks3LNqdW8Z+/dOVILOkfOlb/B36K/
IN9f2fVJ+wd5CXhR8DzgE9t4bdz+3fhbZ3/O4Rqm7/068WFO8Mzgz8DbgucD
zw7+RB4Anhc8W5M94d5wTalV3ZPuTdega9E96F50j6odHyzJN+ad34yXdfjN
7PT1oe8QfxvHR/S9JKfm/O86+S7jx1Dw9538FuOXfo/xf22fL+1ZuGarKhpd
/+OXVh+pk7o9EiOMFcYAtaYxwFhgTFGLTtTypVXcH030n3pydeML7c+b+DNy
Yrnxx3zH1ozPQ9+s9D1dEg+Ni3/w2W818Tv0Peoeiffy4b70LdZEB6mHxq3i
VzzDcRb47Dr7/YUm/Pz8Ovtb/mx8Oa1OfPiwin4Yr4ofot6Q/19YJ/6cxO/5
Bfw1+BbwSPDP4C/BN4MfaWP5n218V18Yf46vo5cfq6Kf/27j+6NtrP+rjf/y
Rf2kg+v4T2ObeHMn1dEXh/B9X3aylsy3L1XRjnUV/+iVKvGv8Fe9+XKJf6OP
83c3fp/5Yjl5Le03m+hLdWbFfL5S4gfpC/1jvmziv+jDaGyY/9XOS9K3AH0v
lOhbde5f3ejrwxhfir4F/f4q2repom8n5vy3wc+28XMS8Dvg59p4NSn4XfDz
bTx7vkQfq5P/BD/aJF6fWie+qx/kIkPr+AOvluSfF9v40Qv8HviFNt95T96b
z/fCknv23tUjl8oVOW9u8MLgK5t4As6T86VXYI71vr1/c68enuva9f1OuyZd
m+qdy0rmzLlT315cEiOMFfLNwSUxylilHr+2ZA6dS5/fOSXPzGfner6gZI+7
19Uj+5V4osYl45NeqZ6Q+8D9oFekBzNVE39Nb8acYm5Rg6vF9RjV8PpLC3fj
yarh1fQLdZNjzDXmsKYkhhvLzWEaYXrIesnu6TtLPCJ9HXPYXeCVwC/XiT8z
gE8p0WPqMj3pGxn/oo4mOqHk90zRRK/qhfp7Jm+iV/WO9VgmbeI36L0YE4wN
7qczStaIa8X1dnaJhzk1eJoq3qacbJom+vS+9vcdWoXTzEr7ihI/2Tl1bvVY
9VrVGOc38Vj+qrPf9F7co3rFajz37rjd8M/F2mcxTjf++qLtWrqqxJ9yzbh2
PgZ/2kmslh8fBP6ik9whH/8f+DPwmy3/b7rh365B1+Ks9M9Q5f70S/cs4Xvy
a/2VB0r41LRN+PVeHL/UiTdr+SzAX9WJYX1LcoK5wXw0qs0J5gbz1ZltzDH2
mM/k/u4x91rd5ks99M/r6Be9dT2sD+tomGHtPXlv5ke1x1uMvV1HY6o1t2f8
mzoxtp/cHPwd+Ffw8iVz4FyomQ5r58y5M9+pNb4wBtTRNIfSvyf4pzrxeE3X
axP/5oI6fG8i9wj4mZZfuSfUJ/e1/EtPV62l5tJr0OM+o4qm1fvWwx5VRYPr
bcth5DJyIL1nPTq9OjmVtQ45kdxIDqVXrseqx6Be1Htdu47WUHPofejxqGOM
2Xpx1hD0DBbupLag5/VWFQ9GL0zPf4Sxt5NagJ7uyCqaT69XziZ369MJl5aD
ycXkYHqp1hisnegxWnvQE7msigbXK9myTi2nXydehZ7D6CqaWy9CT06vzJxp
7lTz652q+dX+as7zzP2daFE1/c3t/lHrb97uJ/fbv1q+G245ayfeqpxUbirH
1juWY8u15ah623JUuaoaVC9Cj/XMKh6P3que5ttVPC+9Tj3AN6t4WmPa/S2H
UAPO342H9kYVD0xvbatuvGg96UvBW4MfquJhXdzE0xkL3q0Tr0eP6vE255/a
7jc5gvpvTto7cjxRxYO8hut3Aj9ZxYO8rokHpk9tztUbGwR+uoqHeZNcAfxU
Fc/vBvAu4GeqeKK3gHcFP1vF072ticembjdnmjvdX4+1HGSebjT70HY+9273
46Mtp5m7Gw/LWtfObbxzf8lBrF/N240mV4uryc8v0dBqaTnaWSUeq1pMTvSv
9wp+vYqHqfeqZ/t9Fc9WL1dP8osqHpNepR7j51U8Yr3HPYw/VTjH6SXx7eWW
E83XjUf5WRUPWe9SD/PTKh6y3qaeqdpSDigX3Bb8cBWOP6LEMzmmXU96g3oq
eitqTr1EPYHh7X5zP9xcUt/o1aQ+oEZWK6uhrVV920QP3dL6R/rv+k1X1/GX
v2uSW2+t4wdbs7N2p+d2XhMPWK9Ez0RvWA9DL0O9onesJ9mzzb96ldYAetTR
TNYG1ExqJ7/T71bT6k1YQ1JfqKnVP73a+PBBE//ryjp+th66wV7PU2/9wyZ+
5FV1/PDvm+jL21q/TI6gXn6g1X91iV59qNWfVYlefbDVw/800btjWj0sh7D+
PGUTbvFDE/17ex3/cwLGX3cttP7UhOA3XCutv2T9Q+5yRx0/zzlz7h5u9bic
Rj9kbKunxwe/5lqp43/1BL8Jfrr1T95v4tdfUcfP9x7U0v4m780axS9VairW
LvREf6tSA9Er1bO0tq0Hq5d5fptflmzjo56ntXQ9W73QK8BXVsmPR5Z4ltY2
9Wj1MvXI9Mpm7MT71oMc3Mb3QW0+GdLmG/OBHuGwNr/oLetB6kXqIR7QxvcR
bb4wPus5qT+nauOpHovel3pU70VN7rsCeshqdWs2v1apQVnLsUavx2tN65wm
HudpbT7Vq5ajyFXMueZea1S9W77ps7MGMXmdGoi1CWtI49SpUVhb0nOfqOWz
evF61ue0+Wloyy/MN/KBA0s87HPb/CPfGN3mp/5tvtEDt/aqh643rmeod6in
r5eu531Jm8/0wvXQrQ3r0eut6zFfVcUD0Ht2Tev1uCdc62pmtbP1s1tL1mDv
9v5cm3JSuak18HFK3tf4T5V3Kn7nuvHk4Jw7I3hMqwder+PB6gUc13Krz9v7
/bOJf+seci/JkeRKcsoDSjSB2mA6jntpX1SiVazJvdGEc8m9FqHv8RJOJjdT
Hz1GexjHT+AFvMb8V6JV1JBqyW1LtNbINp7LweWqvlPRo2SP630ZE937D+kn
VeHE+5doALWANeTf3HsltTM9Hr0eNYBaQA9BL8EY6fsNB9aJna65HfysOmtx
3ZJcbs4x91gfnqxKjf2LJn69c+s7BuOWxFBjqTHd2G7MM/bJ4a8u0SRqEz0R
vZFbSp7tWM75tYk/3bOKZ6F3MbpEG6q51d6XlGhPNbZa+5oSLWiN9jPw+iVc
RY4n1+vb+g0LgR+lvYYaqBNP+ckSDaoWVcNcWaIJ1Yb+hstL9On4TfKzv0f9
OXGTmpzzqQczSZOanfP5RxMvyDWovvuyiXfjnN3U6ttxm3gs/n719HhNaure
nxrateKa0Tu5oslv9x70Ti4HL1hlDQ0Hn9HE+/mmjXfq9XGavDPjepqMY0AV
TaO2Wa5df37GI+3+6t2kBu3zOIFjriqeyaEl9YNxqngieiNqArWBHvxT7ocm
3M0apHzruJLa4fyMn9VE3/z7rhB9xzO2SYnW1APRC1Hff1Cn5qE3qP+kf6MG
PLdEM6od9TT0NtRQaik138Elfo/cTI03Crx2ibaVP97TpD5RVXln6LkSDaeW
0yPTK9u0xDs4gr5HOH9AiTaQ48p11yvhunJaue06JdxLTiY305/UD1Sj30Xf
6iXcSg4qF9X/dG6cI3mu60/uJweTi61QwmXlvHJf/U39xm057qzye/WD5Ghy
NbWcsUjP8tQqWtDYZfw0juqnOjd6qFd7XyW5z5xobtQvtL63jTmevtm6yZVe
ayzWc5i+E42v1tcfNbZY0z2lij/r2rAGeE2V9SB3lNPKbZct4YLeq9x+95JY
bcw2V+0BfqiTHGWu2gV8Syc5yly1U0m9UM4kdxpUkrvkZHKz3Ur8f3OYuUwP
xPrmbVW8kV1Lcpuc7oR2/8vF1RBqCeOza0MOL5c3HlvfvN39CZ6jGz/VudGf
NH7L9eX0cvu5upk7n41+pvtJbSIHlgsvUaLN1GRqsyXBm3Wi2dRuS5doHzWR
2mhgCdeRA8gFdijhAnIiudH2JdxIjahW3Ao8qhOOL9ffrISby8nl5tuVvD+h
JlAbbFmiBdQAaoEVS7SSGkottUqJ9lEjqZU2cA93ovnUfv1LtJQaSC20Gvig
TjSSWmmlEi2lBlOLrVqindRUaquVS7SXmkvttUWJFlFjqDU2L9Eaagy1xo7g
yzrhgHLBuUq4lRxLrT5vyVrUA9ALWKBEq+op6C3MX+It6DnoPcxXwhXljHoT
c5d4AWp8tf48JV6CHoFewYLgZTrRwGrhxc0ZnWh6tf0yJXtZDauWXQo8qBON
p9Z7uCS3G2PVQ3oqfp/vKui1LFbiDegB6AUsWsKl5FRq/4VKuJccTO1/VRMu
Iac4ucQP9H0O+xzTc9J7ck/Lnw4r8UqN4cZy/UzfQXrYPdyNpztTq4f+9Xq7
qV3LeeTy1tytvVvTkC/p4bu2XGP6E2qGaVr+qZbQH7R2a81+8W48M/WW73Sa
b6wxq2+tQZtP9bd8b8H3Fw4v0Wy+y6NmUsvpP/rOjTXhxbqZM+fO9z329dmV
tK3hyN+MVx+BP+bYp0Rz+S7RRZ1osTXUXJ143Hv7rEu8YDmT3OmDlk/rAaqF
9LSsHarB9Lr01K0Vqnn02n0n0XcTjTmjm2g43226uBNt5zuivivqO783N3nH
1bXhGrm9yTvAvgusH3BrEw3r3naPqy/15I0Nxgj9BmvS1qblaDc2ecfPd/18
5+OiJjV4a/EDwdc30VzWrtWEajFjlLHKfCKfMMYZ64xx8gdrCNY+1ZjWFtSg
vruhRlWbWnOwdqvmtBbhO7y+y7sD+Nom/r95b7t2fRqDjcXG1Nm7iaHGUmOm
/EUNWlo9rTZVE/qulzUmtaI1H3OhOVG/Qz+/22T9yD/0CHyX0BqZ/HJIyVqy
pih/sGZlrVoOIZeQg7tX3DP6SXrSPpuD6njVz5bUXuQI+i16DL6rombVe7DG
Za435+t3mE/lWt6felI//bc6OVo+YQ3BWoKcST/niZLap5xTv8UaiLUQ3xHU
n/QdS9+1tGYqP9Sv9x0w38FcoJv6RtVED8iXrKlYW9EzP6/Ek7UWrx+jV2uN
x1r+kZ3UfvT3/6lT45M/WcOzVm9NyNqeHE2uJoc5tkTzd1v/Qz1pDc139eRY
ci09bb1tOcoxnP9/GNYZWw==
              "]], 
             Polygon3DBox[CompressedData["
1:eJwt13ncT1UaAPD35ffaRZbMIEsKSVRCJe2WZF+zZMuaNbswkT0VJYrsS8ha
lmQqSjRRqWYatEhEQplRKjSZ7/O5vz+e957ne55737ucc+79le06oHn/bBkZ
Ge+JLLEue0bGWnExlZExVkdP+KV2He3xmRkZ5dV00l+HjWOv639V/pr4lY1g
29X1UDePbRDrxR/p+l7qj2i3035RXW11w/WX59+xa7Qr81m2/dVtYznFJnW/
snpsvPwN9ZvlW8Rk1kL/Wvud1DdF3kus0f6NLdV3TF1e+yxk59gi9k/2vbou
bDGry0azAWw7u0y8yf5keey7QP6LuoXss/Q1x7X/T/0T+nqrOa7dWXuRujrq
hslPxfmwlawxm2CfX9gw9hbrxuayH1gP9jJryMazn9nQOA/2MJvDzrLBbAt7
iM1k/2GPxn1i7dlz7L9sENvMOrBnWRtxmfa/+Odxv+O+q+ugPVfdnfpGqDnN
erNVrAmbyI6y9mwOuyOujZ1hMYBeZW3Y0+wE68qWsHpsDDvJerIVrBF7gv3I
+rL1rBWbxo6xTmwhu48Nlf8k+rENrDV7Sl3d9D3f6vw3yjelx0KMiUv6Jujr
k5UM6onan9h3pHSb/lzsJfYTmxPjVH0ONoedZi+wferWiNXigv7H9fVQkxLP
aR9TN13dbv03s2IxJ0RjftF2nX1W6L8oLxhzQL7YdpE4rz3aMTrZr4H2ZO3K
vLraPfJMPoXtl491jDf15WRz2Y/sRfaSuoFiNysqdsalypelkmuKa8tjv+Xy
Jalkn9g3N1sqX5RKrjOuNxdbHPNFvMwusAKxDsTzERtjgRBrbc7wLOcyU35c
3Qz2Pmul7ll2o/ZtfF+MH7GW/S5fpu64vnvY39jZbMm9jXt8o+MVsr1bNFB7
2vYWVtL2SnHYvoXs94hYZ7/zapaz7/V9y1qxmawmG8i+ifWAPcuqs/7sa9aQ
PcmqsF7pMRNj58/0mvKI/3lYu6X2c+pqqBugvzYbwypq38B3ySup/YlVYjex
lbaHeCM2TV7Vvj1ZP/YGyyE2snOsD3tNfkndmnhWLJvjTWeH2BS2i2VnM9g3
bCqbbb+K7DS7Nu4bX2H7Fa/LJsgrqOvM6qfnwDb1r8u3it/YSLZDXU9181lu
/fPZz2wB+zTGh1giflc/Sl9HNee0h2u/ra57jL+4f2yzdi5eJOae/FrxgHyU
ulL6evDrWXP2RPr9Ec+jGKse7wOWgzWJZ81uZ8NYftaarWR5Y31j89gq+RXi
5piPmck7q7H+/exG1iXmG3tUXlRUY92YZkYjdSXtsCeeZcwvlltHafaR/Drx
BcvHSrEP4/mKgywvOyBukQ9wvGKsWZyzur3xPMQBlkdNGXGXvLu6wqy9ulKs
NhuRmay/sQ6XZLXYEJaPtWL5HW8VyybWsW9ZAbZanoo1kB2NNZy9Is8e6yc7
wv7KdsrLiI9ZpuMXZ+/Jy4p9MY1ZCbZLflWsiyx71Ilb5QNj3WAtHO8vrEbM
C5aTNWVl7PtxrFfiS5Y/jidukw9Sl5e1VNcz1r+Y5+lxdTjOj9VkfWPNSd+/
fI63kmWm15eoK8v2ya8XX7HL7PeFuFM+xr5l2IPq9sb5ya/XPhf18czif8Qc
j/HOqrAL2o3ifWJ7hajGcqhrEu/8OK9Ye9l524bsXtuiMa9ZTnVN4z0mLy5q
sE/iubGb4t3vf1Rlu1PJfIx5+WOMB/Z+KlkbYo04E+OL/SPGJLsu3s9xH1ku
1ozVZyVETXbK9n52l+3lse6wh2LNjnvCJ7kHH/IObHY8CzaR7WXl1H4a5xXr
CSuo5qo477gf4mtWgF3NPpPfEGsMu5wdFHfIRzteadY23iFimZiq7xf2ZLzf
xTx136Xfg7FutGTPxDhjI9hO1jHePfE/2WT2ESsS94V1ZdKMhv60Z7Ni/rEJ
bA9rwZ6OscyGs3dZO/Z8zEk2nn3AqrDWbFLcazaIvcLyxz1m89lq+cPx3lN3
gs1kn+uvyBqwkexK1p09GNcR84xdiu+deGelku+5+K47yh6P+yfu0+6XXg/i
u3h0Kvluie+XIzFe41pFR+1nWDV9o9R1SSXnFeeXU74w5pB4LN4TrF0cg98a
73m2nD3AZrC2qeSex73PlM+Vd04l62Osk1lsQbzL0++reG+dcowKnncFfr/2
cF5SfTd918UYZ2PZ1axvfMekkm+Pf7Pz+mbF+BZttafGnItvM3VVWRs2OcY0
Gxzjlk2KbxLWl/09zoM9yKawymxIfDel79UCdjDWQXnlmAva49g1+vqpK8/q
s6GsBHs4vg/YALaMNWDTWRM2le1hg9nbrFLM83herBzrw65h9dhgVpx1ZT3Y
UnaKzWYH2H2p5DfQlqzkN0z8lrk3lXwLbs5KfifF76Wi2m+zEuID+/7Bmqp7
Ur7X8Yaw7ayguk2sQLbkd0V8SxVj78hLiQ/ZpZgfbKu8cLyr2c+xbrEd8ivj
mBnJb5Lm/sdT8o/8j2HsHdaNLWY/sOfj+bHubAk7yWax/bG2O967rHTsz+IF
2UxMi/NQNxTtiLUnfmexguKtGF+sENsivzy+B2IMs8LxnSEvJLazs+z2VPKd
uyErWT9iHamV/qZYn5V8C8c38UR2gq3JTH7HTYo1XHRnL7Db2bhYe1k3NpvV
YmNj3Y55HeOT3cYeZ4+xw9mScRXja5S8rLib9WRFWAd149lxtpo1ZxNinRT3
sN6sKHtI3Qh2iM2PdwMbKS8n7mV92BWsY7xXUkl/1O2P8SX/P8BR4wY=
              "]]}, 
            Annotation[#, 
             "Charting`Private`Tag$9060#1"]& ]]}, {}, {}, {}, {}}, {{
          GrayLevel[0], 
          Line3DBox[CompressedData["
1:eJwl0ssuXVEcB+B11K11TUw50rpTlweoJ2B0RpyjiIggggitmokIQzHQYRNN
PQHRSIwwFInrcSci4gXE0Ldj8Nvff+3snd/K2vtz31hiNBZCmJcuQzR3uDyw
7UMIxexkOQfZxJ9s5RzbucwUV/lXhs1b/MU9LvKAv3nBNT5zg6/c5XZmCGV6
e+Qo6mSpdEtlRgjH7pWbq8wn5mqesoZnrGWadTxnPS/YwEt+5RUbec0m3rCZ
t2zhHeP280VPr9xbp5iQEvs7tM7iDl88t84n/mOaK9znAnc4zf/clCHzHya5
xDbO8hun2MgBxjmh45Hf9RYxGZ2BzEih9TQL+IP5nGRe9B4/cZwfGX3YXI4w
h8PMjr4js6I+qgr9VB36mBGds0VF7P1/eAOtSjxh
           "]]}, {
          GrayLevel[0.2], 
          
          Line3DBox[{843, 1137, 1239, 1514, 842, 1337, 1044, 844, 1338, 1045, 
           845, 1339, 1046, 846, 1340, 1047, 847, 1341, 1048, 848, 1342, 1049,
            849, 1240, 1423, 850, 1343, 1050, 851, 1344, 1051, 852, 1345, 
           1052, 853, 1346, 1053, 854, 1347, 1054, 855, 1317, 1348, 1055, 
           1138}], 
          
          Line3DBox[{857, 1241, 1424, 856, 1242, 1425, 858, 1349, 1056, 859, 
           1350, 1057, 860, 1351, 1058, 861, 1352, 1059, 862, 1353, 1060, 863,
            1243, 1426, 864, 1244, 1427, 865, 1354, 1061, 866, 1355, 1062, 
           867, 1356, 1063, 868, 1357, 1064, 869, 1358, 1065, 870}], 
          
          Line3DBox[{872, 1245, 1428, 871, 1246, 1429, 873, 590, 874, 1359, 
           1066, 875, 1360, 1067, 876, 1361, 1068, 877, 1362, 1069, 878, 1247,
            1430, 879, 1248, 1431, 880, 1249, 1432, 881, 1363, 1070, 882, 
           1364, 1071, 883, 1365, 1072, 884, 1366, 1073, 885}], 
          
          Line3DBox[{887, 1250, 1433, 886, 1251, 1434, 888, 1252, 1435, 889, 
           605, 890, 1367, 1074, 891, 1515, 1139, 1075, 1218, 1529, 1140, 
           1076, 1219, 1141, 1253, 1516, 1220, 1142, 1254, 1517, 892, 1255, 
           1436, 893, 1256, 1437, 894, 1368, 1077, 895, 1369, 1078, 896, 1370,
            1079, 897}], 
          
          Line3DBox[{899, 1257, 1438, 898, 1258, 1439, 900, 1259, 1440, 901, 
           1260, 1441, 902, 732, 1143, 903, 1518, 1144, 1145, 904, 1519, 1146,
            1147, 905, 1148, 1149, 1530, 906, 1150, 1151, 1520, 907, 1261, 
           1442, 908, 1262, 1443, 909, 1263, 1444, 910, 1371, 1080, 911, 1372,
            1081, 912}], 
          
          Line3DBox[{914, 1264, 1445, 913, 1265, 1446, 915, 1266, 1447, 916, 
           1152, 1448, 1153, 917, 1318, 1449, 1154, 918, 1521, 1155, 1156, 
           919, 1522, 1157, 1158, 920, 1159, 1160, 1523, 921, 1267, 1450, 922,
            1268, 1451, 923, 1269, 1452, 924, 1270, 1453, 925, 1271, 1454, 
           926, 1373, 1082, 927}], 
          
          Line3DBox[{931, 1374, 1083, 929, 1375, 1084, 933, 1162, 1376, 1085, 
           1221, 1165, 1377, 1086, 1222, 1321, 1378, 1087, 1223, 1323, 1379, 
           1088, 1224, 1324, 1380, 1089, 1225, 1170, 1381, 1090, 940, 1382, 
           1091, 942, 1383, 1092, 944, 1384, 1093, 946, 1385, 1094, 948, 1386,
            1095, 950, 1387, 1096, 952}], 
          
          Line3DBox[{951, 1466, 1279, 949, 1465, 1278, 947, 1464, 1277, 945, 
           1463, 1276, 943, 1462, 1275, 941, 1461, 1274, 939, 754, 1169, 938, 
           1168, 752, 937, 1167, 1460, 1322, 936, 1166, 1459, 1320, 935, 1164,
            1458, 1163, 934, 1319, 1457, 1161, 932, 1456, 1273, 928, 1455, 
           1272, 930}], 
          
          Line3DBox[{954, 1280, 1467, 953, 1388, 1097, 955, 1171, 1389, 1098, 
           1226, 1172, 1390, 1099, 1227, 1325, 1391, 1100, 1228, 1326, 1392, 
           1101, 1229, 1531, 1173, 1102, 956, 1281, 1468, 957, 1393, 1103, 
           958, 1394, 1104, 959, 1395, 1105, 960, 1396, 1106, 961, 1397, 1107,
            962, 1398, 1108, 963}], 
          
          Line3DBox[{965, 1282, 1469, 964, 1174, 1283, 1524, 1230, 1175, 1399,
            1109, 1231, 1176, 1400, 1110, 1232, 1327, 1401, 1111, 1233, 1532, 
           1177, 1112, 1234, 1533, 1178, 1113, 966, 1284, 1470, 967, 1285, 
           1471, 968, 1402, 1114, 969, 1403, 1115, 970, 1404, 1116, 971, 1405,
            1117, 972, 1406, 1118, 973}], 
          
          Line3DBox[{975, 1286, 1472, 974, 1179, 1287, 1525, 1235, 1180, 1288,
            1526, 1236, 1181, 1407, 1119, 1237, 1534, 1182, 1120, 1238, 1535, 
           1183, 1121, 976, 1408, 1122, 977, 1289, 1473, 978, 1290, 1474, 979,
            1291, 1475, 980, 1409, 1123, 981, 1410, 1124, 982, 1411, 1125, 
           983, 1412, 1126, 984}], 
          
          Line3DBox[{986, 1184, 1185, 1536, 985, 1186, 1187, 1537, 987, 1188, 
           1189, 1538, 988, 1190, 1476, 1191, 989, 1527, 1192, 1193, 990, 
           1528, 1194, 1195, 991, 1413, 1127, 992, 1292, 1477, 993, 1293, 
           1478, 994, 1294, 1479, 995, 1295, 1480, 996, 1414, 1128, 997, 1415,
            1129, 998, 1416, 1130, 999}], 
          
          Line3DBox[{1001, 1196, 1197, 1539, 1000, 1198, 1199, 1540, 1002, 
           1200, 1481, 1328, 1003, 1201, 1482, 1202, 1004, 1329, 1483, 1203, 
           1005, 1417, 1131, 1006, 1418, 1132, 1007, 1296, 1484, 1008, 1297, 
           1485, 1009, 1298, 1486, 1010, 1299, 1487, 1011, 1300, 1488, 1012, 
           1419, 1133, 1013, 1420, 1134, 1014}], 
          
          Line3DBox[{1016, 1204, 1205, 1541, 1015, 1206, 1489, 1330, 1017, 
           1207, 1490, 1331, 1018, 1208, 1491, 1209, 1019, 1332, 1492, 1210, 
           1020, 1301, 1493, 1021, 1421, 1135, 1022, 1302, 1494, 1023, 1303, 
           1495, 1024, 1304, 1496, 1025, 1305, 1497, 1026, 1306, 1498, 1027, 
           1307, 1499, 1028, 1422, 1136, 1029}], 
          
          Line3DBox[{1043, 1217, 1513, 1336, 1042, 1512, 1316, 1041, 1511, 
           1315, 1040, 1510, 1314, 1039, 1509, 1313, 1038, 1508, 1312, 1037, 
           1507, 1311, 1036, 1506, 1310, 1035, 1505, 1309, 1034, 1504, 1308, 
           1033, 1216, 1503, 1215, 1032, 1335, 1502, 1214, 1031, 1334, 1501, 
           1212, 1030, 1333, 1500, 1211, 1213}]}, {
          GrayLevel[0.2], 
          
          Line3DBox[{354, 562, 1337, 355, 1425, 575, 381, 1429, 589, 395, 
           1434, 603, 409, 1439, 615, 423, 1446, 626, 437, 1456, 636, 1375, 
           451, 646, 1388, 465, 762, 816, 1524, 656, 479, 770, 821, 1525, 666,
            493, 777, 1537, 826, 677, 507, 784, 1540, 831, 688, 521, 1489, 
           789, 835, 700, 535, 1501, 794, 839, 712, 549}], 
          
          Line3DBox[{356, 563, 1338, 357, 576, 1349, 382, 590, 396, 1435, 604,
            410, 1440, 616, 424, 1447, 627, 438, 1457, 747, 808, 637, 1376, 
           452, 755, 812, 647, 1389, 466, 763, 817, 657, 1399, 480, 771, 822, 
           1526, 667, 494, 778, 1538, 827, 678, 508, 1481, 785, 832, 689, 522,
            1490, 790, 836, 701, 536, 1502, 795, 840, 713, 550}], 
          Line3DBox[{358, 564, 1339, 359, 577, 1350, 383, 591, 1359, 397, 605,
            411, 1441, 617, 425, 1448, 239, 439, 1458, 245, 1377, 453, 251, 
           1390, 467, 257, 1400, 481, 263, 1407, 495, 1476, 269, 509, 1482, 
           275, 523, 1491, 280, 537, 1503, 288, 551}], 
          
          Line3DBox[{360, 565, 1340, 361, 578, 1351, 384, 592, 1360, 398, 606,
            1367, 412, 732, 733, 426, 1449, 740, 805, 741, 440, 1459, 748, 
           809, 749, 1378, 454, 756, 813, 757, 1391, 468, 764, 818, 765, 1401,
            482, 772, 823, 1534, 773, 496, 779, 1527, 828, 780, 510, 1483, 
           786, 833, 787, 524, 1492, 791, 837, 792, 538, 1504, 714, 552}], 
          
          Line3DBox[{362, 566, 1341, 363, 579, 1352, 385, 593, 1361, 399, 726,
            1515, 727, 413, 734, 1518, 802, 735, 427, 742, 1521, 806, 743, 
           441, 1460, 750, 810, 751, 1379, 455, 758, 814, 759, 1392, 469, 766,
            819, 1532, 767, 483, 774, 824, 1535, 775, 497, 781, 1528, 829, 
           782, 511, 690, 1417, 525, 1493, 702, 539, 1505, 715, 553}], 
          
          Line3DBox[{364, 567, 1342, 365, 580, 1353, 386, 594, 1362, 400, 728,
            800, 1529, 729, 414, 736, 1519, 803, 737, 428, 744, 1522, 807, 
           745, 442, 752, 811, 753, 1380, 456, 760, 815, 1531, 761, 470, 768, 
           820, 1533, 769, 484, 668, 1408, 498, 679, 1413, 512, 691, 1418, 
           526, 703, 1421, 540, 1506, 716, 554}], 
          
          Line3DBox[{8, 849, 23, 863, 38, 878, 53, 294, 1219, 68, 905, 298, 
           83, 920, 303, 98, 938, 308, 1225, 113, 956, 128, 966, 143, 977, 
           158, 992, 173, 1007, 188, 1022, 203, 1036, 218}], 
          
          Line3DBox[{366, 1423, 568, 367, 1426, 581, 387, 1430, 595, 401, 730,
            801, 1516, 607, 415, 738, 1530, 804, 618, 429, 746, 1523, 628, 
           443, 754, 638, 1381, 457, 1468, 648, 471, 1470, 658, 485, 1473, 
           669, 499, 1477, 680, 513, 1484, 692, 527, 1494, 704, 541, 1507, 
           717, 555}], 
          
          Line3DBox[{368, 569, 1343, 369, 1427, 582, 388, 1431, 596, 402, 731,
            1517, 608, 416, 739, 1520, 619, 430, 1450, 629, 444, 1461, 639, 
           1382, 458, 649, 1393, 472, 1471, 659, 486, 1474, 670, 500, 1478, 
           681, 514, 1485, 693, 528, 1495, 705, 542, 1508, 718, 556}], 
          
          Line3DBox[{370, 570, 1344, 371, 583, 1354, 389, 1432, 597, 403, 
           1436, 609, 417, 1442, 620, 431, 1451, 630, 445, 1462, 640, 1383, 
           459, 650, 1394, 473, 660, 1402, 487, 1475, 671, 501, 1479, 682, 
           515, 1486, 694, 529, 1496, 706, 543, 1509, 719, 557}], 
          
          Line3DBox[{372, 571, 1345, 373, 584, 1355, 390, 598, 1363, 404, 
           1437, 610, 418, 1443, 621, 432, 1452, 631, 446, 1463, 641, 1384, 
           460, 651, 1395, 474, 661, 1403, 488, 672, 1409, 502, 1480, 683, 
           516, 1487, 695, 530, 1497, 707, 544, 1510, 720, 558}], 
          
          Line3DBox[{374, 572, 1346, 375, 585, 1356, 391, 599, 1364, 405, 611,
            1368, 419, 1444, 622, 433, 1453, 632, 447, 1464, 642, 1385, 461, 
           652, 1396, 475, 662, 1404, 489, 673, 1410, 503, 684, 1414, 517, 
           1488, 696, 531, 1498, 708, 545, 1511, 721, 559}], 
          
          Line3DBox[{376, 573, 1347, 377, 586, 1357, 392, 600, 1365, 406, 612,
            1369, 420, 623, 1371, 434, 1454, 633, 448, 1465, 643, 1386, 462, 
           653, 1397, 476, 663, 1405, 490, 674, 1411, 504, 685, 1415, 518, 
           697, 1419, 532, 1499, 709, 546, 1512, 722, 560}], 
          
          Line3DBox[{378, 724, 725, 1348, 379, 587, 1358, 393, 601, 1366, 407,
            613, 1370, 421, 624, 1372, 435, 634, 1373, 449, 1466, 644, 1387, 
           463, 654, 1398, 477, 664, 1406, 491, 675, 1412, 505, 686, 1416, 
           519, 698, 1420, 533, 710, 1422, 547, 1513, 796, 797, 798}], 
          
          Line3DBox[{548, 711, 841, 838, 793, 1500, 534, 699, 834, 1541, 788, 
           520, 687, 830, 1539, 783, 506, 676, 825, 1536, 776, 492, 665, 1472,
            478, 655, 1469, 464, 645, 1467, 450, 1374, 635, 1455, 436, 625, 
           1445, 422, 614, 1438, 408, 602, 1433, 394, 588, 1428, 380, 574, 
           1424, 353, 561, 1514, 723, 799}]}, {}, {}}}, 
       VertexNormals -> CompressedData["
1:eJxEe3k0ld8XN0lFKkUhGiUqKhTJsEtSVEippKRMaTAUKZIxSUiSqUTGRhmL
5G5D5nDNM3ee71XKmPL6vr+13vf557PWWWedZ5/PPmfvz+dZ69lwyc3ScZ6Q
kJDoAiEhkTm84Wz7dMKHiaylDWTFt4GE2CrNeZ/K6HCwZvJqhgQDp1W+kr92
BxGWLDa9zdrJhCZ5YlvRZhqaiHeR/TVCCNSyXyvz+lnwg3PK+HsGGQ8InxD6
JBpCsH7vKnQ4nwMelOcLjKsGcGhvqCDa/T6hLf3801VxPDgvzwqdftSBE9Kv
qYOdIYSBmOOiZ80EUGobNqweWo3KE6xbMp+DCTce7SeceTQCKbP/Pc4G2f8X
7xPu/V8cAZvzS1dohlaDqarYc36iL2Hx0h15/82P0fHsmVsfKEceF0eF+BCU
NfwnrOfWJ9L6L87FA/t2mA9Gu3sRTsW63P0vnnzhfqe5+GF/fdfotY/uBGHD
n5xDc/HvP2HBntsvtH+oq/yWcYmwWv+TyH/73bHRKmSOHxD63xNwOW/9xf/4
WaxHT5rj8/+N/61fMV00x+cnTTV3rSNMrJH7Vz5YRsB9RsJxC5PosGrXAUph
Gx0rjw9njmqU46MSnTjpJUyodGjRNyZR8fpgVnnCRDnKt2mcyPrMAhWl9PXb
zMnoJVk/f1N8BVoGJP0JjuRArPOPM2G/+/EQ8fmOxyMVSOr3uqPrxoNDi1ue
3o5vR83RghKn9goUWXlCr2OjAB4lCnadOluFR5M+29OlKzC7MnNb3ukRUNL6
zOQlx4BkDMdlnS6izeOTx29UjEBx3PKspX21ENb4IXlyYSnSiptOMvaPQLuk
79Dm9E5YN/vltPCyT/g8Y8cqg798CLViS42UDkJo12/WSmouMnwmAiUMeYDW
1sNDyyggx3shbUzLRu9QU9O7FzhwfHbcQzqQBtnFY/232pPRvXV7WEcEC+70
sUlCZxhgHpF5mND/CO8yz+YbMxmgYFRy72AJEzYLTCxe37Ei/A/psKg0w664
goEz5rTSsaXNuCvftTd8Fx3srOiK+VvpeCVBNJiY34KEEKmAPdkMiHu4fsGz
FVQc8O3S+ficiJP9Bjt/W7CgwDOwO+EECfU3Sf3K127FtY3CZkKbOEAgzp5o
iulFO12114rhrVjwiuG2/h8XmrqEonfVEHGccWt9qEMrdh86nZjzig8ZB/yb
VX+X4Pe74Xbzk4hoT2h4PVwqgJ9FOzbKauRD2/sYj7XqzZh8sP3pA5ERCLdQ
/F0e3gzzOlYlSk7X40drlV0l9gLYkzR+Iai0B5o4Y0rvpavxYlJfxWZxPpB7
rmQI9pJg1jfPiyhZjgcuRVD7DnMhZUlcX60OFRr3O3+9kP0J3/xbddflGhs+
T6nMH/Ohg9wpqw8Mrfdo1NTjZJrNhOwJ75QnykxgJJno3TNPQgtDyewHKxjw
/oy9RrQDCx6MiceZfjpJ+B/SYIGXz41gHh3dwn68LWvsxJEfT3aOJdFAvsIr
I2ojDUMV6a7Twt1YKavjK7aEAQldVy4uaiSjzqpqE6l1Pbhs+1f92EImHDCy
3lniN4i6H3Qtrv/rQfUVNNqXADZsqX6+Jq+4Ew98orQ8cO7Fbxa3viww5YLZ
Pnk9M6867KNrBr9Z0YsvezSrur/zIM/a9ltZUBxK1O/2HC/vRsOzah++FPLB
ebn52z/vqqD4VX/CsEMnnm4XnnGs4MMZoUIS73wHJOwhmEXptOFEkkW7zwgP
Rt3/LA2xGoRlm9e9KLNsQgZpVLfNhwtxd5+I79amADv9U8o6zRq8caRN9f1n
Nqx8ohYnQaeBYpyBv/wWxOQP0YEsLhMm32VHJw0y4PqR7Qe5Zwrw3QpbkRv7
GaD+2kLc7igLWNcuPFo7Lw1fbDz1rq+BBkEuahlvrNgwsv0zs9zyPMF0nU9S
QAQVPt54H8juo+HFeU8qtOn9SL/FEHQPUOF4abLulnoKnibf1hryGUROMVMm
9RgdLpn/ts6TIeHkMt+gh+whTLkz8VPiBwM2ZV/1our34lFv0zenp4dxPDrF
lf6BBbru/xTuhxFx8Eh2ZqwaCX9OxqYUneZAw3xFW9cPxcgoIovqvhvGwonr
Mr1pXCA1XojW6yoEw1pC6I+MQQyQ+/4sXJ8H2sEjF8P8iODvndG+9GQfTned
3aQ8zYXyGv5P7Yg+qLaWpz/a0IVOG1UufhZw4OqX5lPZ58mwK/cxzy+5FctG
+0L6Hdhw3My/UuBLg0XbTb6l3GlAOcmR4oMfmFBylPfwwDcGdLhItQzdq8Su
wk69MmEGTHx8NdvgxILIhW7m7qxP6K1vHVscQIPiqFBLlcdsmJH8tM3uSCau
yzyfcGw3Ffx16lsOztWbKt3brwU7bAjdyhbuv9dRQC9bu0M0gYreH1jD2z+Q
kCilJRSzgAp9ebv2f1Uh4wibJbtprr+d798nquRJg4Ir/gfc5g/g+oRTfmp3
KRirGHZrcjEDDituWjL9rx2nq9Smri6h4uU7DInPH5ngqUh1/m31DXGNu+fQ
OirePK72hKjEhsfYWbMg/Ak4Bx48IulDQdnpd2en13IgM+/pg7Cceljmvrko
R5iMD9wr1IasONCvsv3EZEs3ZI7v3yCdM4iPPd0Um76wge5/Je7ufRJMFvw0
psf0oPGtFzRpfxa4Tu9eXyJLg5wD8VsXW7dj68PlT8xHGWCZqUR4/ZkBv+23
aR2hfEcvd50wS2s6kP+UpzY8ZYG000ZTVflv2NL2I4ExOFdHJld03hqey49s
tpLtYDE6XlwoGhpDAdewE/uuVnEABicFu+SzsS5NRyHElwy/70gKRZznQlj6
Ncvb5MuEXJlfWhZxJPC6fESNo0JBHZvgLOn1VFyX6/jr7hz/ZrpbvmP4EEZt
92k4pE/DqHyrmNn7VBjuEPdpWduNNxJ7Ix1V6Nhi4nDZRZwOw65dqso5jUh6
YfHI4A0ds2RWHMZgBpS/VCpYScjCjUsfHtp9h45VIyezv+UwYbfVi6Qpo0pI
cmleu9GOhtIjsbMRwIKZEvX0P90d8L5AZauSLQUHSWELP4vP9dmqJ7/3Lx+G
byo6EkPuwxje25butYkJe6y4UfiMCu+TvZ75Z/WiSEJVqoBIh8GwYpp3LANa
lC84hAl34L0tQbdsrWkwvM9ESqOABWVdVCG3z01Yuvxx5PMfFKBf6jyUvIUD
A8qXtcozvmFSjEmTcS4ZiCGSwSeUuTDD11gkElqCCsXlDf2pJDhEY3VTWrjQ
332uJPprNtpXCSQ+BA+D68mJvxZ6PJC2WHeIuMaW8D8cgmSF1+JPI0kYl7o5
PPEUHW/36/bd30qGc/x/pjf1+3D+lmJNmWgG0npebv4YTIGX5eYjEyGt+OP3
a+LwbSaGL30geZ1FhVm3Gc9HCaVz9zP5eWc1Ew8Gn85W20SH1xIcv1N+hRB4
uj0iSIWJS31G/pqP0GGPb0u9mHMraMQoDCn60XFz6bHLaUsZoCtJ6BCOHoCD
R/Wna0coWMRYnbrXlw7ts66SXzso0G1+1d6ydRinDhJeHnGmQUDVSfnXBgzQ
ujzZcietF7+oGASuWU0FiYaD8WnvWOD9N6uyua8dP9Z6er/6TgabpXItH05x
wGHvuZQbzk0o4pB5tvclCSI/OK2Uu8UF0wSFofQr37DWTnRh895hSFpz4tJ9
TR5E6RyTWGFUgn82zJOaejoI21d2PLj6ngdCvtoif8OyMej8rqJiwwEI22qz
8s9vHoRvXfsmsdOZsNOql75fvx8elrxZPnN/EB0T9Wi/z8zpaO3hH4XKJPgt
Rdt61KkTY2O+7W54ycLZfwlS9VfIIJi8OHomrAavjOfcfeXExp5vJ9eqvaJA
pti2Z70twRC2kHnv+Uk2Gh7VXmQQSQU33tLGfUkNcP3BtlYpRRbqhKY7k/hU
YGwx6iiw6gUFiff13b10PJnMs5fOogJX4tKGpQQybJvpznnQRcETKrwIRhsF
WuafcrV+RYeKg2Vev5WHMZh1Ep0KyVC3yTZb9SoLUg+EmBoP9WDHDcreylAS
TKyppi+e6wORoofUnNTa8bLF2IMVw0PAJxpcK37FBU5ecZe37XdUSt6byPw3
AL/SLm7z9uVB9o3RB9c+VaHHO+nweV79sCx5tKN1AR9smsxY7W7FGBOvTNir
3weOwzXJV234YJ0h7MpqyUL2StsrXLNeEAs13qD5kA8pl6rGfG5fInT0WI+m
p/bAisPy4w3hvTgzFigUu5WNuX4B8/y3DYH+7GHvGwuI2HaL22PoyMHXjduO
au4hge0TjWtXmHmYdl9UX4/OweqzIW+eq5Nh9O1Y4U5iOVgo1CxfbMLBQzuC
vcIqyfCl+FwXe08n0GLOX1l4nYXrmpbf+11GBk3fB/kL9UmwPWrGZ1UsHZUH
5Cfj5u7ReKX6Ucl3NAg2upzTuY+CmhtiTfL1SBA0WTqkTmNClWfkpETHICYH
yKZ2XxwCGfJLqTXrOWA0/87Cgjfd2DWludXXfgCSXy9Yc3eOT+fkc0bhu9uw
eZup8YbXfTB/o65gQSoPhucHpXz52YD+R8ITP+v1wrc3Z1cbGfHBCMVjHpZX
YtzkmFLCuh6IUyi2nXnDh/z4GycVjn7G/X5UmXMm3eDAXhHaRuWD3N7Avk1N
meihL7ZaL68LCGfslun+48O8WmNtjpkT4X/YBT/PHPyRuKkTLQULd/TXc1C1
d758MaMfvjwbCog68Q1PCo3eEOvj4mbriq2hHYOwIe6p4YxeJjgKT+61ZnJx
+sBkwF3tYVjWcSbHUYYItLb5v3JSOVixbIionT4MbZe0RLLuDMBin+TbIwos
DFi/Ns5tagimnugqu5lQQfaJzrd93TR8YXaUOhM4CDcPlEruE2OC3rb0nQds
ydjcYP87IbcfXkyHedS+ZsO9FQu/CJQGcOb3sTPNlF6ABSbrtrpxwfGQdn71
vi6s0I25HnWkB8rHVO1jXvCg+/S3iqo1rSh712bo6t8uOCyvJNtnxwe6xvG1
T2zq0eDmjr0vpjrB6Zj2wqkBPnD9rTdv+FiBD6vblFbt7YQOO8NV45sFEH/0
Wdg/0U+Y3qHRW/WpAw4u/Wl0/ZgAlOSEX2x9k4GS67qPVjp3gILh1o+yZwXA
bIy4tc3YgfA/7IDQVMu2mJNEfODnsI+5k4eJGhtevQ3ohf1GM7ztZz6ih+c7
zZ0/edjwNUhrvmg/nLVcprKiuAp2UHN1JR15+PbkpTIesR+s20fkF1p0g0dJ
xkm1yxysPHf0inVqP+hoHXu81YkMa8yYqXtOM1G4wySx6kkffF9XYH+8fq4O
3L691otIxVtBjAXbxHvhFVvukhiDBVucfCU5ViR08lUetL3eDeVHh3k75nPh
1IufGs2n+lDa8Zhm+GQnnJ2RIuy+zoMX7V9TWxo68HeMhtOm6g5Id16wX+4s
H3pj9GnlQkRs+FKdTO9uB9fGXxtDRvnw8cU08yfWYr7e9K8Lqu0w8dqVRbcQ
wOi6keJ3ieU4Lfuw2KC0DewKR0syQgXQsOO06KWSQhz0q+8V82sDYt2Tzzop
AhjOVNlyyC8dt14teKh8tQ0il5rEHUwTwJXi9zOrAi4R/odtYMwWE71nUoMb
Y/ZNrDnNR+40X7RopgsUW/T4DhcyQGEq7Id3Kh9P/ZlaeXVJD4QsPfo0tIcI
BYvWzm68yMOscx9s0471wHep2fzH3wfh7Yiu1UwJG1Me/Yg98aEbMqpf3aJL
0GCZ/OvzUUYMJP21uCx7qwsqw0XMeLVMMIjrSXyYSUFPM8ND2RKdMPYwqmLV
XF09dFMxxjZ0CH+qVfzeWtIOCeZfxb9J8EApZF37tfAeFB6fJhOT28DkcLi/
mRofuld5/Gm0bceiY339vKpWoJkPv9nF5sM3hv5H7f4mvFCYF7x+SyvYv41f
+t1u7ry9++K5dM6nPI5NLvxTQwRRzzqXXW8EcONwwKae1YjPDY5IeMcRoan4
03JtogDkF3enHLhVgLpPX0gbPiGCn/KyctqQABxMBLo6Z9KwJffwmtX5RNAV
RM8Y9gvgTvOgavlvO8L/kAjJR05usM78hIOVz5UdNAV4fkmvnuBSB7i5k0IW
L6mEzcQOl9tUPkodEP54Q7gTfgoHrHx6thv4MW9HHThcNNG57/2ztQNq+lX8
bs71pdHWIJHWzywMyuwoTv7dDlPGf/++1mLAwdQ9KzTF6Pjb8e6NE9/aIOvO
liJhazbES34NeuxBRluNbzSpp60w/ixSiHqDC3sdFizuvT6APfM/fGBGEiGa
XHF8YxcPbpsTjeI6upAqo+7dEdYCNke6r4wT+CBxMvBZyqI23Os45qrs2gyP
VbfIfbMSgCstaef37kaMXiP6V7+iCUJMKd7VhQK4NLSv8h/hG8oz/W4u9WoC
n65oEzZPACt3xX/dt7EM6ysM4yP8mkB3Iv/DDrERsAidIU8a5aPGrdfsN8Qm
sLwSZNIqOQL6ebKTjP2vUF6fzjnr1AzRdK0VCYtGQGiZZJVasD0hMU9uj8me
FlgbFmWg9jvSYGJq3P0lQYAelV9bVpe3wtjGmnVTz5uheZN9sTaBjybm/9Zv
mG6F2Nr5bwc0B4Fp0fKsVJaLI9q+v+0DWmGB+qOpTZI0GFpmdn48iInDH7b2
yj0lgst3yb9to0zoU5bWfVlOxdNv6uNOSrbAXUfhPPYTDqzbcGh/yEESHnWN
/bxAowmSyDfqFY/xwCJ6s8JNzz6UaN5emVraCJU3xOXmu/Ph2Om6riyDTjzC
IbL0PjXALFXk4srtAvBs/yFi3UTEm8PPtdJWN8D9f7u/F70WwJeSFSMn/tbj
6NtTf1YP1sPbgZnY3WMCKBCWJLQ6V+EJ2sun+0brIc9U2Bw2jEBKVNofTfNS
XH39d6GPRQPUtBxo/7B7BIiny3N2bMnDfhVSktqPBqCoST022zMCKgRK+Kx+
KpqdeBDu1dgIdwLnbZxQHQHfPL0jyeKXCFPyF2/XDX6HuMTLQrerGPjS5MVF
2aqPaNB1TWSVMwOqm7iGAlcmFqRPej3j5eBe9HHJL6RD44PSOCUKA764m295
dOIqnjtPeWJsy4A8G/aPpvD//z3Q5J1dZdR7OpTm3l244thHLOh6e+p0Xz9e
KNjoEUjgQfHJNLtpLIPdhJD43wm9+G9n/tU0GT5YFBcuZV9sg9MfZL0tD3fh
Tzs9UfkoHvQfX6B+jdMP91ZSzl483YYFZ3OPNB3hQuDaKzIut8tRt42p5B1D
Rsn5TYe/XOPAtebTcgfJr2FNytott0tI+CMbNar0uOCqm1UbaN4EF7V/v007
MITJ4tsDd+yd8+9ZzTU66r1AUlBVnRjpRWXeFMHSmQOsL8c6OL9I0GbpfSxe
qhP/HXL3bprHhimBECNbvA6jVUn0F3dpuFiHuWVl15we+uW8J2X2EWqY25b8
XEbDdX8nibJ8Foht/FkmtKAGZAZbA15UUvDcmVH+Jis2lDx8J/bsQhcIstdE
V2WSMEhDb1Z1hAXxr6a7KpeQgO0yKRKyeADNA7NiRYeYsEXwcHHBiRZ8V88R
OpHNQOZllbfXNemwdOXTXWXnC3CJjPSVxCIGXnR/2KF+hQEq0hfXexd/heOb
A73ru+no/bL1bLk8E6647N70Q70dXi1uW79mhooq+dkbrkgxwe3Bgnks2iAE
2cxT6TpHxm4tLVOL03N+T26KE2dAhfDNC1f2VA1g8K99FHVFOqwpjI51XVGJ
2fGvCSvfsdA+69LdYyQqSO2pcDgfmg1MKpu33JKFd+Vm1r4n0OCXAUHRjtoM
Nqg2UD7MwJlFz18yhejwqdm/o0SiH84ZPNPQdqNhvv5trZOxNHjWv8z4qhUF
dIKDwo86klFQpFvVmkoF/hLJw0fVG/HKL9Pqd1NsJAQV+ORcJkPmerW9dq+S
kbDrSpL5Tg46rfC5/uw8BQzUp4MWcqsh/LDxBjdjNsbNEDLseijw5dqV1DHH
bihrfnacsJ2J6o8C7u4roMCjmV3tChJk8PPcWJCsS0OPAbdVm4QoYNjucclF
gw6PYV/ZQT4JuedXVVZNkWBIaZUQffYr9p6eTdS/ycVVgtltNeIkaAycvf8u
8hNM2t4t6NjCxb7g0LW8DySoTm3sv9fQBqynMY6RT9lo0aW2vbiWBKtKHw2e
ejEEHn9jQj3n+CmYzvT4doIES1verRhdRINNIQN6tVFU9F1vt+bW3yHYFuwj
cc+xAaU3Ms+Zy/GwUcNHb29aP8gclZndqBKImyqHrzb58xD0bsz+lBuEV8Wr
A4b3NsCSkWSrrTFc/MPWzMgvHgS7R4eKYiX6YJE9Y+euI2xconT5wpajgyAT
brM4wYUCP/rVV+1ZzcC+xMKRO4sGIMcu8omGNwPEVk1omcZT8JWC2Bdbmz5I
GFY6mjBQhuLPLVNCdPgo8m4fPpnuAZOG003SJ0qgUmG9TvtKPp6P9XhD5PXC
gs3iZ7OgA34UfUjocufiOrUTOjvHe8HZxmrypS4JRNVPtSpFsvD6wkUxa9b2
QoZu7/kbMzTot5sXpClOR+JVVft3Zd2wZsmdRLZ7PFaXqUuwhAQ4qy5K2rSr
Cyw+iEyNazbARXdN/3+afGTGNSRkZnUB38L+zerqPrh2s1npaR8HHZd8ON1r
0AV1uvpXPccp8HQ43JZ/j4nRIpuVDTU7oTQnZG3kMiYsmd0Y87CDivoja4gu
9HbQu0MVnojJB0y/3bPeRYB3Mgpe19i2g3Hc1o64sHaQCRuqcqXy8PyjpeVD
ju3glWFZ/fULAf7q7Uk3uCNAYHrLlf5uhR/PLk6IVWYhjfz8u1uwAMMGSi7n
LW+Hr7JGkrz9JHDVGjMK4rHx/u7C1adK2qDyfYFr5OMuuPbcmb0snoeB6TNW
a1pbQXavSkj6HjocO/T51rMDDEzJjuiTftMK0e1R3XYbR0D62M+jq45F4xmu
0bRzQBPIypLGNHaNwC908Q3IfIxLT36y/HPsOwT3JX3+RGRgjZf1sjVi9wn3
bMxm17oz4MKC9Mq58f9X58PyV/3+b/zrqvEbsi3PYfEh78frSX0IR35PXljI
h1HJzUtmJBtAa0CdXCrRgwWiTksXC3gwUKJclWTbDddeXOel23Sgvc+sn9Us
F3QGInKizDLR2FZAdzEg4z4tGTVXHgf+xGxLcxuugHXvvSM4IiTceEb7x/nT
XPgXQP59a82c/+BnXd2zewAbbn6yozM5kJZdvv1p0yBYLTlc1hbWjZ1VihHL
KtkAF67a5bh+wXcxy+Nq7GiovfdNlMlNFsQsn/9p7a7COR1Oj/9xn4pZl2tM
PPaywbHxQXJaFxHuq0m/uNBARicfyamdumxourx8MM6vH/6kGivplA+h7Ms6
QYE3C34f/D4wj/MNB14fWGNRx0D1xcU/q/rokL1Seau19RNoLNzkJebMQIGr
yfuZbgbcaGTt94xsAPsErjdhIR1Dv54VEt3JhDVVScTImrl7cz10qoVAwSJJ
oxOjdQzIuBQwv1aPDIV7by0/WzeMDKarTEAtHUgzdnvPP36DprzApuEUFiq5
/BF+dYEGdWe2KAiuV4J6N+9p1FcmntMSjeSN0eAg3Ct08eiExI9NqxQq6fhg
D0lHZZgGQb6XrpWuIMERV8dtjWNzej7h+ysLZRrcvRU8tucT4oeQW8s/7eJg
lgTjnaeADCHj7LEy4XxYmP20Mp7CRv+Vhw3wAwXSv1x598CyFWQ8e5crnmfh
3uf2nYv7KFCadSYwesEgvFE821pWR0f6j4tWBy9TwGVT944MYypIDuzKV0qg
oO7zYsbuYDKA9KuVm+ZFofPmcx8ibnFR7zOLtuIqCUbo97kHY+ogtNbr+uIw
Dj6bzD71qokE+q8VIhm/emBp4frv20+xsGCgUzU4mQTk4ftl7A4yZDldIGfs
p+M95mTPCuowFM6PWepz/Cv63GgwlbjBwzcvQezTjQFg31YySpcsgUvPrAOG
tXjod+LvMs7DQdik7P7reW07pBrKCZY+46BEncOlzrRBuLQLwrdWDcP4r5i9
e2qYmH2pYbyCMACHTcXJ4Uk0uBE7eMb/LA059uvSNu/pB3v9UukHrqHY7P9u
h9EpPgb0OrltjewFyZnSh3GNDTBz9LV65lw8pf80W7Ik+0CzM2po+HUfPPOW
vlG5hoMZG9VGR171gtm8ndFt9RR4H9i7S7KTgSZfu6VkbvfAvvawz/PUP8Ob
u4Vfb7Xw8cOu6lK/sC64sdy8xEK1A/KOZv6r0eChhk2OT0REFwSNm83rtSHB
n4Xi5Xv3s1FUfooaUtsJ8lvDXGN30uFc7tn7om/pmAG3/g5GdYAZR1i+3rkO
rmiNMowH+Rh1SnZvlG87/N1bvhFs+0BkIJim84iLV/v/vBTe2A5xvNetB35Q
oDD+WFf7BhbyZocqULsN1FsjTCvlR+BuhcpLCWFbwv+wGXpxuPO9EhM/SpOv
rHFIQasBizX9KxiQJbfk/Tw1JoyqlnexJk3RKDd//VdJBmw959JMmagCYnu2
TfdOAX7Snhgf+Ty3/rjUppzmNBh0uxNplCTAZXXCr4lRbbCk/WKOh8oIRN0U
8sgu8sd/Z3e92qbcBG6rLNJ/eTPR5sSwkM/kS+Q1FMfdLKVDbfYoz/tVDhDn
Xc7JfyvAhVq/z60ltUKDYVZwl8r/173t+/v0165kQAn3lkv8phFQUMlWFr1+
nvA/bIJGzY135ubjluATDt8LQgiTL8iH/5s/b/LBjZ/3/v86+x8ZcV1K6PBs
RuLbR/FaWN8uvVhl69x7qxdYu/1tBZWapiWVjXF4rfTmrtfpAtx1s3eq5XIb
zISc0Pq9cwRmHxwWIxv4o9VpBTLEfgftneNsSREGLiOpkxzkylFW4W7LYhID
PF4KixxOp6FTVblR3VAwoeSV9OdsTxasLxQKEZurj54rzCIW1Zdj2clbudUW
LCCs9b1an0RBf6Kh7y6FEIJKz92FO8U4cMn1TOCIKQWTuDQ7R7sKrOr1vUmj
scH/vpKJtficj6oIX3HhWwjB8b191b1cLrQQhu83nh5GqXsaNQGNFVgiogT/
wrnQOLKVH1TWiy90FObzDO8Tarfl9e89yoeOGwqcQFIPCrcG65SMVOBETXKT
0CY+rI7W+p64qQ2vhRLt7iaFEORe/Aj48VEAZwZMbtgrt2LMsLlVfE4Fyu+W
OlEUJID2QTHf0YFKLDe41qGxKIRweU1WU1TWCBjNbms8864cdey6zvTxyrFP
ju2d4zGXv9wFqb8GKkFOEP3wYb4f4YHJ18r/5o/c99vSql4Np9plQvwTS3HR
DTFFf9sRmE87tSNpUxsMvBRyGO31IazvM7nxXzxNeYvrVfe3w4N7BtIHbD4j
rVMpMc1OABeidh4MLusFa9boqfeO3oRtzTZ1/+3X0J0jtaOyDzxFw+RDhvJR
vQBuS03xIGeLvPscn3DPae2hu7I3Cc8mWt//x6e64cp2rXskWOmfEzFLfo8/
xH4OD53jwsAvxbC5fMFj7aXGk6SrhHlr5/3aMZcvtePZP97NUmDJS07m6ogM
HJRvCfjymQ1t7xeunjsP8Prg9X+n/tgQjhRnpf93HlTjuSKCKRpsaxiNYA8m
YkhmntsiZRZ8ra9YdsDg/+kBIZHDmw5bCTNhV+wXc7f7DLh/iZGUfTEM9ae3
1PR/YYCet+KNKVs67uitz3AMaMHTB8VoNj5zPkV/kDP+nIqPdc4M8q4TsXGP
ns8LDhPqRPctabIjY5yNxs/X81qxb7dBsoQfG65f2lzzbNsgXigOdEp1acUj
y7XXp67lQt+WWs37J7twn39kg+2DVtR7nKM+L4cHT/Lj4JrPdzQ4VDexWb8V
EzcfPNT8hw8s6Zbtq28XYuI7yf4OdyLWLo86PtoqgCOpGjdXsRqhjdx9QfCo
ARdIqyefCBGA0u8AZf+rXRAb/2YowKYGs75FXj52gw8PR36kzaYOwv7S837x
MxVoPAFy14V5sNrimMLiSjLs2Cg9a+deihVPG2KWOXFgMT/7bakMDXwCkrQN
bhfgIfeJQ6b1LBBhPxAzZdOBodzn+ebWa6z7cGe1z0EmkEfrKu5aMCHw/N3u
zgXx6KG020qbRYflK2VC7c7TMEtNOGFioAu9pCy23SbRgVn3qz/egYIeF9+J
Px3oxkdRJCMb8znfd+7wraK2YVxqeb55uKAH5yWYK7oPsuAulL3hvunFAPDa
4bW/F48QbO4+8uRAxWOD8XytNpQOc/qodrYX9xVKariPcEGz6ddMuVwVFtl/
WS1K7EGprXdG38vz4arFlesbiqYI8r4h3csCuvGQqrJTeRUfFu5miQivbAfx
BbrM/qy2OT++4ILoKj5UybkPfVfuh+W/IMRFrQVf+RtQk1lcuM8wPM7kkmDm
gen2Gl4dfmC8qfF144D2ZmKaWhwVur8oX07mVqKAx/4hPMCCk7MlZ4ey6aAu
Qr8wWfEFX3qMiy60ZIKoCZvsp8eEwbqGZMPqXNxUHbKphUEHXf+snE5XFkg+
/xV96X4KPlsockAlgwakQut1mkuoOKgq+nHMdBCT7w7XPNpAhwvaWR1b60io
zmkeO/tsCKcfEvPGIxhQVep7S5TejwWLdSSPpg3j56+iayKXs+B0erC+988O
bGk0vmeznoQN4+Iv98SywdzwT5W/XT2ynh/oX7+ahCG3NjYGcThwT60iZ1vO
W3y1q6DsuuEwnlJ24Twf5sLRVpGixtAvQJn3z7no8CDu22Y1HWTIg4qAFXFL
rHqhRlLpwNW8LmxWIF6MlueCgvKeEysukuDdlWPaavVt+H37uN9sJxvY99zM
/c5SYf+rRbHOrU14/7Z9f4ItC467VohrvaaDbZd+dU5IDRYvImtIzfWF2NKa
v8VOTIizyGfolCF+fqp4yOUWHcoIpiV/C1jQ7rT2NvQVYCAviuK8kwZtNqwx
t7dsqN2/2Xc4LQ2HzBN0n0pRYeniFx+rb5OxxSrOy/kBGX9/fx/AOUwDWwWz
Hb2pg9h8bJ1d2xEKpv/aLPXpPR2k04KvjizpRt2GxrgHZAp2GQbmG65jgpzY
vYI+w2a8EBa5znkzFfc2GDRy77FgYvter5zBz5i4eImj3G8KVt197rjuBRuG
NHS9V+3IhbcNq6kvt1FQ9t58puWBubq3p6rpss930ItcvvbqNxJuClPZvsmc
Ay+8492v/hiG9x/79Fz39aJ/o5SuVy4LrsuZ1/bqU8H431SVen4HXqeIjT69
yITW7ItrOdV0UHQOJfmZE1Flc8n1zBk61LWCj88HJhTSl+dVhdZhreJCA9s0
GvS2Taw9vZINRSpxjosNKvCVD31rmiMVPi7LW3pOfu5cKw+dbX9UhD8ExrYt
ZhSYF/P2A6mbA6/ENEML92Sg9pFZ/fQLZCiVUVV8engYRRRKwpoVaGgv9GtC
/xwVrIqeni0W6UXrJ5s3j4zRUM+B2hWSRwOD0CDqdttWrL00s35ZGB3vzHt5
tkSUAa7i7fOvYznGqVwce5dFxz0Lxjp05nwHbS/riPO9JLju/v7lAmU6GtVa
sp1nmXDN7Mnm+7vrIHu31kD8Typ2FF302nWYBcTBaSn3LV2QFhln276cgh3l
6rTlU0wo2K77VkKeClfN2K32Ln14uIPWYyvCgJOrMsNjh+iQnrv2wkXPTtzR
sXpbZDkN9qTs2jz8gwk5H/fk2xCJGPVEyPeSPxU+BUbL3PRig5fzgt3Ld9fj
p/UKjGArCvT1n869EskBUm7ZvF0Fc/09bati2DEyOD4Q+Sp7kgt+zmbnd6/9
hJ1HVf7lXCFB5f66W2FDXKire3m6pToDjxeWaKqeGQafx8ymqrX9eGO9wv2H
1xnY7U0RnDxHAdPA1EnVsnaUvfviSawpEx+F+Fzfn0iF1Y/bzQO6qtFS7tod
QhkTt3W2BfCQBueKxh3EoyKwVZUkGx/DxKNfNY+x0+jgnJDln/eoCsbIV4O3
pTNQeYf1G8s5vZd7jJ1ifaADvA6vCfXi0XDj61Ifh790EA98sq0NBwHibr6q
i6Pgc2HvbuJFOsQH67INe+gwP/vd92T3PtSRUA1qNqGCeVuIj6McC76p5ezM
P9mJriu7/9RtpsDKYtWN+QQ2MNOX3H6dTcSpr9wjrivJcG1iOz1izk9/hkWi
5YI6lN0deaZ1AwkcFdU3aVVwYXvDYPpMYAWm/Av4SkgdAvAff7LiJA/Oacu+
mKIXIb13VE3ScBCS1Ji773zigX6JvFJMQgauNywNF1IcAIiPXWTu3oWZyStb
3txl4ZDYmu3LDpHhgs/Y5+vvGnGM1Ru+/iAb35x5suPRBQr0PPrVWNeRg6Gr
/V4732IjV0soRGNuX7vxc9vQn1I493b7h4sDLDyZ7vj4QTcVQv5eJ6kwWoHQ
sEx3vQMTa01GrXW5VMh4dFfr5Xg/PHmx2vnNVjrW+R5RigikAvtBQfTu/RT4
jMlbFnpRMOB2WulsEQX2Lii+oCPLAtOoqN+qOb1YfnzlCmIuCTZFb7Mco7Lh
LvmUMj2lAwNy73zd7zkMeqOnZT+pckE6e+JTzgoiZgZus3n5ZRCmwz0+90vx
YGY8WGVsaR0yUpLW74cB0Jx3OVKvgAe+mof8lrDLMW2pq6KTSD+0GubWC63l
g7pCUt6pHUUoF3zmh7dIH4SlyrXPv8QH+bgRavB4Op7zVVhA1emFWL+FUX/1
WrHyU53PikMcjAgSdvCXI0GEgrXK5KMyfBpaskK0n4O5yp8SFwuTgaoXw79P
eA9IjluTksFB1+jC+oVpZKhTs9d/0tAENhdXdCfeY2NN5eTVTb1kKDc9SfZ4
3AujlNZ08znfI/QgJeP687l8hcssv+pIBpUq/8U5zTSMVT1YlvuHBGfjN2d9
laXD5LdFGsH9ZJQ/8itdez0J1hrpeK8eYkMp3HNQ9ezBI+bxC6zfDEBBza9f
7Ye4cKp3KvVifDuGOU7NvljTD3HC3BQvYx783TC/Je5+M4ZOdz4539AL0Tui
JhLGefAm4m9Q5kANKlhPXP6V1wPU0PnkK9f5EL770b59suUo6rjlZW5rNygY
2Mlpf+GDrumqHr5mIe7eN8Qu3NQNoprlLAaTD4WLp2JmpdJRdemNprDMLmhn
xM16KNSi6iQnCb5xMdeZ97Y/fRB6406UBrwOxOLSF99Pz3IxQiYieWZmCHgH
WbP3dWrghfNBevY+Ll7OkQ46lTUMkzpGjmPOXXCnRiYjMYiNzrmHq/x8hiHW
d1/RAk0SSF/eqpfwh4GjbW8MEyPn7lHOuv5dxjQoi3ASfytKQxdjz9El6wfB
ZWtb0zp7Jgx93PpPeYqE4S2b//X49YOExUjdPF0uxFSePXlauBsHRCbSM4J6
IKOA8ar5FA8msuSzla60oeRXR+0oq254Fa8g2KrAh9NxxALnwu/4tqxjS5tt
F1yQ19B9l8aHw4MnOqXCqjHY6fHduBed8DXP9NiROf174YIZ/dsFAprPLJTI
Eu8ERcbGi+s0BEDNE7vxcnUBvu8PbVme0QEiUtPHC80FMPAu2d5NOg1fvD01
ssChA4wcivS/8YrwNhzp62bxECtuVElS+wB5+7fL1JTAMFmDdeY1Dw9IrHy+
tawfUklVkjIX2iB3T37gXTMumjw5kdXZ1w/2M9XX9uweBOd8nR9rhdnYM53t
663fDydtLKg311BhmErsSZZj4Lz5R5mpMn0g+/2bh9MLBiwZEUkk/qHg5v63
A+Mfe8ChwsFyZjsbjioe865iDmPW0S6LyAPdcPTK/MzxAzxQsP6gdMC/Ez1s
Ho64Czog5RQrLFSRD3afiBEiWq2oWaVe67KqA+zXd+f4lPGB45p1ft9AAw5Z
9h20d2sHXuIZFdomASSOKCX+2P4NrznELSaOtcFBn8Log84CSM39EJj74Cu+
OFd85FBmG+gkJOopRQnA5vGuunt/8lD8S4Ku/Z02IF8I9tibKgCQP75qYskr
lFV/elTJtQ2qdsuUaH8PBxPPDT133vLR7NW3sI7pbjATdtr87V0DNNz8nPq6
g4dUL8brUpseOK9uzdRe2QvHHoxqXB3m4N8gz9trJXqAHs8oGo8iQ9LJUEKK
Agtr8xjNfLVuuKPYFuUSQofgezs0hqZoeFDU8/kJoS74+jtD6OgtFoz6dRe+
6SDjVtaXoMryDijX6c7RieHAgZpF27obB/Ek5Ve4SGI7OEgx3G9L8CFBytrW
Z0EHLtNuDttMbgVu6Ro1BQIfwh7fzp5dTMSCYTnWSstWUMhLfHdVe26/Bn5n
ZqXr8ey0kE4pnwjnDN+GFz8QQIpQNJdLrsRV6/z/7s4lQk7AhR+VJQJIa3Ra
3Ez4grfWBT+JfEYET+nrvJWdc/wPe5hdouXiKw2LV2uSiBDhYnZNaFgAO5ir
xPyWpGLJ3YDer1+IsDSnaWtY91f4rGTnWSAiwH3XSSk7/nYAUfWfvfVwOxRu
a7P8HMnD7U8rfiya6gANo7DVakuH4eKETW/0Ug7qzJDHX9h3wO5rDvWLF9OA
MmjZozjFwIs7jx077tEO0c6xT67eZMKLN/n8gjIq/tlY03PEtg22bnyql81i
w6DI2LGm1yR0swy6zD/dCrfcP14RT+fCo3V89k1CP24Rfvjy1y0i0FPyHkZl
8GGjeFQBMb0NN5pMBh2MbYbEl/KjlpoCmHQy1bFnN+Ej8+njBSNNcDOglyQT
KwCj8Th65JVa7FDkRfjENsGeLWbtO9oF8EX+V6LzmwqU2Leq7ZFvE4QMe4Xu
mhLAE7cAyQzJEgx8tu6e1csmEGnJqtkqMQJmR699XVjyEaerGg6vm2gCd6vB
Y8ckR6AKQhZ1aL7EnJUbguUCm0E15qSxb1cDRFcFNBVO8FHItWE9/W8r1IXS
tXx4vfD3qAXNl8rFfeaJw3K5rdDz5s7TlNUUkFp+qjZhmoU3DZweBwm3gpNq
ymPynA4yPbxwe3cRHVXStuwJViDCh/utFVEzLJgy5D4ZukvBs1mKmfKuzaD8
XtMsdhEXun+Zvr2ydBg7P67ybB34DjfDlk289eRB57rnbonEXkxYdzpk4ctG
yO2VjIiXFcDfyOyHreda0fWnVMjSnQ1Q7WTZSowQgNjTNAt1ZiOigd3iTkE9
JFgcCVnSLwCZc/X/PpCr8StjY+0NXj0cYHV5HFwyAlq1Yme/h5XjQEvtwErF
BjgU1a9weesIyKZEPZQK+owp57ZczYhsgMsBybXHtEegKEx6RrP5A54OydrQ
rdwIl5Z4yNYuZ6BF+EnpgMNfcUvXnc0xDAZo03PpDt40ZKu/CrUPKkHhlvGH
Rx1Y8DZ5wcgldwpWbnhTHS75CUUtgD8qzIFthZVHPKqG8d97+a8a8/NRy85X
+nYuF5ZfvWa162YvPtoX9+7Q8Ft85FJzbqMFHx4IzHntrFaMj9kynqjyCr3i
BKe5BQLIj0gdpcVXYuc1yJ+xeIzXSJ5pm16PgEqKZ7YL7xtU8F9ud/70GasJ
+zQVXEfAWqt2sH6mDUJ/2GfnJuVi+RvGL3k/AZS8vFL6x64P7Hy3LLPZnomh
VhMFMuv5IAjXPGF8gAQnrhwOrv0Vj40cze7nEVzIvh+6ik2ggMyX+wrxzqGo
vch9Xopgzjd2vltz/DMNjhd8H3tMvooOH1rNXtmzwC7pAeWYFx1NHspdupTX
hPq5WsU35nx37vuoIpMWKpq/zFTvXtSEvUvd1C8uYwE/YUidUkJG3/bVwyr/
GnG3p8S9xkI2ONgtWie2bwh9ImxsDG43IH9r/7dnLlz4ZKW+4SmjG/0ebxYx
cqzDrYSZzxpL+LC97mGtgTMRycEzwib11XiqO9oo7YYAhmZWW/rnI6beubR+
b10lajU1X0twHoGc97/a7ss1QnXB9IZDlXUokvyimZctgFgD3zKxV50gucN0
F8e4CpPckvuy5/SKevGGRx2hA9BR6S/01Ocr/lD1WGl7jQfGGWPiqavJ0F6l
lH6qqwBPxXiv8xJwICOhaB33EhUOm+ucSXnyBj0Tj6Z+vMyGMxcvr9ynTgen
wp861/+8wKcWgkevx5gQb9Z64Mpcf/RKzvQ+bR+Gzh9Cns+mM6B6RvqIuB8N
7/Oa7pSLdaHtXi8j8Sk6vJ20LuZ/pKCj6Pbs+Wu6MFxBetWTQCak2Ra4e7mT
UMbrnkT+z06E8YrOD1vZECM+OG+xdT/+83jY3eHWibXTMRZOwxxIrrrqQSnq
QEVDfe01gR14b9+rlzZ+PNgmY/+ueGEDFgfQZvJXt+Ml/dJzE118sCiPnkkY
yMMvy6UEn41a8eHn8luupQLoUTj7zNirDfZ+H7C+zmhF9xuu0HKMD5ZH7Gd1
x3pBcZ+pomjGd5zNzSiSP8cDIU3XZ/LyJMj1XH+4n1aNa+xn1+et5oKqkdjZ
o+kUqPdK/na4BtFwS4qqSNHceXCxK7iaSYP9Z4VMv9wuwqiGKBPRYywIHHd5
ztdmQN1eJ7P3BW/w885SLZkpBpw+87FdwYMJUd/3bTQWi0elUtFfJnP+X6C5
xFV1FxW/E6f21kUNYNTHZfPjDOhwXiTcLUGZjIckhJaMiQ6idrPmx5Y6BmhJ
GMwuMBrE65ae/lJqg6jVoTZ91o0Fwdcdtv/Z1o2yVYPmRcMD+C1cdD+s5oCH
tZT64Hwi1kQHCA1M9+NpTRP+0wwujAZoxFRG9MAt300OR3d34YllnWETl7gw
kH/eZfTiMDx1Lc6SEWnDW/VnPok4coDdvCGA4kyB33zj5Mr8Rnxv6X8g0oAN
BgOVosGxNPCa+aeQ7PYNMz75Ze6dYMLz+6diVxgzwLD2enu40lc8umjjLqdC
BsjuK/VufMoES37KzgOaeeh/quvkuQd0mHcpY5HQf/9TvL2/cvvDFJQNGVu4
+A4NmhqPSX/MJOP51R1OXrvI2P9cbOPvyzQw+a1+JD9oCJtG92/4/ZyMQULU
PZkjdKg0kNOlF/WgyfHa3nfNZNzy767pUDgTJrbkfyf3tuKlTmVudgEZ/cID
HCLXskGkU/JC/cY53d2xdW3cWA9KVB2Mj5/PhlwxmvBEFAXOq+X0I3Sg1Z5k
eRRlgeifu2um22hQbuV1082tBR9rHdYn/GWAZp6zBDGFAS+5rWoq9rX4NZD+
78sAHczNpiPUZpkwu6nGcINROZJgNyeghgZ6Y6uOVS1kQ5KHFryQK8QHs+vC
VWupcLz6p5RKExs8xqNt/2ak4aHAJpNAGgUGwqF77YdhXLvj/K3edio2hFeU
BN6jQruS0yPnBX24gLEkzekcDZO+ijlFTtNA/efOqOum7ehpKR0pnkxDXnQz
m3SPAaxvMalFpRTQFPu7kGfahxXrWTmF5xnw3Hpj/+btdKAtPPzryoFOlBmf
DXkfQIcGs+WpIyuZIPYuXdEmhYiBovZWFeE0EP0xduHoAxbIV4zyffvq8OQO
ziA9jgot55Y7BiWxQVb0pPgThwpUsIz6AfkU2NDonO/mwIH6X5E7hjKKkNWa
9/McjQyfEmxUjcY5wK/Y2vd8bwa2Pd+uZbmTDJMBGuIyUf04XVrh4arGQOJu
L5OUAAoYPLQ/cpnUgU8cjuhZ1TDQapL66DmLCoaFn1q+/2vA7MOiguk5ffXx
sVdrkw4d5vt0WwSH0uHF8apb9zz7kHtgl/eTdCrME/Y8+G+uPi1ulHBc7tyJ
JO+xieVzPAd70ngv5vLCGVNu3lxJxJRbXbZXZCjwV1/37HkVDriI7huZUaxH
wk6mzvKTZNAq0F/vMc0B79DMEMv3FegbMRkklEaC6Of7/MSiuXD7srlkovwn
/Het54WZKAnM9iUvTJ7gQkJEUrJpbQZWqtKuHP03BLdflf+R4HZhtpCbDBqx
8OKZmMyg62TA3dUnAzSasUJueYtrFwvL5fpvC3+iwCFzqV/CEV9wRk/g6UBl
4b1+VkB6FxV2X8jNv9DIBH1wjDZu7cXbJ7M9PCXJMH7QzErDhQ0J3EjpZ0Md
+MVtvKnbhQQOFwyLlj/nQEyKbhzpHBEV/dZMecYMQ1qVUMn+O1zwNLxW4JZc
h/15XeLGV4egxX2n/tQqHnSXO1ao2lYg3fDDLaLTIEw0Sp/1COZBakNVRHxr
EbLXnVF5EzYA0sHqq2418GDpn17l5MQMFKp/9KCN2A/j2Uu/fKlqRQec7LWQ
4WAGO2artSEJbg6f6/++thIFl27z3QM5mDPjS+WcIcOO8yM5IoOh0NegIBg1
5qDL+R16+w0p8FOYlpaUygY1nZchmm96sOfJoEbvqUHY5dwmTmFyoHH72qj7
gna845YnGXJqAIxyHwtJdHHhd06JWc7RFlTesnC45Eo/NFwhPG3150GWZErb
uqRaDJE9Kq/zvA9CU7Xe6Y3xYIFv9OiqonIkN6Zoy87p1GzPe/8KDPkwuPuJ
Xa9kEab8WGgGtr1QY2+T9dqDD1nyEoqaE+noaaByK+RHD6zyKVca2F+HCQ/S
UnYlc3FeseTtzOlBkP/pyK91S8OM4zLGo5VcDNbQXXYIh2F7kV9Fx6NyqO54
LRQjx8XqPnHh9kASZNlYtZ86S4eaN3/0ltWRcbD1u1dB2TBYXbRRUVvMhV+p
KVc+Gsz1gbPeM1Wre6HB+/GXC0t4cNeqINylsQ1zpzR/1jj0wMY0hdmyGh58
itlWfvlxE5b9oNVY1XTD0gUk1XuH+bBOy3JoyZkafJrfpnR6zv8+oK93L03h
Q6rxxQOdJYhRocfFjAa7IHlHxturc334aovpyCvJQoxJPyv+9mkX6JHuJy/5
zQdepsGRa9Lp2Mi6QxU4dEHZglYGR6gEw0+LHDBr4OEXyprQuL39YBCxYnta
UT4wpfxsf4XzsJ4Z6D8eOQAGywZEN7m0gHKkkpTAmot7MysmlY0HYQk1f3xZ
HBNy0l3lH5BJ6O/rZCUk1g+R7JdwYh0PpJ5Zn7hJ6MTQ26aSM+6dkHONVtbD
5cHQO+FFZxNa0Yv0S2R4zsfd7DAz5tzlA/d495tDxY34Yed+g11pHTBvx46w
VyQ+vHf6OG+FUDXaE6fdPl/ogJBctX+JGwSgeXhxrQO9DIUSouMjtDpgYpIT
0nBIAL0s7TbKWD5WLu8ILVDqgLe/su4oWQtgw77vlh+l03DMb8glfFsHZNmO
rNM7bwwm7+4oOybw8fwxA57u6R4w0pbYecCwFpIrxJff6Zzz6ZqFUT81e+HK
W0U8lNcFk6mMfnNpLr58tgrXe/aCTqwoCi9kQn7ned/7lRSULlA7IdnaDcVv
/5xZeooNoTd0CzKKhrEyYtP74Ll80cKyzsb84EHHxg28nAMdmPI9VqTNvA06
T2Tpjj3lw+vUyxqWV4h4aTKbK7OqDZ6xJBfELBDAjSrplBRmPbasj1U5NNoK
/ku86awTAlCJMtV6/rYKa7hnDP7S/g9dZx5N9b/9/1KGJioNUjQaGogQEjsZ
I4Uopag0GqJJJUVF0UDGDKVkHsqQjLEJkXmehzPP51AqRfQ733XPvXf9uuvz
11nrtazjvY732a/93F6Px5u/Xuqk8tiPB162z1xEF35AZzHLE/XcVmhcct12
MI4HkkuaE627c1Bi12Ro2Lw2GPZyPBLN73ONj81VkhaPR4XzTyeGdrbBQpGd
Wy3fFIH5omzhq9Nc3Em29VlxtBMs9nD0K8zaIOvmrDtCaRyczkO9L82dQF26
vqZsegAUNihuWHyChVo+Ys/rCzthM4o0DNQyQPHe2p6kaCLKjIutI0y3w5jP
/FbJbBYcfqrdADGDeHNTn7icfjvUn3o8uDeYC+e3P/dcNNiG53UHw7v3NUNo
gNI+C0kefJJw+Sga3YSGr13ed+1oBnuNiNwvF3jgMPeJXblyLZbcpTe/4/+8
0mNZtZcZPDiuK+E8duoj+tnIqqU9bAa1aYc9e1r4n08sWJhYFOMCEY2qB9xm
iBNbTZEk8fPjUsnTgxXZaIs/dRJ2tMClip75DRQerNFdJhe04BWue79wV3Fw
C0xLK0o17P8MovJ2j27yPx/zxwpOZsfaIOlon/3uyz3QdV/trd4yDtZNnlMR
v9cGu8klJop6RAhXT3pDcWCil1eH0ZhWG5TUqzuY/aLDPpsu8sRhMqbll016
mrcC8beQqQt/vwu9fV/O2J2AfZ+s0m/ltMCCJWBFKWKD7tCsV4bB/bjIKEu8
b3MLVL9YS7US44FoX+rg/pBW5M2qtZFsrAOpt60jNld4sGBNZs3kgwZ8beRw
u0ykHvIPB9KelfH/7nQ3yvOITzhEjhTzPlUP2kG3o1t5PJigaDKcNSrwraGy
vDqtHsgnx+Xezh2B0brV5W3JhfjrY9vvlocNEO7h7X142Qjcjrmean89C0V0
2gvTLRvBqH+D4fROGsroD3VwPwUjPePKOpWZdIiRDUko3U0DHa7wqgs25nji
Zlzb9G8aNMT88qd50SDNSOPkqZj7eK4XbE5V00B0ritttnI5/tkZKn71fh9+
PyL/RribAxOPBm72K+XhYjMDoTu1g5jmLdS1fDsHArr8VjvXBsJG29Z5dbt7
kCxxaAsllgt/PqsGjkkWwDEzh7xZyQO4UqFFedV1DvS27yw/RmwHk/5vpi+g
Hcs39W/L6uOAqUtbj1fCALyPUN985m4L7jyblZxxhg13IDqhL6UKD7r2GM/Q
J+Lsy8cPHLvMgutbgnM7LlbgqOxeJ+Y4EZVSDR7Ok2WBF3fhdN/DKHzpO2Iv
coCARNYPc8V7/Pexib30tfMVUH4qP3n3nIhjAWcSrHJZcPLsdzmZw2WQffpx
lujgILZm+AzJzueANWPBxonoOoi8PTCe94iArrtbSBtCWVC9fGOMvFYfCCf/
lLi3nJ+DmXfpsc0siNkwtuTpJiJoWoxEPjrSjnaz9lV6bGeC8IOMFreENNyT
aL/edYiMuvZBV33FmDB2yVh1OzECt2z4PeTsSkHpnYMpMq8YEHvsyzwvs0J4
qrHwvswbEoqUT6662cSELwY/W90Uq4CrNM9uRzgZc8WapccbGRB67X3FFb8m
oJj4ZYV+I2DSfMe19vNYYKKxYM28nZ1Qo2qhQfhCxMXh13v3GjPg6iRajJ0j
QHPsr8Htl3vx55p34yQ7BrgTExq6XJtwzZTW3vTzNKwele01D6TC4ZPW0V2l
uRD3JOzVjkYqGnZ/pd7eR4eelrqmPZnF4B1lr79OmcYvSvFDQ200MJj5OsXc
tQFGJGyvrwEKdrcGXXIppYPOBebCrn1tcN+jP2sPUnD6NCGYHUYD5XBDZU/F
bngh8v2GuiIJS3p+vTubQYcrPxW08ukDoO24hvP6MQn9e7ILVuVR4XelRJnN
HTIcPtpJy3Hvw6lDFZ7CKVTQcDZfu0+oAl8nTdU2XmZgqY7P+rFt/Jy22aab
UvcZRgcPCXXOoCNlghm2x4wKT4bTKa3tjbBn43q5vG10ZLl/4M4to0CTjPmU
y94uUGl3yU0TpeJNfPLawIkKf66WWm1W74NLEdT1LHkqSqYG695YTQGnoyue
vksegj3bxzb2R5LwfLm813MJKjSc9OnYSiWCadRixaCbJFwwcrKoXJQMuk7v
OWbDtWi2ZPbIu1wmykh4LSoUIYGhcsnM8vIw7H1xpDVukonZdSuKpTNI8HZV
uPJVbgdoajoWq9+kI3HG+qdO4mQ4XrVHJmWgCwwLe4QP+NIR3lwsuHONBLvD
De91Ng5CxjelHI40Fd2o1pbRRBJErKi100wmwOoT1aJsJgVpxyLOSz8jgs7o
/ubL/Lx/lZHz4/wpEgorWjS0nCIBffiD5sYmCoi7Z2eLcomo0yJ98rsrAcRv
SccbeBagpJR3y+6tbLQxklef+4oAp0O+UV/bFEH5y6Uli76xcKXHOafYbwRQ
XrtCe5HtACRmLV5pbUXHbm8bw5xCAoT0mIUuWDYEwUdEFNJV6EjS1k8xXU2A
ol9Sy6S3kkBdqaR580sKPl667XyIIwEOstZqkNLJ0Bpher1CnYLpRVnRNruH
wNpo/f2h3mocsXZZr8pho8hDobwzZoPg/kq1e8n3p7Du41SurCYH515qjr2z
ZQjOJMs2XCuuB7V7X0Ic7fh96d17Gkrbh+ClzObBBeeIUKwSMHU1hYanA54Z
53UMwEYDk3Xim0iwq3JvgZQLDaONb95pyuyHDMlzQ4NsChyJ7t6g/JGMdy64
G6+b7oc4e7nbzLU0KHjkqr1fg4ys14lV2Xm90F98UHjDjne4qXz/gy0iXOy+
Y5Mt7t8HDcceukuqlcOhsImDNyo4OMMANRJIfbCxO5pQJdwJT7PaysxU2fhl
zQw5I6c+OEMqMD69hgIbDMcLclOoWP7+u5DJ7R7o+DZ7NruCAkMTtQtVjlBR
/PJp/f1u3RC18tGJ6vdRYCLkVyT5gYtjEjv8CNHd8Pnw58GF441wuS3x7tcm
Dq5xdc/Nv9UN5c4X30QH9kOmCa91PJyFtTmvN8Q/74JvRVdqnh+iQf1znd2B
1yn4k5NS9iKkA05nq75I66PB19V2/YR1FCxv9Dq1J64dcqvFEsM/INzXfX6L
K8bD/XMs6p/EdsD7pW6fZlzl9zVoO3zRhYNJzW7OMqs74JjRaPtS/n0Uard4
c248ExXGXzQx5rSD/7Ql8ebSEfiZmqR86scL/Hb3Qds6pSa4TX57TV5tBDw9
cvqeejzHMzJygVNaDSAin3T/luYITC5h6xKsnuMbB9fNJpx6WDzSOLFbj4aL
hXuUYk/dK0u4dubo/527S1q336nAOg0Crrs2J4f1oaiC0mn9RVww+uk1tHd9
F9hkfnpxpa8D1+Ulvf2qwAGe20Z97xeukDu1SDFkBhHvTV8u+rmSDUk1oXta
sQom5x2KufBiGLO3M0XabNmQaUd1358xALMza0kZ8j0YbFVmVDrChJ87bub/
9HqN2377RqooUjDv08eVce0MWKh/uqN+STm86muV/7aRjAfUvhHN9jNhDmPU
oozfJ9YMk9NG/Yh4l3ZTN0CJCTMu05I2lDWg9LeNy5zf0ZC9aKSYeJwKp+bt
rFiUlA9dH8anI2fQsO1AWsDchXToWMwJsdNvAZWSDs7uAAqK3vJfN6BIBx/q
s1fukn3w7KhPuLgzCWt/6KjL5dAgtcoguPlAGfY5/Ak5+oaBRY81V+jPpsDs
fanz2hvq4Y/ZQNaLVXSsk594uW8WFTpyJCfdjHuAO+f6wkWrqRhl9bpd7P/O
qyi91/bk1x/nmPuqSyP47//e6KfDHAoYtvQzOx9Vo3V9h9FsWRYWGmlPq2QT
Id59NG8H0QM/NT5iKa9nYbfjD3tJTxJMjTdzQ2idsDEoMlSDX/c2zbsi97qC
BJbk3WKmUcOwru6crJQYFS+6WjFstEkgs+7s+YIqMjAlqx7vVyHhyF796hgn
IkQyd6bsPp2Nu2vsTMNvsVFvU/4b8V0EsGUUEPR0SmEkjXspWYyNYtnWp+yK
CWAo9U1BV3sQflv0HijYTUefMZy5wZkAwufNr7weI0Hytq0Opm4UPOOvGrfk
+jAoSY4ubdepQJ+GFRdNT3Kwaqln96ThAAS+77Wa/S0Z3nxclVd0moNcn5cx
GUf59XqyJMguqhHymkMGE46wMfqIrVlqCX9dw3HwZj0RagxM7eQf0nBDfrGs
9s4BcFtSFe/6hApBQWqis26RMURp32y35j5wnF7HVlNMwPd+4Y2zDnGxcqbV
2dPu/DzVutYv4GMlSEtmN/Y1c7BLvLVMZ04f8LuJFRsInXBPwfFL6Xo2bu0n
nbrM6IXfWr7C+ZcpoCg/jzXnDhWfXQyWHRzthjCv2DuW1CwYfnPhngyViyen
BglOXl2gIX/FUDW9BZbGlh8ORH4dC6B4bErogtWqjOjDewbgMmntgiM3WXiq
yeLuuHwXvD7ULH8nlga2cb/0d1hQ0JPJmCch2QGSkcYBxilV8LZthZPfXB4u
VIq6KHKzHRpqNruvmeqCmPsOkwYG/JyY8cB/2d52eF6sI5f+hQArhuK2SPky
cWPykpd3XrTB4R0x+oMqn6BQrdDrMr/+2KFMdbx0Oyg45WoQhqh4MKH+8BPH
D5ieGlv4cRkdHuq+8lU4SEf5008umvOK8diZz93Br6mguoj3QIhHxhMosTm5
sBTvtvwhm3xkwHEIiPRxIOLk8rm38lrKMLbKSHpbNAtuRXFIm5cN4OiPnuIx
F8TdtTHfpm/y++foSKpnSTsuNTor/ngHokNkQ3GYCg+kP8/Z1JxYibd/yL7b
zOHn6xi75WvOjICLx5NTmRZPoULo0IWIwyW4h/Dtz6KWEZih27vvVFgNnJ3N
Sm5KL8DLJ8bPyVuOACmxtjX2bifUGmmq6e1/hw8rVv9Kn8uDwT8qcfVxg+A8
ZmN2KPgNzqz13nd+HwfY3/IrpWeRYO+n+5pXGYko5J9RWerMgk8VaU+XeVJg
YvWlPJcVMfg98VjFgmcM0N208kjOPhpkmSXLnD4egKNyVoXPRmmwfTpW3u/o
/517y344b7Aej5RIgchnGsw3Ug0PZ/PrDgdORbjUYYbVxSGiDRUuLJp+021B
xqiiuyMmao0YZmDiGXSFASEi40+7ogk41b1Q+4NxExZIV6nPNmOBwtJfCvc1
+3C+n7lVcG8TzlKVbY7m1+FZ1XV+7XdbMfai2Gb5mCYMcOvyXtnCBanxXVRn
1VLcwKl9c0K7ERckJWqXjPJz5s+1JT7pb0A3UWdjYmQdRrn4ZOrBCOyUJ+Q8
pTeAyaPta9PIn3CiZe/2+kQevD5p+rVtohvenD10KSTiIz7funL9AwsuEF84
r1duGAaelBjJ8OAH5Bhkndj/iA20pKI3K76Q4Gehz9j3yXf4fodM1osMJhyc
wRjO06VC55R3wBxqKu5a+a10HokOUSf7S25+o8EbDe01dM1nKCe/J9PHlAYK
w9eMDuxgwA6D8B0JdJuyf71S4NBh/0aVIApuH9upbmDfgSXlua2bLWnQLLbz
9itDGgqvjxPbvqcdX4bkOG8boMDXU6G1fvtIyEr78ZVyqBOpNzc5BE3Q4VpF
1Lr7pUN4cV2yQvTqLnw88NP/WT0Tdu739idoduOqC8pDt+504TXLpvu3X7Bh
Tavcw15ePS66LBvRqNeFGTn+EWbKXHhxtDavMTgdj/Y/kx2R7cS5NwYWOWzk
ASPRWLfTC+Fq7MfBqMXtmFwupPfSjAcvtuxcKn2rDVRUfxTpmbWg15Fp1tUA
Lkhkq72/ltQPdgGjd7MM61D8SIShuzQHlo796l52iwgP91QWH2NX4gTz/bUh
GxY0lh1adtuUAuuDyAb+UyXY0eTt98CXAYqPJedesKeBRVdyiMSpHAy601hw
t45/f2ZUknIJdJhaSB/OUH2FBjJLw16ZUAGyesfJvxlQ3vxKun7FkTJlBXdd
7ykyKL/5fD2HX0+lJ76P/jbtwytrLlSJ5/PzxdyaFEkXKtr0XfURI/bgrgUd
1MHdFBiNWzJt84uAHxM3VUFIP5qu/lVveowOFYV7pwpd+9H7HdWe+WgAa3+v
sJnawAS5b4sfum1pxyBq7pptYwNoqVspc5HIgtjT6m8dLn1E99pzW2deGsCi
IZEljWYc2Pj6mdX6eQQYYj2657ypBZ9qzFppepMF2y8dmkt3JAOmErMPOtRi
F6NlaVAxAwxv4BSrlwpmnyd8WhdUYBaRWGLPz/veK6V0jybToZu62PjMhve4
olt2de8pKrSf06+eHmXApvnw3SwtARs6oy0yhChgsMpMbmKACSqzFUlLDY+W
rbarjhTvIcGChfJSZmr8/XsXObA3dxitLfTdbfj7/rkf0mopZylYYbfAPe/X
IJZH/W6RDCWDUsBMHfnMIUzUHtT3jyNgXWqzpXAiDWQs3y2Usu7GGXaKuWOb
iShu1LyWdoQBy62mIgrsG5BSTSUWWvPr64zQmee+McFXoqHbxjYTtwckXXah
EdBY33owVIYNSkn7C31ml4Pm2Ltay8vDGOlJcI0OZ0NNw8fTBM12GH6XdMCp
vB+pd1+v6t3KhpezbmzfP2MQQHeVmadqNzqZ9z3/LcECUdj647oLCU5xpu94
mLfhmg9aySv9GKBZNkVYdJgKec/8gh+cr0f9joO9fzpowAvd5hZzjQ73c7X3
T8hU4nbDuz/3aFNh5f1bJ8/8ZEB+omfP+dQCnPTe69BbR4Zzhy1dN4iwYJu6
/Zktv5Mw1+JY0fz/86RRF2buquD//niHXyadJ8qOXDmzbmEQEdzfzD1mnEfA
mjmm49r7Scird9jH0qXAbYuOV7CLjBX7dGzuWBBxGe/I7vwWEnTf+B7Da+9D
sdsJw1FKZPwRodDW1kaFPqXw6RTvNvSh+796/IGMklyXj64X+HUg07LR6XM5
+g1cFX1SSUZl5eCGmBYG9O85MrwsNhXWqy7XvzyLjLN8kj465DChIU/SzvJd
I4huKz2kdp6IxA3Zm3UamfDs4UKPGRm9YM45+nn1ziFkWmUtPSnDhCXzmfPO
WBLhut6MuNf874v6z8+zJwfosMoYXadLKWCf1V2xNrAdvS4HPqZY8++Hsu63
Qzp0YOa/l9WXbcSv36Lv0ispsO5GeMTdKQaUqXh9ENavwl2ja6fqbMlg4XX9
bKU6C16Ea/Xnzy3CbRTCh3NSJCi36KyRncMGn91PXKqNUvA+dCgUixPhh9D3
VN1nbNimVDR05cKZsvN/HuxM0CBAtejNyTjhIezJTxwpeUjBju9UTsI5MhwT
+NBm/eVD+9TksTd4nIhqBza+W32ejBuPipwcESL9x6sW8ZdXbWCturGIRxdy
Nr1Wfe9JRW1b//P7WBSI/8ur9kjgVbvzgl5C+fMZh0aD6EfGqNid5RpG5tc1
00CH6rC6F+gXSVjgVkDFOTIlXHFvOixtv1ZLPFwFwSuX5fU+pmD7ZIzFt2k6
6JTJXffu6gTpl+eMS66TUMdZjn2ilP/5dpDZLN4wTBzuzjV5OIwxOhlTNc00
WJtYd7uBR4bOFbdKFmb0IqHKz/DAbSr4/OVbKxH41t5blQRV8nNfLrvvY/qf
dpQUzZL4OJfyPx62bIGH7f6MIO8TLAaML91jkZ/diKJft7ldSiX9j59ttsDP
lnvL95uNLQt0VgauUHpZhWsWRV2wcyf+j7etVuBtm5fOJvubsUEsrptp41OE
P0ab1GeeJfyPz+23wOfmIOKxFTlsUB2dGalZkII9Kjsj/6wa/h/P2z2B5y3Y
VHHRWRsO7MxJa7BUPF728E26YcPHwf/43wIE/jdVgf9NVHXfu2ezuzC6z6uu
4DgDd1ErTz1/SoSVWfGqwr8H0eu8qZHxSjr2Zy30o+3h56IA1v5AmVqsI+/e
ulqZiTsUrhr/auR/PgQ9Z429VLh/4sPeBINh1E3OV70vToItj794nN/IAI1n
mSIlEz04bfSprqOfAONPi9JTNrCgwYf7Zb9RO3a7uMya4TUMDXrLGrO82KBx
5MtxkbsN6Owdn2ocOAg8cSOtZ0c5ECMx+lC9qRKnnKoIviP9UOaUFlTL5UD5
m8DQ+48K8WXtZfVDaX2w6/7lPzHGXPBvHTo0TE9Gl4gfGw687YXK9vORt69x
IXh/9P2UDU5lpr5fRpnfeiB1Yb21tlMrarmpr++aYOI68uJh10ACzDtu1twR
1Ic/5n29taCEgUbkisnA4iEQ+rXt1+RhOtja3Uy8oDqEyjfjTp3JHIYLRxxP
rCtkQszo6Utlk93YV2tYJRY+CPn02z9GrNnw5IzfMHi24VFbevPvon7Ieh5Y
/NCJA2F1rrbk/fVo1LwgQ0alD96/5a5xWcIFUWGPT4/+fMT0ycKa8R89MNU8
uPPPXS4UabcsuxlZgOqP+x/Wi/bAVuaqMplKLnxVrzcfEk9GNRfSBB7uht8/
kzIlSFxQMHnrufTI6TKfiq8SypQu0Dt04fyij7X4apu32zY7Nja5ksPU+4aA
M3ndvaaF32/tljrXp87COaxjldSaAbi68bRbkxINRpd4XvMvImLKabNzJ+4P
gnF8WEKYMBOEv6pXFjcNoBP3yuzX0f2wIjm6OOwHCyjJqXqnG7owMfyB5vHe
Xjirm07U3c0Bz4tZWuKBrchTt1IqPd4DLx+rCF9YyYUSW9rXyz8+4+/y2DpJ
jW5oi1r4ipbEhadTRcPTyz7iU/Ox4EarLsjL7K6o+cUF+7VND5/cyceJJv3R
b287QdYq9/k6BR6Utb2dF7Y8CT231dzdadgJC8/O3vVGiwekblbwprmny/71
2gnlAk78hoATTxdw4vcnIpZNVrTh6Gy7L2b+bOx9dmzOiZI+6PuLH/cR8ONr
/uLHxQX8+HEBPz4u4MfTBfy4yV/8OEfAjz8S/SV7hV8Xu+OOXCQMEdD86vX5
ENkLKwwPKnbas2BvSb8Y3aAf47VmXAv42g0mn9yVd3xlwwnZHa/pAZ0oPUau
jX3UBS3f2avspzmw5erkpt9PW3DmJ09limsn7DB12vEtgwvnj5IDXgfX4ie7
1/Ih4R0Qum3oXJoUD2oWOm4/KVeB+8vHCM2T7XCg6ZHNOjseDM0fu/Lq+HuM
IGmvqoxph7szCzQcrvGgN7w7hSGZiDU3VpNknduBPPT+gpAPD7oMZoakODmV
/eu1HUoqr8edWh6FMh1PdgJwceOfNf6rub1wNGT/wNnGBhS79U7KOoWDV7W2
/paN7IHmfMntf8Q+Q+nKJp/eixxMVLB6ueFeH4xZ1syY1dkLNVpPZ+E2FtK/
9zez1vcBq66SYXOJBMb2LK7jOA2faEyLeMzoBUPD9offg2iwfL9uftppMi6c
2HjoYUg3SARM3DhzlQkiWXl3Z1KGMcNvs/MK8S64S3ZeucWFDel3A1fkvOnF
P2XWrceKOmDJYXvveYUciBx1GjAx7MDUYMOm6OR26HG797M7hAubKJ9HD2k0
4/sXO3+/7W4DA8/ETe4yPJicWHrFcksN+i2aoWxh0gbieZRw9cs8MGSHHcrX
KMeXQevCFXitkNrjvk8xgQdfdzdIte/KwxXFu3YoVrdC3WDjro4CHrzl6cZ2
SiRg/+AHe+VPraDSHHJGu5AH4iXWukqcE2X/em2Flo75Wgtys8FUcXrvVDEX
9e+oiByw6Ib32uvvHn5aiQtqMs4vjeDiht/DvBv2XbDTXiPW268Nvn0ad5Wx
4GCmqwc5z70bMis9nu8zGoZK15oNar5MDDE9zCn50AUz2JfqT72igHRrwpUF
v6ho3y5mq+HXCT8Lgu1lVRggP+0S7W9Pwt5JKc1A1Q7oC/LgisezYGNcVFji
rCHU2DE57TPaBh4XdyXY6XOgYfOWowTZHvwq6eZOYrRCXJ2hvMMBLqQd8Emz
ntuOmhcWMzLXtkLT0PaDIcI8WPo9LS/IvhFX6FwXfvOsBeie22bme/JggZSX
67uuahx/ecvpqGELRE6s1uoq5kGjPFftzIsyZPduTmSuaYHVnVtWCA3zQC8l
/rTppneIqrn3LBVaoGeealgzmwdz/nSMURe/xmWSZEa0dQt8Hzu36CuNB+Uz
ue+Dok6U9VgbRX6Oa4FmN4kBxaRKWMuY0yVF4eKraN/hG/EdMNtEt15fpgcC
Ch1uJ3SwMab4Qd7lsx3weV5t393ZJDgTQVzfEcbAI+wh7ej7/O+XbmL8eQ8a
HHVcBeokCmov9V702qENyJ8vBlPuMOGWVtw3fX7/nJnoMD1LoxWg5sjVW8Fs
sNlfbC+iMoBvemVZGVotYLlpc58tiwPD3ypGol93Yfjg7VUPR5qAedTXP7iR
C6lp4JtAbMVyl64gV0ojnDP5zEo9zgO5F3X3xp/XY/0MBUsdo0Zolu0z0i7l
gZv3PZNj4VX4YvmhliXCjbDQMcn34xgPfsx66qLI+IBmQf0r1aUa4dPTyvlT
4iPA6hfNTVibizNdUxo6rjTCCQJP9uvSEThRy13vvzYeu4N12pQkm2B2MZV4
ZcEIlAbIvg86ebJMojNb7zGrCaaep4+1bqGgp7nqab3iUiz9XZC6JZgBHe3H
zmTkENFyzy3IaitDB/vDwrInWWDpLFRygzeAgznX9Da4I4qX1t5+YcQBztG6
i151HZh4xuX+JCCunnmkmijEr2sKYya+6z/h9LIzZ0O+lWKAYdDF0+YjsHLn
eBFZ8yp6/BLq9j1VgrfXpVzvbxmBp/XjxECrDjhy+OrqQwffYd5tRvld4IEx
Bp/5+moANn6Q+j7z2Rt8dO7h65PBHNASrp89EEeEj/kxdpqcRBz/qdg54y0L
Fh25p6q2kQKPNWlOhatisGCl7qhuFwO0dYrPXF3Cr0uBgeFxJwPwyTXxZemK
dBArrd9/wI8OmYTIrgQbc8zb+XFTxDsqrOmkNxQbEnHekhV0gkITnj22zslo
kAnpdj1GD7/248MuJwerliaMqCtOYnxgQ6/3seCEDH5uScxKdnzXhH+8wbOe
3/cEeWjf2pRaiWVbe64V+Dbikrm37j9AHjzYhx43MoOhvXdoQluiHk9p9072
Go1AQ+qU5XjfIKSXvl2am1+Kl+hunJMS/P2bSutfrUwCQsYa+4sG71Hz+4t5
y9RYsJJ1dZtKGgUOu1zWklbOwC9HvX4/OM6ABwt8Q6r9aJBl+tFiqXYsxlnF
ZOsX0sA9JtvuAY0O7BT/a3soLlg4edRgiwkVpA38x41/9qJHyvHty650oWHa
scyMmWyYsdXw3aNjrdgW91029lQXXvFaXqSTwwEVk9kbQyc/YOtCRpUGfx+M
Vljv68Pigunsmh8y/W9AFgYtL3xsx+n9cavWnuBBTvQaq+uaZHjQNBq5Pglx
6++O2ckmTEiNU1J/HUSFoc5Qd0piHo7ZmdktuksHifTpazxTOoiya+0MiUn4
Rnqac5jBz63nvmvVP2ZAttVZ1T1V9/DN6hrmV38KpFw6WVqg2IDSFqXOGTUD
uHzN92Wh79iQ9g/evIp/8OZ5uistvlFAg5zWGL1E2RI8OM+jXcyUBpzknTOT
DRjgtGku/ebCtzie42O3soYCdlfW9jU7MkGsIMUwbm4o7g2amLHzFhno946J
9toygRxlcvFPVi4+cHG7eJafH6fTzi/OMGKBxKpFtZWpMQihI4fX7CLxc+s3
lcWKbCh50+s+ZBePeteox85TCOD4D3nz9T/kxMUe/79/21jg3w7/B/+2usC/
rSbwbysI/NvbBf5tY4F/O1/g324V+Ld7BP7tCYF/+995UOuvPDhPkPtu/JX7
jgjy3dm/8t1jQY7bK8hxn//yb4f+ldf+nctE/8pl/85fM2b4/n/5axdhZEbh
8TqUJHmmZ6xl4pqyXH/OGxJoRtRX+nQ+x/jH6G+mxcQBtTdCEm/IcEDt1czx
G9Xg31xQekuPgROn49fIbqVA1ybOmrPsLuj1ILADN9JwX+qf1YlzKDBzuGGH
dREBDhy6Y25uQsbXSjr7By347+Px7KR0NwU+T7ltnitBwJsbnPZt0CSBNNdv
zRYSEw57c2hhoh2opnV1D71/GM4s3HFnjQUbwg67Knp2NuKv7iv+U4ODYL1G
P1RMj5+/rO9W3vpahfN6O/RzNAZg7aFvKRW9HNhRyj7YeKcYT946ntlH7IOO
yq/i49pceB/df6LULB0fdc+8WdfXC226MtPLPbgQ+Ub7XMnjawiXQw4sXN4L
CQ03vM4ZpcPHJ5PuKdYstOK26exeTYIoGYnFd+RaIE3ecU3jCAPf6azKPm9P
gpqNC6+cFRmAS3lys+wv03DmZ79S8ykiuBu8X+VL598n8UWPT5iRsfiI5gOd
jUQw8dvKeRjBzzWPd/h+pA7j+YV2A0mrCBDxnfE4fyUHCl3kOPf6G/HGIsnp
L7l9MPNcmqE5lQMS1pNiBVurcdjENs3geC+k3L4VvOg0F+7dkFPZY1+CCV98
DMSP9MCRgPGDu3K44Jys82bWs0zcpJC+b2FUN2SrzBdu7OHC0ESuklf7fXx8
YbGZ96JumH2jVYhs0AlzJJ3fLzRm4sZ3Io3+PgR4tdbj0TNbAqTuUXTafp6G
j1gey37xhiEtKWV6WSsFzFvPmYjOJeNJ7gPLbxpDUKiZ3LifR4c9Sdu/M72G
calkqNbPgAF4YqG00sedCzvz8kuU+NcfbLC9/ObHLpB/aSrtxr+ejQEsXlFf
CWqZb5P+LdQFuZryz14t4QF9+HPv17NvMS82oyPRpxMUzeVWDarwwKlhpbbQ
0ad4uSn/aaBKJ2yN2Ke0QIEJjUUOtpg7hOfsq9d2fe8BOcuhPjlNHqwfNqoV
W/QBhRx/+K4ZbgejzbaGn8/woPWW1nxCbRYaBjkEHg9rB4efni5nvXhwJTuf
tyMjHLdPzrsaerUdSlXaoqJf0uFeweW2cQ0SLrwkXH1JqRuG74tbSSqxQOpI
YvviD4OoT/x15HJeJ+RFBw24p/NgiZVN/MjpbFzyJ/KYf1srHOh0iIvh99X9
3bt2mThEofHyP2k9w63Qf/mzVagIG4QGa4Im0geQc2L9pVU1bdDZkMXzZfFg
1czWFTf9Y3Gv57UEPbcWWL7219fkzXQ0St72M2hOCWo/9Hr5oJkKBzQd6Dlv
+Dnuj62u0UrLslfZm/e43KdCuaD+5/1V//MF9X/7P3hT7f7ypg4IvKm+Am9q
3r+9qZdUyNPkMuQKmRp5yxFRwc3DtrSUBWVXH8Su3hkIcQcPsxQCCfi4dqZD
zSk2lHpfFp1Y/ga2XL43StMnIIW51zTZlw3aD66u03ldC07227/e2TKEisUb
Lxs9ZANp2nXPer0mOHD3ovsx80Hcz/0mFurGhsCL8p/oEt3gm5b6ddWyPvSp
OiT6sJcFR5uXNMc+7IXR1cpifdM96PT7sRT1EQs6DnXKSEgQoDJ9ybZ+x04M
7Dj7wSCACbK5LffeShChZ+UGl2eaHbgqb85DIxn+/XQ/+rDSvBacb5kfs7GF
jMKHQ4+Zt9AhN2Q18cT/eaJ/7m78zV//s7XtqN0dBjS5JNpKHjwKhX1OwuP8
usc7rfPieyATsgXn1kIE59ZEBefW1rx/2TwyWAODezyQSiHi3VUfy7x6mSA0
h+mtkdoKMVc6FgwSCDhj5YmIl/lMcHx69uK4dDesufneXOHOMO77ICRyy44J
s8sfEDzFBmDJSu4r2dEBNO1yPD9rkAFHbIv2epkT4N6BeYz11n2Y1x8fa6HK
gOUxU2sS93Tiw+D5vRZPqShvs+BpxioqvPiH/fT445sx49o1+Bp/bT84TkWL
xd1pSQE0aGH5XhUpT0c9nv6Qcx0V41rk6smOdPj91/MvTAT7rxEjIiNsbwWY
mlM6VMopmP9u9xfJX3QYaImx8vHoAG5T3DOfGhJu5/kPQDMdtK05hPbaIbgz
j3yVu46AWebGjxXGaHDteOrDnFsEOKvod7i6fQg/Zf4oDn5Lg46/novx7315
OiZt9iPXaiRmZhkXaDPxQ/FiS4+vJBC68Vq4c1sY1LdF16gtY+LjHGGDY/1k
aBScTzMRnE8TF5xPO20cGTMS34gG2jm/fqmy8I/896AFbQR4kz2rMMY6DfW8
4WnFExbm3AxcGvWZCLd1VC9xHSuBvsTkZ1sdE2uc2JZJ+0kQKThvJis4b0YX
nDcruTpyxXWUAoVzKZPeUUT0jVd4/vQ5Aao3jWTbcxDDvsSr7wxmY8DSm6vZ
D4YhtHywKjPsHewK2HunyJ6NzaX7WSRnAmzIrXWxX90Gy6ofqW/uZeJ+gub9
rEcECBOcKwsSnCsjC86VafXlPD3UR4Z1dslfVUlk9GQIbQ56NQQ6Ah+s5F8+
WLm/PLGNgvVdFv/yxK4XeGJ3CTyxb83//3V9wXqQwB8rIfDHTgv8sal/eWX/
vX5I4JWdK/DKLhR4ZU8K1kUF6xKC9SUC3+yYwDc7JPDNSgnWRwTrA4L1TIGH
dr7AQ5sk8NBmCdbFBOuvBevznM6uuH6mEjlHVjXeE+Yis11B9ahiLxyVkckb
tC7GLQ8YJoc3cTHyg5xclU8vXJ4+We+m/Ra2Hl/o1yHLxf0eJwzAoA+2a58u
ezX4AbYtX16QxuFgV6xhU/K5PuCtq7DKzm2FPnmlzS/L2dgOFVblt/tgfOO1
jkEYAu0vImbKkkwsD9dROt3UC1fTW5yDHhDgQ2mlX6g+A8dqvgyK3uoFmxBd
lVEVKpB27xOaVUrB6z4db3QX90AQpSPluVkRKrseH3X8yEU7410BV9K64ERh
auuqA3fg6nXjO0c7ueinc4l8aUM3EA+4f+o7i5CW22MW6cdFeTIr6duFbnjs
maI9g9QJY6vyRuTz2agtheUFR7rBbl/vrugJAiz4GLh751sGXgusvOPr2wUu
53K3Bd8jQ/PXWaFjZBpq28T+qe3qhM0/6vpOutGhqmny0Ck9MrrqGTy54dUB
0ecOaK0tS8VZXld2jRzgodyNEx9ilTvgmPThGlmHGqjyPNowUMC/Hma184fU
DtC4q33BvfMdxvbfllfZw8NbYXObGyU6QK1d7l5MXi8cyuDEFd5k41evol/a
dh3g2nXATzqOnz/ALYwtx8C1qddWvHduB1Im6WXUTyr8jI/avu0wFWt6E1yK
b7dBc8RHuoPECCw9UTzXzMIDrxc8bU2sa4I6gbd2/l/e2u8Cb62WwFubJ/DW
Dv6Dt1b0H/LLq3/IL9v/en7Qv/OL9l/PD/p3fmn7hzop4rABHM5fxeUWOtIG
m5h48dUrt0VVZHh575y1aWgtHEuPr741n4E6VGfqxW0UMFH6rJbi2AOf9l83
jOuiopRKjl77DzKEOkiWL7ElAqU8S9WBQMIV1pEx4pvIIHRPaIDdWojxwrNl
zJ+yUFRe7PSOUCI0Rv+2HusoAoMq6jlcwUK77YW3SDtIoA1Ryh9N2yEngrqP
e46BO/rYuqR9JJjqUU3NrRqCbSMqhXdyqLgu1i9wvJ4Ii5Qm+uUnyfA09V3m
8wskXHuq3o1KJED7OoNTg+aG2JX7Iv5kBBuv2T54VqdFgMzIRMvd3vw6E74g
clEIC8O+3tpy/ikBav3sEmb39MLMrdQvTmYMbMzcs03oEAH01+7reKlGguMR
IsdIilS8tKX7vL/FMDj9xeNvEvD48gL+Hf/i343PHPFfXUbFOznEtp7MeiSH
ic/Mdv8vh77vLw59ZFLavfplDRy/6XFSzK8Gf1S0zT5C5UGogAcX/4sHH/r0
9lD2FirGDNsSbBd3IO3P7xWcOioEMSt/Gawm41yvlyKDyztRO0Hv8TcnOqw8
a9VyZ3UjTCqErChVacVFeg82Z45x4cTNVffUdXogwkns5qvdDSh2JnKFYSUH
prf9/3y0rICPptlTfBKdKRjx6g8sLuxFYWK5Zt9sKsybsYy9aysJLQ/67QpY
3I+qvdZbWvn5R3eH0pOJkCE0TwwLalUbwI8qTqU7rBlg/Q/e/sF/8Pafurzg
t04WEX40HzR8v7ABRVkvCAPFTND9Bx7ZmtHamPSAjNL7DSdHKodQOb4nY1KO
AvqX5i70X0jE4Ee5imc0CXhAzvbzl0wqFJ5iJfdV9mOe9uraaToBr0rr+A0f
ocPGzoJzycXtaPl5vVXPXiJWG4Q8g/lMOM9br1l+kwxhme8TDO+1YPYfMlVr
JgPeFkXc0FlJgxl9R9aFKdXirb3kb3ttaf/hgmfK/YsLJgm4YNCpHmt9SkLd
ylheaBwRa/rMjT+ok0HSPioxPWEYKdc0byyPJmGaykwF/SwK4BWvzaejelDP
94nOTycy7qVWPOjdQ4NCZ+YEfT0JXn+nH7UI6kbTscTswAg6nBMTnna1pcLT
DGrSYvM2rLXV27BAlAYq6ghfEukgemW+RwylDjV6Dir2eFOgEV/M+mHIhCHc
eT3E4iO2BZbnpC0n/4fnbRTwvCwBzzste3z70adEPLEj8fa+KDLar9JVOKpB
goCIdXs9pgbQ7k1DoXYeBWknp0MTX5Ghmv31orwJBdbPUjCKm+rBDd/L/bMd
qDC9JSBDT4oOhxfPWRpxvB0HLBiVu9hkOHim75HYEia8bXFXehHZgJI5jiD1
mASnik9mjHiwQM6Bavo4tRL7SxJZ+w4RYZ5tXLf5UTZw7q2Yfai1AL2Z15dd
PvBfDjdJwOFWCzhcHwGHmyzgcE8KOFw1AVe7W8DV3hRwtTv91Hfb3W7HsGz/
uJhKJgbvfy25YA8BHvzFsWYJONa6Txk+W1YxYffF5EM1ib3Y83lWkbPREKgJ
eNVmAa96S8Cryv4y9B+b24IdK7nrLy5go3yHf+6PrUOQu9/i9MvV73Cf/var
N1+xUZLEepY4OgzSAm70k4AbrRFwo0ctmmCrJgt62otJi7b1YvYLm1m5Wfx+
Q0NkuKSCDTlh4WHVL9vxdN5L1U1Le//Dh5YK+NByAR+qQnrGq17HhgvyHkeX
PulB5xqRvOGz3TAZrr1b/ioHbmxPQbvN7ZgNNuLrZbsg++uZ0kFrfn0iz3zg
z69vMifMsgmrOv/DV2YL+MrTAr5y6prjJlkqGwLee+Yp13bjr6g54qYXO6BM
2bu4ir+vnhUpfr/lZRu+neeoe+FSO5ycvcF9qIoLySelpO/aN2Ai2gU8y2+D
qld12jk7eaDqmTCdn12FUzrtdn6abf/hEwMFfKKbgE/cJOAENws4wTUCTpBy
kex7wI8DV6T1zPy/dmHR+wfv2+pa4VaJhtrEbS5oq9HeuYm04R4p77tWEq2w
6o9ZuslaHmyyLGh5FlWPb1Yd+KPztAViB2SOn37Ag8NaQ4y6vVU4X+axVJ1x
Cyjovw3JqOTBncOP8+7QS1AvgsrdvqXlPzzgOgEPeFDAA1J3/FGcaKGBxc/B
RrlbFHQ/XXjyz542eNlnF675kQlbk7auPveFgISzhr9N17f+h9fTF/B6SwS8
3kN740INES4ELpze5LK8Cy9nH3O3JTSBm5KDSMYwF1SK45+Zn2/l77+yF08P
N0KWaypPypUHdArbv7K+DgkUXdHYPY1gxXZwnOZff7vBZi2JwUr83VpdNGtx
I3CYy+ZvGudBQv4iucWJJfj2YffE1y2NsGd/iASJ30flqXbfSpiRg984649/
etoI9QL+rlTA350X8Heev3Mydq3LR9vq7LDOJDKuqShNWrOSCfrp1SvHoxuQ
3DWxIppFxSMt38Vuq9Lg9txe3O54FfXnXhMnvqDiolMz9q2LokOmoI/yFfRR
EoI+inTS8ffDYzXwqmnSknaAgsf3Ol18MIsB2oL+SvWv/mqnoL8y/Ov5jD4n
ouhrsupBycIz+GwHHfdvGJzto06BuuDTz9Kqe8H4kfeW375UtP7ecfQgmQz+
deNys6y7YEmHtFtECx2fCX1akMvvf7YIOJdgAecyJuBcnASci4KAc6kScC5t
f3Er6wXcStsbt/mn9g6Ah97z68kWLJS+aSw1/bMLbhouOpcRTQVf4ZtnHZdT
UXN+cVmCVidUCfgUfwGfYvVvPkXC98Xbc11g61TNmLuFg69mPzxhd6MDJq5Y
TZ46TIQsUVtFS1EmRonFOkSmtMN9AZ8im/YvPmVcwKfMmcl2dXSloNmBsGSl
R6V4xGZViZU9AxJdFUQL7Uj4ZcDgqnpAGZY8KbdzHmVCV/qn65aew2hg4vOD
qIGYtelM7P1nbHgkfSmwa2YvFp/Rysg9i7iyZ9byW6pcMKedDZlv3orROc22
3pwy9HV93/XtKQ9qO7W3u3wvR/mKC7YnoksxreKH12HfEbjlYj/iurodeP6E
cI/Jd+hskyQV7s4DC82F7+Je98GMkOGzYauyUWGWktI0/3tiNaJ284s7AVqV
b9enp6ZimpGRRvh5Noyaqd1ZPkYCh9ylmhrB8ViWEPRieyUTHIKbKPNHKODf
8oqnuj4SZ3w82+akyvgPZ5r9F2eat1Z1xckXRFylm/QkXKgJ8xeHnh5LYMIT
4T/bNIsHkf17F8MsvQkP/NrCkTNlw7zCw7aVE13I4/x6o9XWhFbq21QpfRxw
XbqJZPm9ER3LdlwaNW3CMNeDD4WVeGDScsXQhN+PbiQZLjWkNuDpT8Hvj4uN
AE8uJugXdQBELd0WmkyWITdbQ+XzHg7cpq2t2e5OBOcfctufJBag2rWg3pgM
FuxUfnrxcAsZZhz/s+x6QzaWxa/S0Z3LhB/J/qPV/L6p/0b9llsbkrD2ekqZ
9B06mEgsncqXoYPz6O/5y0bCMKd7pqifLA1ent9xbPVoH1YpYP2LM13Yrtbq
/aCGBdxgiVP1/P5qgbXwiY+eXXhA4dLkRnMObM7gWU1HfUKKVFn2qalOXJG6
O0/ajwuyXvsPrMyJw+9F/R22Qx0oEn4l/Di/7pe2aShPEUjgXahaL5NcjgpP
HgQs9mWCVu6erAPi/P5n8tOhD88KsKuD/MyeRYfKFSvTeCU04G2IunAo/g2q
JJ67lnyRBv4q7T+a+PVA5asQ7xolFoeAWhS2lgof34bKXilqwtA0N6W47gEM
rhpZl3CPDZ+042duvEODmUtE/LWGP+AvrXMrFD1p8GLLi5qf3+nwuqzg3Nbl
uTh552o8bRkV9taddlVdwAS5eX+sR2bEI3eX7M5PRDI4zHVnbNRkQuSiNbY+
dnk4N9IgICKQn581aYviV7LgZfuDxukVCdgc+b5hxjUSvAj/rlcmxYY6pube
a/sTkZWqWZrxiwDef/lpewR+2r1/+WkfC/y0sgI/rdVfftrn/+CndfrLT6so
8NNmCfy0ngI/7QaBn1bsLz/t87/8tMICP63OX37aaoGf1kPgp13yl5924h/8
tCsEflongZ9WSeCnjfsHPy3tH/y0awV+2uPTmxWiRxqQefn6QhtxJopVZO1Q
fkSCyKJv5+PXvsPOTPM2dRMmGi9Msfhwg1/nTfaEvhotgMz0nb4dHxioz6j1
rZakwCauMaWO0QIszYmjwbZ0PBif4qKgRoGyaK6I47J+GF/sZPZkIxWzCyU/
a7eSYfmHz5/lU5jwflsFv1p1oMHCq+fsFhOgaqGbrMQUC2BZluXY5ha84vTn
Kd1uCGzUFHV1eGxQLv7Y7qlWi4rrfbws6weg5r7cHOEIfp4biCItn1mB33Xq
0t7c7gdpN9LQDmEuKGIdSdr8PWKb3z6aex94Xq5ZbGLBBadNopIe4on4utlq
tlN0L7g6XsuPq4uBqSLikiXnWGi15ckueXESlCs9Uv409Bkabt6tdznDxOEF
3z+F25Pg59I/T2KruoFhf6J+6jYdT30hDntsJYGUUPT87b/ZID10dt6yec14
vzeTFUPogw8X6sJ2feBAwuulzTt21uCaaB26X0ovLAv1ePRAjwtCy/6MJB0q
R1kHLd789B6QOsgziwjjgpKw4e2zt/MwZ7bmyH1yN6wpWD5hUsOFetKUWIZt
Alr2Jzkr7OuGvCAhj+F37bByn0c5J4SJi6P16j7fJ8AFy4BZ9g9pcLdz+Gr1
QSJ6+GSecLcb5OeL5g9xjlzgzU+i+2z4hFWv169b2dcFzWkLJHWruRC2zu2j
jQriPXqUofH6LnAc/9JtKsyD5KyLJ/dE8v9iuqzYqOedUBB1w/rGRh74P7ya
8fnuaywfY6tH7OqEWSM46GPGgGMeT0zUfAi4cQknP92jFwL1F8/4uZUHrUGJ
SHhZiq4JhgnhtHbw/FzZwHDkQXbGO0LH61zU9FRSO/qsHXSOvzY5dZ0Hz371
Ln2UGI/yLxwbFNzaYXWYVP9hYzqEUJrzw5+TULiq8q2XZTe82SNeVfqOCXA3
uaVSaRh/Ve1bcPxLJ1wyayrTSOWBoUNJs1BWDh40T/6s1NQKxgU7vjILeBBm
3BU0v/oV7g5rW9fBX2csoZ/d38H/3h3XH/5yaBAX+Lqoqwy0gZyf28gONg/C
+49tLep8iXee3aV9d2z5jyfw7zlJz9d7o75PqOhVTbG3qa7HyKAo04Dn/zwn
ObX10ZF0ozrIXGAAqzRqMDJW9VrzJ/71/cOc5Le6dufxSgqqf6uOvG/QgU/9
+k4obqDBtvIuhl4fCac2NCzrVerE4/L9nQ2RdBh9lG41Q7UVln/5kz8/ugV3
sbaLPcriQqX+A5rBiV5oSX1EVI6tx6jTxzI7n3BgpsAjl/XXnERUaZ2MbxEZ
6wa3ZFHl+jBv5Mmdaw+pULwqwPdMBBGtZ2d0cA/049FE67xFkzQIMfcrFq0f
xK0fVehU8wHMGD7oXRjAAMtrS+YelyHB4AKrT1Py9Zj0Ydm++Fv/7GFbojJP
aOd1Es5U++El5T+MIjPjn6r3UCBOpLOzSYyAA2NfY25cI2DZt/eFXAMamH09
vVdnZh+KlfU9txYhYu4pqYbQajrcm94Q8ye+DWdFfltCtSRirDrl1IQeExTu
eywa06OAfnJRcXFjE3K2kzcOP6GDGHmH8/hJGkhbfVGJ31KDT8olc2Nlaf/o
Q9M109QXEiZijNvJuX5qJLySZvPZi18n81IKvmVdHsDzgakHds4gY/Fis/jl
nlSYSDH2EA7pxPlJIrNnPSOjlp2UyTCZBvdSVNg5m+rx5QMd7ZMdZHz7Inib
kDIDuAd2zaq9k405unp9v0PImCDj+3ZQhwmFJtNzj9LJcGnH+gIirQNTjile
HOX3Y1bf51DI+2hgXlNy1OZiCx52+vREwYUKYdOl7I8rGaB0XGxQNLcWr7o6
2tXIUKCmoO516gUmTJRMjSy3q0Ato67Fl3j/7D1bF7Nz9/aqIby5W9zmlzMF
r7zb5HcM+NdhVUh+dbAH5TKFhuyNqShtnuX9PZQCn4xvhBry97nv5AHn8A4q
zt4Q8SpkkAoPnSXX//pViiujK4lkDhWXwWDpgZl0eO7cULDLNglurJ7fbn2c
igGHdsQ++kQHUWVzm/XWdbCudm/S3hUUnJvpbj7C729ICcdm9crT4GHaaPfl
K/zPNd3F0voyBa6hi4L8JgasVxYPD29qwTGLbW6xWmTYlhzmvITfnz4+q8d8
q/oZTUc7Z9UtJUFMq3W3di4Lage3K2rlVODOH64+KUuIsHj55gi4xAbdnb0p
82XycUVlqoG01v/60CoFcxivf5jD/NtvpieYw3gJ5jBbGkNW6VxswwU1og16
BCbmaC1zHD5PAL2v+U8VXJgQl5xZLtLag4vzul+Ucv/rB2sQzFu8BfMWgwVd
hmNq9Xhnmddsqd1sdFuQqeGTOAQs5a0r7hSy4PUMSe9FMd3oYJ8+S2NdH7y2
SE7P57Lh+7aoRwa8Nmx34QTO7fuvX6tAMD9BwfzkmOD/VnP++n9WGZ2Xcquc
Dcu9OoT0zbvwfsrqtZurukAZp2LSSzigrHbJXnO4FT8fo86lf+qEQBdL4bXO
XLCwcD+iy65HsbSDvg8m/+uteiOYq5wSzFXk//In/DtX5klKluWkDUNe3Iv1
lzIZaFc0HXc4tfc/XgV5Qd6sFOTNxsHSDZufcsCCWzOY/KsDhXDSIrylHY7W
nY2ePMqF55rK7YSWFjSQ2n9OYnk7tItde/mNya+Xq7Y6CpvVYcgB78srH7XB
/eP3r50y5YHsC3fjnvpK3JZ9+cTBjf+dz9wUzGdcBfOZSkHOvfJXzt2j7T4v
r6gPwvo64u2y+H3IhmNKXlLdkENd5PbckAShX/5o6PPz9dnre2Lo27rAfKtM
7YrFNNCXajPwSqRg8/tF+u/m/9cTtfGv+c/Z3dSZWmr8vmIs1cAttx3vJo/U
K0EriP3+GGjVz4UFA17aatHNOIPwVu93eQvEOUeELft/ddz5M9RxHMfxco0j
U3RuRjWF/SFdFJMtbzUxKeSYakuaqUiymUIG6xhF59bSyrC7SqUmW0JiMOmz
G03r+GpZNLu2tevIsodxDdG1P3zUzM74F76/fL/v5/c1jwAdxMjKu71rhcg+
rDL2UrQI+PZR0qECHRyX8l1zn31E0ewyu0EPEZQuN8uXC3VQ6z2z2DWuDjH6
rVZ+2Py//6wx6D8vDByJ+Tt9y3275iqe/i6PFS4JStUg/7xQOw6jE6YYaSc3
tvSC+dUKEls9jN5Pdq49PyaGECO3xNrjA3Awkl24jfiOOs6Qj8UvEgOkaE2v
Fw1BXsuVegm3H0046bSWxh0Qlb68qtp8BC7GD3OdGAoUr/9kEJv870ueuC/Z
4r6kTC3/EVWpBWeT/q2zKR2IneRyrdqyDVJE4phbnjo4GMGqkL4hUBxK7xyK
I+DxktU97Vwd2CirQzZ5fUbhcp7FWwcC3Ewz23ZLdXBCYpRBZwj09y4j6+gq
AjIidgSQ/uifJ6mVRtPWoADzIU/mfgIKLalkX5tRCF7X3V2TX4aMx39Xqp8R
/7rEHHYzZnCXWOg/zs4AUXGobx1yZjla7XKWoWWcG3XUuxrwWcDB8H1l3Tll
Kod3Cr9Z7oF2JKCX8PiqEWiwoIWunMlErc/9XmbxFChy/WkXQaAawn+51/MH
P0K6GdO53rIXJeeoT1k/VENI5vaC9VlK6PsTm5T8UIwOC+NWUDUqKDbYk8w7
SDd/RUT27ROB46FHI/udlOgeSZDY2DAMwqQCtqRNAd8qAsfPcSTIiz7nH2yu
ArpBly7HXfqarOztdGEJuhxUJ3R4okaOxUq3U8sUQF6gJ/OwwyDEDgMZOww0
7DAwscPAwg7Da+yK3DZwRbLVXIqHrAdIX5iaaeIrciiiE+57RqDZwAua32Pk
4h3FBryjUOEdRalKxupJGICbY6I7aSZ9yD6VHLmJrwAm3j9k4/3DAN4/9Ldt
yG0/on+PpXc95QQNoAvtTQ9Icjm4YqciDTsVn7BTQTNwKkaxU1Fs4FRwsFNx
iZXG35VfgqYmjRtz9mpRGOXCCR9CAmsLOqgn5wRQa6VpvtOkQWfNqpZ+SJCC
EdsrL7j3KXSdS53wbtEi8k8fWwrlK/wFWhEx7g==
        "]], {}}, {
      GraphicsComplex3DBox[CompressedData["
1:eJx1nHk0Ve8X8O91TWUuhAYUKiUlSaFzkgZJihBNVEplak4qQ6W5hCZKQoiI
QmZlLkqkFJUiY4bMs/v2vt+zn/0ua/36p7U+61n37vs5177n2efZW3Gns6kd
D4vFWszHYnH+/e9ZtGRtko/VMrunakvdkv5Q1RE+37hcAXqx38ixC7Z3KeCf
tjTJzv0jQNf9PB7lbRtJuMN9YZ8LMQL0pFPJxUqGzwmP1vGc5GkoQKcLLDLw
tk0m/PerwczabH7a1i8+rcE1k/DC9VEPz0zjp8+K3bmnZJhNuBVH4mmmLR9t
/v/+5REeanR+ZI0vLz0zcKKEt20h4WsnHjrxKJFDD/wsLU5yLCL8ytN3dN0H
HrpIxedig+t7wg+cmfYpsJFNm2jNnC6c84FwDdGmjw9YbFrbit9DybCM8NxZ
HV0iU1i04qm677olHwkXFfKdn3VylBJ6mKtjbv6J8CjrnYnFxcMUeH64TueR
v9Ff6mb0uXOFevzEM/D1MwMtnUT5iWfgm7f1HbXO4COegWds9Vl70JiPeAZe
dbY74FQ2L/EM/MYk7X0/FHiJZ+Cy1mp8yx05xDPwtk2dIcZPeYhn4CM3soRc
atjEM/DPB2tToyayiWfgdLR0rtsKFvEM/NaJpc6PmkYp8Ay8Y/ZPtsimEQo8
A7/YnP+89s0Q8UxeR8Veu9J4kHgWztnx+E9aJ7XLsMlNmctLPANX2mEt9y2L
l3gG/ik+Zn3CLl7iGfiBjTGfE1s5xDPwI1K9ud62HOIZ+MPOhsFZOTzEM/BY
/ltvUqR5iGfgbnLinKU2bOIZuMaR6dY7Q1nEM3CnBvfO8QVcCjwD55W97Di6
apQCz8DVK0zatxUNE8/AtZbUWfVYDhHPwFWkUr2etQ8Qz8DHa31SfubfTzy7
Ljn3RH9uD5Xeo9z4ciJ6Bp7WqKUz8y2HeAa+raTx94K9HOIZeOIuU+PaVh7i
GfjeKuGGl7Y8xDPw60nm+rvy2cQz8NbLR0MC5NnEM/Ch6w/PNLqwiGfgkqzw
q9JuXAo8A0+wE3qeJT5KPAOv6JiwPSZimHgGHvPDIrR2xRDxDHxzCfu9b+MA
8Qx82vR1K2bf7SeegedeUtm+f1Mf8Vz/LDLm3v0+qm/C+b1BOzjEM/Crp8YF
jhdDz8CnyTsfi4jgIZ6B+1zzDT4+Fz0DN5nuuuZDMJt4Bq58bcOQsiB6Bn7/
tZFKtR2LeAYeLTKlbftJLgWegct7hYoNKY4Sz8A/3R51e1wwTDyTOI++2Rzp
PEQ8A29eGW9zfuog8QycM3wnlFXeTzwDP74oUlrjVh/xDHzzOeHSgJ29xLOZ
yrv4v8KD1L7ZdUdrS3mIZ+CLNv9qXn+Kh3gG/rHM2LFeAj0DD588w/ThLTbx
DJyPa94TPR49A3d5trDW+AiLeAa+N+mO19ZoLgWegZ8OeB97etco8Qx89/ZS
eUPpEeIZuJKKl7BF4RDxDNxZVjXP/fQg8Qxcdqb0k0btAeIZeNDdijK+kT7i
Gfi1rXuouKJe4hl4ZnbOa+3wHuL51f2OxNWnh6m1XS508g70DHyHoJGiCz96
Bn413qW89h6beAbOk75UeXAKegausT5idoEvi3gGztd3e1PeMJcCz8BXK/Ao
XM4bJZ6Ba8+8utrq/AjxDNxokDtz0vJh4hn433XvDIeHB4ln4LPWnb9yI32A
eAa+6s26P1Fe/cQzcM4B65QLG9EzcM8HQmYlqugZeFikp0isGHpWmyidGtQ6
SgWYGCV0sNEzcNpXZn7FYzbxDLwxI/Na6mL0DHz95cbVR1JZxDPwzqJh/dH5
6Bn4vnkmqwN10TPwq9O339gzHj0D/7vd7uzFD8PEM/CkOUXjb/kNEc/AE61p
6ZOW6Bk4pWK29pQ8ega+7OBRUb22PuIZ+EP3EqGCvF7iGfjTJameQRE9xDNw
7ZMbLT/6dxPP7wymVg/Gsuj6Os+dYS/YxDNw//UCGubm6Bm4YpDeKuF6FvEM
3LNKNcDfHj0DX8s6lR6SxaXAM/Cm7NXUogejxDPwSevU1Jc7jxDPwIeMvu6O
WYqegdtLd/oVc9Az8Fwdlasb3g8Qz8Ct1kRlr3nQTzwDL7m32mj2YfQMXLhp
vWfFRvQM/Ezjh5GUpegZeDhvavebeeiZ46Fuq9LAptdnqU+xOIiegdurvZE1
kEDPwK3E2xolH6Fn4DI1m4QuzEDPwOWnxVZ+1ELPwN/vOvpmQBo9A49v7gx+
0jJMPAO/8XaDhW/6EPEMPCFix7sPlweJZ+CLtZsd66zRM3C3YbWpCeroGbjE
r7TaK0LoGTjvulfRC//2EM/A6XHVvwZ+dBPPwMV6tJfmfekinpekLa/dKM+h
nS/dcPHURs/A7eSCO1gVLOIZOEtU7f3UPegZeKxw3RLpUi4FnoErvFDsF8ke
JZ6BP5NaIXE8bIR4Bm7Im1q27jR6Bp6oaSsnthE9A9d6syA+ZgZ6Bh79QzPD
vb+feAbu6Kv8zaCsj3gGrij/3UjtRS/xDPyzlHB8/X30DFzi9KID0T7oGfhe
i9EK0xvo2bnXzO60JS+9P9Th+2oB9Ay87UnH67th6Bn4PtOWGJWF6Bn4SyOf
IM0D6Bl4prGf8Mpt6Bl4va2YdOxy9Ayc87B01oqp6Bn4VH3Rni3dg8QzcFuv
+K7XbweIZ+BrVZZtfRKKnoHLTxGf+cITPQOXrNgY0LMHPQO/8U1MYpw5egZe
fEl4/CRj9Azc/dryoSYT9Px4wZ6GyBt89JDHgjDqG4t4Br6joovyO4GegQcu
f8yN4UfPwLW/Hp+7fQJ6Bj5SuTXfmQ89Azc/cnZi8J9h4hm48Dmd1of/9rPg
mcRzO31LWCh6Bl53zbLF/DR6Bm65RbDxrRV6Bp68beuEyzroGfh+NcXzfkro
GfjlFWmHHKXRM/DYeQm9GhPQM/DTbt0XQmXQc5XDiX3lBfy06evAS6ZJ6Bn4
QEZtYMlG9Az846e9+TL/ftfAM/DTM09/X5Y7SjwDX904d65u8gjxDHy4fUoo
Jxg9A3/irlY50wM9A/cps4vO2oqegavL2ElYLkHPwB8EPd/fLIOegQdP9Sxv
GuklnoG/5TQa6Df3EM/Ab94wWbm/upt4Bm5nXXTZ5UcX8QzcaWRgglBjJ/Es
EXn5z/+t0708YUNF+KNn4NHtk2Id1NEz8D3ql7+/dEXPwPNeH90i4I6egRfK
XOz7dhg9A793SMp9wjb0DPxddUSVPIWegd+tK7RjT0PPwA2qv0xQHeknnoHb
26y8717dRzwDX/Eqeev2AvQM/MC8sPshSegZeJNsqX5iLHoGbin1fUlAHHoG
vkgmfDk3vZOq6hMUv2R7kSqbbrqsTKWNas6eYNc/zE8Dh/ren6/l5woGBWja
fEhD2TCErJfY2M21zuen4XoBP2Dl/XfeeFwPr9Mlmi5oUSpAX3boVmx0jSWv
o1T2lSXowE/fFvkkbOhbTrjsRMnTWZrDJH7ge+fX7QtxHCLxf75gPOPV2Q5K
5WrPubuufOR9gU8t3qJ7egEf+VzHLnuqNu8SoAXl3363/7cPhfiBT0ka2sR6
zCLxAM86UnqA16iLAg4+d9+yrziyqIuC7yfEOd967yvDeqxzAhfZMvWH6wP8
vOAn51t/0JNHI+R1IH6WWK+HsxXGD++7/NlE1vddLBr8QJz7PTQn1JZ2UtNf
y+tftT1B3W+g0sPbWqhzoafSU9wE6ObXxy6amyeSeE4Gdz5a38FHb/i8Tqmk
q5ysn3GT9XjvyWEKrhfE0/3ZsiO2iJeG1zeQ5RfqiRege8tU31WcY5HXAT5j
wrQbmzld5O8R3rfMRPD1CQ1+8n0g9djxI86Cl/hoXwFPrrKhL4lnjUuemb6j
ALlewKeNqxRZ6i5A3hd87pXhm/ZMa4R4AG+JuzWL006hN4hTcNKSnWsL0Bup
5/u53IgfFSDr4X2zVnTIKUkOU3B9wU9udl6iHA8fiRNe32jr4r7E++gH4jn6
WcG0tr+Tmmf11Uk4J44S3L771cj2dipe0+d80Rf0APHYt2YaGnTj3xHwuVYO
UyZ74PUF3puyZ4Xev79H1sM7qnolL0j8/p/ZchF3+Gl4X+BS/UcPjX78l6eN
qTQL81tY97bUfmAlyU9PDExpMzd/TPgnExunh6V8dGpBE8VixRG+s/pR+PST
fCQe4Otcsjt7BfhouXROaVRUKolT9rbuR73z/ITD+mVVxmt+neellbcUCrNY
r8j6lqGckPXtfITDeg37ReJ9XRxa74tofFQUPmfZeZXqLVnNRzisPzJQd3e6
+b/74rLAAS63gKw3Pym5T6sUOawPbHycGT3Eps+b1DyIinpL1uvkJ62XHM8h
HNbbuMqJbV3Nph8Uz9I3N39H1r9U99j2kuIhHNYnHw21uXaTRScaOtdzuSVk
/fr8s+X3j7AJh/WXG164rUvmUntrrVeam5eS9bNkWqobolg0cFg/KVA7/9LG
UapL8cydqCh87tNEiabmFnIJh/XSlbKxXh3DlLvNoyYuF58HncyaU+xqMEo4
rB83we3szoAhCr4/UFd30L26Kq+Al3x/gM/+fnd55kle8v0B7nc0ZkWPLC/5
/gB3flFqHBTBId8T4LsL59+bocIh3wfgoYv95onc5SHXHfisfbkfmrhscn2B
D82iTUZSWeQ6Av/sdyL+1EQWuV7kucmqPfKcilEKrgtw2X6HefMujZDrAryj
avVLaXqYeAa+wEXud+3IIPEJXN916nGT3AHiE+rnW96Wb7D6yCE+ST3f/NTS
dncO8Unq/8Wq+TaTOcQneb7wUD3gXQQP8Qn8ttqa2Sdm8hCfwMOjt8nF32cT
n8Cdiwa35Y5Dn8A/zEipbI3gUuAT+Drh5/bmB0Yp8Al87VQfPUn1EeITuH5j
gkdhzxDxSZ6D9FuYPX49SHwCH7d704ET/gPEJ/AJzhF74p37iU+ok1u135Wc
Kos+gbsm3aI8XvMQn+R5gUGezxNrHuITeHvF+e7QejbxCXxH86UDPnvZxCfw
FdZiq/yrWcQn4eN3z3+zgUV8kucFfoeuCBiPEp/AI0obfi6dNkJ8Ah+/c2Rl
xN8h4hN4xraMb7fzB4lP4AvfFtzrejRAfJL4x29lGZ/rJz6Bm2V1q1U79RGf
UA/fWrb8FPsCD/EJfE7C86sec9EncEsFs+EluWziE7j5tfRQ5Q3oE7ia4qXY
NWUs4hO4bWrK4ON16BN4s++0SBsvLgU+gTfwxce3UyPEJ3DNbvPSssnDxCfw
hdP+yPsMDBKfwA0UFBZrVg0Qn8Cj4jPvHs7uJz6B3zMccoyL6yM+gZuNe27C
juglPqHunZ6nrnxPAn0CX746ooE/kU18Apfub8svNUKfwOX4Dkb8rGARn8Dn
V/92VdyCPoFbvD54oTeWS4FP4Mq2XbznHowSn8Ab3TsOPNw3THyS5w79VmzO
+iHiE/jhdT9NkzXRJ/CX4/fpPJBHn8Bb6m4m64mjT+AhL/MffhVAn8Drtlur
HhBAn1Df/tMU5GEdzyY+gY9qmCctN0OfwCO/y4Q4NbGIT+AK0YdWphxFn8At
4lxF+7u4FPgEfuiPqazo31HiE7js+Op3qrUjxCfwqYd+uC5MGyI+gfeI7vro
ET5IfJLPJVt8zO1f3gOfwDONdj/95t1PfAIP0Tr+Tty9j/gEPn3e2ibdM73E
J/AMRccpK8/3EJ+kvv1IWkbeFn0CXzZ+vucPNvoEfvp3/MlHd9An8I+OmsMa
SugT+Kp9F2NSTNEn8EXKy3WSN6JP4JLFNYmxa9AncLkR0dhIVfQJ3FFD9vqz
yegT+KMc7dhoMfRJXr+jn3+JIPoEft7y8sMofvQJvNHeWUFcGH0C5xGOHdaR
RZ9Qr37MlbJeNRV9An9QoZSokMEiPoG7mDktu2+KPoHP7Iju/5vJpcAn8OVf
tCVr3o4Sn8Av5G3KsiseIT6Bx4QHvQzPHyY+SV29+PSoYPwg8Qlc2r9g5c/w
AeIT+C/fI4H1D/uJT+D5bUdYwQ/6iE/gcy9lvF/7qJf4BG46tHpJXXQP8Qk8
ZVXzuoWZ3cQn1KVXCZ5hL6hlEZ/AZUvH3bHwQp+kru5qLx8yCX0Cb9jBkfU1
RJ/ApbWv2/ZYoE/gFqXBnk+t0Sdwy+bYyXmW6BN4eJLlDytD9Al8vazmUqMV
6BM4r8mVvwE0+gResJktmaKPPoGHpb0vLVuLPgl3vl1dYYU+gevcfb/ZwwV9
Qv152jjbx21x6JPUwyNbNc6aoE/gio5X6ra94VLgE3hq8c1Pur9HiU/gxp8U
XVo6R4hP4GodWdZ+/cPEJ/A9C630VfqHiE/gm+W+L+xpHyA+gW8YkfNybu0n
PoG372C7Obf1EZ/A7w3E2Wzq7iU+gU+X/Vqvy0KfwH8ImNwQnog+geurLrQ/
qIY+oc7se9WtWPA8+iT184Zkk5kz0Cfwvi/eW067oE/gctb7B+qvoE/gZzYZ
1b4ORJ/AV5zoGKcQij6BW4QLuf0MQ5/Au+cZpMqHoE/ggzOnPIkJQZ/AP347
tbMmHH0Cv5mXWSQahz6BJ/UsXbYyq4f4BG56JuXj9k/dxCfw1drfBNldXcQn
1JN3ZwYM7NiOPoFvycraubSfS4FP4N9nffLfMB19Aq8R+HRObxn6BD7nT36/
ign6BN4w8Vec8Gb0CZz/8qby1C3oE7ib+mOl3G3oEzhbb4c/ny36BM6N+Sg8
3h59Ak/0SRCWPoI+gWt+EV25wBt9Al/lFft5zkP0CTx/XmlVaBb6hDqVT/Xt
7Iu66BP4zsCFeqwX6BP4r/16V8d9HyU+ga9qPTP70MAI8Qn8mNy28RuF0Cfw
epGln29JoU/g3qwW4WE59Alc9KfWiIEi+gQuTzcvaVZBn8A3nrpWvn8++iT1
8+Oxp1gU+gSeyt8T8MQMfQLPlfH3mOeMf9ehbo6eE4faqUWiA5Xia7FuBvU9
zYqe1MrlWO/S4jM8nX65ldr9ujRTMR/rWoFMXe6+hNAS9UNYv2K91RryMW2h
rqq1XhYX4iP7RHjfQ6v7Zx/Q5iF1DHjfhXKr989Kx3qUE72F25DdRqUbVZme
1cb6EtRprb9vW5UUi3UkbSbO9LgiSWUFFg0egpg4848HVl6bwiUeKM2q3J+O
ndRuVfYiozas/xx8bPH7k3wnNZB5Lu/uW6z/hEmXcYpKOyjfRTFR8/2x/gP1
VZklOQKn/uVR8CY4UKifuKiD2v2ufVkGD9YJl+432BnV8JeyNDNZbh6E9UCH
qizPh/f+UsrPm5SC52B9D+I0dNHNcf+N9R+Is7Cyeiq9C+s/ECdPXbC4fBqX
fH8gzorbmWmqT0bJ92ccE+cHj6UNLL8R8v3RYeLMCJMO6TmJdTYnJs6+F7MU
9XZhPS06ilu4+Ec39UHTmFPwF+sVPya7Nc716aZMFq48tDUD6z/i13oFput3
U+xH5TESJ7H+s2L04MxJ3V3UPunvP5JmYj3tqHPrKuHwLupHx8BhqwKs/0T8
tN/D3txFvdhctHulNdbTvm78fb53XBeVbKkVzP2F9Z+nTJxxqz7pZNdi/Qfi
tMm/10n/wPqPBBNn+7u0oy4fsf4DcX5xcxE8mDdMfB5j4tTzL8vemDREfEYy
cTp3LdvEE4n1tCqIM3Tmj1X3sZ4mo6j07vr6Puq5UIxBsDr6NPJ92HKW1Ued
l3i0d/VfrFec5kwWdn3eS+nVa5w8HYL1n7gjt+c47e6leHLq3lqtxnpaTZ2E
0S7pXkp0Wfg8xZ9Y/5G0vLZ/c2EPZbrETEffCetpqwoFLxuf7KH2BwjqGXdh
/UeWiTOgx+JdjyvWfyBOpYOzXnkewfrPGSbOB+r6chIOw8QnxPlz8s4d93Zi
Pa2WifOpofPZNiusp0kxcVbbzwlONcN62homzt3zeI8e34j1tPN31pTWZQ5Q
10qOVibfxXpFsmDu30qXAWp5RvoJ9Y3os9mVEv8wfYDqup+1Y+cw1ium/klV
zyvvp9au6n57MxDrPyZbtUxS/+1jdSa575Sfjz4938U7PdPup57YlAhfTMP6
z4tlatfDmvso8YXOU7ZQ6NObidM4IeBr0U6s/0Cc00+vNc7ajvWfP0ycRwtT
moytsJ4GcW563+6xZhPW0zYwcbaGuV8x34j1NC8mTiX/K5dbNmI9LZGJUz5C
qMXUEutpnSKOn3TVhymPdT+u/JBHn8rujd0Lfg1RWlXCAWfKcH9t+XeX5Ey/
Icrn9/JXZSfQ52Xb6oVTVg5RLZp1egsl0Wd6mbWZRN8glSCi4SoejvWfthWf
D/E/+bcfFtgb+0cdfSokbvQdsh6kPA20Jt/fg/W0LibOje+/9u86j/UfiNN4
43p3k7NY/9nMxFk/9ffQgAfWfyBO64M6m6U8sP6TwcTp80rdRMkL6z/tTJyf
7/3WOHER6z/TmTjF8mcPqPtj/WfHuZtf/R6OUrZBM0wnZuD+2rdHeODixlHK
+8Ojzr0H0GfunosyZzijFN+9wCnLRNFnXwVH+3DiCDWYM1lzOBzrFbMN3S3t
945Qfvv23pFdjD63pA4e2yY7QjW8XhOq5oH1tGtzjt02LRqmplx0amnyxnqa
DROnitEu33elWK+AOAP046x/lWK9Io+J83W3wtqrZVivgDhfbB9Zt+cT1itU
mTgj3p0+/qkK6xVbmTifbj90QKQB6xU3mDgnWfl/FOvHesWekUqnngssOvG9
SXbjfvTJTbw72m7DomdvSWBxpdDnPSeL681LWLT9Bq9P+km4v9aYKTmtbgKL
XrJy4sfpxujzdlbolqwKLsXfeKxoQTLWfwrny7slXOJSnxJXvTZ4g/WfwUcB
AU90/t2PXhDZ7/wB6z8Qp6v7T4ndeuiTlfRfnK+Ol0Q/otAnxKlzg0d/8gr0
CXEK2Lx7a2qIPu8wcc4Z9R64bYY+3zBxfv5qUsjZhT6HmTiFFsr9PXsCfd7X
bv2r8IpNnzD4Od1HGX1qdUR5TL7Hpht3aA4pvcf9YMkTe3HpQ2w6cJYD29UB
fdrvVAkWN2LTa3pereCy0Sd78m91IaV/689b2e5SQJ8BHx9l8Y2w6Kqrzy0n
LECfmld3mLA+s+j6NIlNf7TRJ8Sp9229TfErrFdAnDnqDovl87BeAXFqSRbl
zyvCegXEmSi50Gx/OdYreJg4Q74dURepwf11IBOnTMchWYUe3F9DnGLN2+zc
RNFn2WHuoXX9PDSPWOdto2bcvzjMzeBZXcpDV0pJ2jb4oE++upO+y6N4aJlK
lzeZaugz6IH2dN2zPHRkmp3A9XNY/1ls0RuvtZWH7hlUFut4iPWfD6IJyxcs
4qFbr+RfuR6H9Z/9BQdL54jy0J0vFDZopWD9B+K0ffJp5VsL9AlxtvpQbMlt
6BPivLuhZIKnHfqEON9fO5/gchB9ajNxVnan/BXxQp+lTJyr7z4I3HgXfUKc
vztDWHyJuK8RfCbRc3w+L/3DLq9C6iX6DNlbcu7QOF7a3uDrsqlb0aeOwjVJ
xxoOXTaQpnenHffX5V/Whu1N49BaarqhapPQp+NNQc2d/hw6qtya07wAffKv
zc/Z6siheZNVJkXpo89gnnNmlqv+8au8L+etQ58QZ/SJC3evDOF+EOLkE3M7
GMVBnxDnxLpt1ZQo+oQ4XyXo6DyYgj6dmDhVVT4kVqujTwEmzo8a6wo616BP
iHMaV0vPzx59LmuecTzUno/++Tfk477L6PNLyC/+oOV8dNwW7bhZ89DnwS0P
b9+V46N9lXV/VNxEn+Mlt6n4dfHS1n7HNEyTsV4RWiyXdK2Yl168VU09ogz3
17rnv6y8+JiXdtlfeSWqFvfXn/Vuf/I6w0u3j8wzEWvD/TXE6bDbKUbrKfqE
OGUfd0YJJuH+GuJsE5R4fysb99cQZ26YjMWMj7i/DmPifLXD9Up2I+6v9Zg4
pTtOXDbjRZ8QJ8/FN/cuqqDPI8paA++D+WmrY633p+5Cn6I/ui6+ceWnBep3
yb3nQ58Rt+Nlck356ZrZqm+fUOiTNnGOzJzDT2fZmM41tkOfXwXUtFN4+env
NUpL9rqjz0OvmgtefOejVfvU+LJ90Kewa6RlbBIf/f0dq45zH31CnD0CcanB
e9AnxOlcOdmI7xD6hDhzyz/qbPdAnxDn6/khc+p90WclE6e2r4ZIWBT6PMzE
SRtmaTsVYv0H4jzfqDvY2oL1nyibNW6DXwRoLzfe1GgafcK5pktesgkLcrH+
8700J6D9sgC99pJPrUgf1n/gfNr0YK9mkSnoU2wFlfpbV4BWmWJwRVgLfUYO
DRtWSwnQf6Op+Ler0ad+QurXr2389N6WYKFaM/QJccacbs6bMht9QpzW66+5
9ixCnxBn2OHeX50r0SfEyRfuq73KGn2KM3FKOcjvbj2MPp8wcfJ0HNJP8uum
wA/UbbKOsdZ0LBEg3uD8zDPz3cVOWQLke7iYqatMrYtYwvn3vSDPNZg6j+i1
5yuophFyvR4xdZ4YTevHAb+xPuDI1A3Oveqo0W7iI+8L9ZA0/9lfDxznI+e7
wKeexbaWo9Ys8r7Ah34Kn72V0kXeFzwvULPO17yDHOpg1j3Urw838fsDdaTt
mr77ev5gHQy42GdB5+Z4PG8G9RPDtp7XrrZ4rgzqPHv6H1+Qb8F6EbzOjYN1
88O24etAfUxsT4XW4qcChINnXTvp8fmz8brA+7oUiA8UyeL7OjL1sf2cRTn7
pvMTDnW2Dw/zB5vi0Cdc3yCl8gXJ7Xh9gRffXBB45BByNhNn8KyDBcKqeL4R
Xl9w0nn5Ghd+0r8D/JTRUfdLPHykHw34se38Lr422P8OfHnJuNQP0dj/Djzv
hYGoSBP2vwPf+9N8yecpPKQvG7haSrCQqRH2vwN//HhxvvwJ7H8HLuZonOS/
jkvOLQP/7RT84//eF8G5ZeD31ntM58rjPAEXpv7Wrii+7P16nA8AnJYMfxG2
kpf4AS4af3Rpbgr2rQOvGnKzuC3HIX6AX5rsdneLA/atA5d5Ivhn2QvsWweu
nHYpX7kL+9aBUx8j31z/t18GP8B3N2okDH/GvnXyvu5rS9pMR4gf4HY9tSuG
PmPfOnD3tRnXdfcMknPRwNU6XZsHeAbI+WExpp42Y9FvUSMVXvK9Aj550Q0u
ywHnAwBfG+ZbXJOHfevAK0+V02XGOB8A+NyNBicfv8a+deBS167uVVPG+QDA
LawUN646hX3rwI1yDMUj3mLfOvB7Ra9a0yaiZ+BbpBc3T07EvnXgl4Krcw6s
GCGegf/QKXeP/4x968CFJx3Ptjw0SDwD198mFTgkg/MBgO8YLzj7XHEf8RzL
1NPCNBT+3HXgEM/Arc99mhmdgn3rwJf1Rcc4CKBn4KEnOo+pXcO+deBVo9mT
DNjoGXil4scgg73Ytw58ZbjN7/Rs7FsH3vT286DQJPQMXO610vuL77FvnbzO
KO8dDYcR4hl4wkKnqighnA8AfN0EXq+EOOxbBx5bV5xsuB3nAwAvmjP4NEYa
5wMAF7tw745XVS/xbMzU01qcBrV5v/AQz8B3Tm5ad0IVPQP3CuGZ6O6MfevA
v2bPOlvfhf3UwCV7jJ542WPfOnCe1JWdCR+wbx34oqIDH4rV0TNwN54dx95K
4HwA4KkJCeZ3M7BvHbhfi/rzhr04HwA47wtHxa+SOB8A+Fa5isC3Bdi3Djzz
s8mtnWdxPgBwhXPtdo8McT4A8CydjUK9k9FzC1NPo3PdtCu2o2fgNZMvRm5O
xL514F6XpQvqurCfGngGp4n/2HH0DLzUdH/28xbspwZ+NGRA8qMFegb+c0Nn
U8NBnA8APGZkxL97Ds4HAL6D7/uj4Z/Ytw78S3t5oPstnA8AfFr9q6QVxjgf
APjjktAlVkLoGbi28Yl1KmXYtw686KkJ74lQ7Fsn63VfSN726CGerzD1tPsp
Spxtg9gXqTqmbx38w/ryZS1OXDO8Lqpj+t/husB6mcMB0UHXsF9Y9X/0v8P6
4qM++56II1f9H33xsL55pFT4ujdy1f/RLw/rO0daJ7z6jX3HsH7/mD56WO8T
3BqjHIv9yLD+2pj+elg/f72AepYT9oPD+o4xffew3tXG6veeOchh/csx/fiw
/knsFs66Ruy3hfVJY/r0Yb2DwI4ZrZHY70yu75j+fVi/6ke8+lQX7IOG9dSY
vn5Yf0fkSagYjRzWB4/p94f1Agd/ae+TQw7rY8bMAYD1FSFpSaYs5LB+CTMf
AL63u5n66vjjbw7a7cDvLfCpE9OEnTLwewhcLltNTP8v9p8C33Kz5saHQ/i9
Ar7sRXRP60f8/gC3jlvDmh6P3xPgDXsWVj32wu8Def33UYX2xnjdgU9c8i4k
TwqvO/BQ930ZR6vxOgKftPvhwhsxeL2AZ26KybnihdcFePVQ0CFzG/QPPGzC
+usWa9AzcKsuYcUrOuhZk6mvvkj8smPNdPQMvHtNbkyTJ3oGXtS1/JXpc/QM
/LDNeOe3mugZeNRtRT8BK/QM/NZQU/hFbfQMXOis5zkTEfQM/E9zp6zsN+xb
B75zBW+W2BP8OwI+eYnrolfH0TOJU+zaKlkj9Ax8eUmQ3mFl9Ax8VdeMR/cF
0TNwcc+qxqYe7PMF3qP91X5VG/bx8TL1VW/PZwqVLdgnCDz0wZ/5pcboGXiN
06ITS0+hZ+DupbFzzUawnxo4vUVa7Usr9lMDH+o0l7Yvwb514HHWYsFiEdi3
DrxBuGqDjSt6Bh4+nF1lvRY9k/f9eaLabip6Bq6RetF/fQ/2UwOviviQu6Ec
+6mBz4wSuzEjHfupiR+JxArBWPQMvH5jefr3KPQM9VXVmsKvxRnoGbiD9Gj4
b3n0DFwzTnhZyDr0DFzj6VIH5SD0DNzZw9rryQ30DPytzhO/CYfRM/Dw0ryR
1cboGfi+tJcXEqejZ+DFjw+WLe7DfmrgJ71Srkq+x35q4KsqAtjDT9AzcDm3
SYclrqFn8rkGRH71nUDPwJ04j5b+ckLPwLs6Hu4LckbPUF/tP6kRL+2PnoF7
HOstUOrDfmrgU57edHCdjp6BFygULPxtiJ6BJ9Ysm2Cui56BlzTKfbJXRM/A
6ze5dtaNYD818KRHNyZP+oz91MCf57e7pMSgZ+Dqg0/+9lxAz8CTE9Zl7dqL
noEfubOjTHw9egauNiMu8boeegb+aG+RF3sxegaeGc7ro66Dno8w9VW+0naL
Gif0DFxC4uq23DL0DPx7hcSCogHsWwf+Zm7K5s+j2LcO3OTHh+rpndi3DnzZ
x319yV+wbx14F8+JxuUv0TPwA3Xh6n9uomfgx/8GLLJwQM/AZ7U8L/Q1RM/A
n1+r45k+Fz0D56mdsIgrhZ6BX7GwiXgqiJ6B3x9I2aLPh56BD1Ql7j8tjJ4N
mPqkuoHqsrPG6BM4n+K6Jw5J6BN4/lLd1jtp6BO45fq7K+OeoU/gJqz7Zx7f
QZ/AY4q2VvKfQJ/AOzSf1zRsQp/AJW76HSxdgD6Bf+79LZ4hgT6Bd0tctJPp
wzkAwKddqjZ5X4tzAIB/e8UNM/uKcwCA59yMeZX4BecAAFcLKpzgWdNJDWfc
XedUFU7qb6sCjt0N4PLRIc2FD2S84wl/uUbcfpofH73m2Eqpk0EvCecIJUxZ
IMpHt7Kzr1YlZRCe6vB3ovxRXvrNKnmvoIbXhD/rP5Vsn8OhA69+1yvpyiU8
TVU6d4iHQ1My1onzhbHeyLvqlm/TXjYtsV3moK0M1hv3X4npmnWLRXduPCBt
6Iv1xqlvArT8vblU1ZG1R2xlsN5I2Qd9ft40QuXemV3mGoT1RnvL/SlRlsNU
bKrgfF+lT4QnKfpd8isYpOYw/dFQZ1vgz7P7+VZe+sNv83rHqiTCV0ds3eP5
jUMfcynbVtKVTnib9J+aEX0OLXomYr+M92vCG96e7tC/x0P/zLFTMfTNJXzX
/js5brVs2vxWsFVV0jvCnxndU5ekuJS/47Px3rZYP+RbfMHcIHWEOu1z3T6o
oZRwsUtLd9joDlN7XjjmJzli/dA64GxNfuEgBX3owOeEShgO2w5QW8z2vLSV
SSL1ricCTQqLe3loVnXNvJz56YQrV27087Hhoc0S1c18lV4TXnowmPM3nU0r
D7WK5szPJbw6MG1QWuzfPvdS12j2fKzL3ZBUfSZiN0wpPC3bWpVUinXICe6D
QSOD1LiS+NQuXazLFV7OK5IKHqC6OnxkhHPKCR//47tR2Pp+6opxFzfJMY3U
kVYnzOtoS2DTd1te6gjnvCJcOn2DpqI0m96vcaxPtySH8JrC18J2//J2doH0
RhnvUsKtHI/P6BQapJ4298TOF8b61T4e80M1mf3ULWaeA3Bds7njd57uo77P
oJW8bV+ReovD2+tSS/59b+P2jVYnOeYQ3jXHQSL83754Pf/SUMcqrOdo2/Cd
qRH/9/9sWba3bTnhhy+X3fav6qV6gr0L5wvnkDrDg7LyF1WKXKrSYFtP9vxy
wv3VW58/29pLyY6pMyxn6gyfx9QHmpj6gPiYOoAJUwdIGLPf72L2+9Zj9vUH
mH29+5j9+3Vm/75xzD69k9mnzxizH09m9uM9Y/bdL5l9d8GY/fVyZn9tPGYf
TTP7aK0x++VHzH5Zfsy+OJbZF48bs/9dyux/G5n8Cfu18OEToXyjLPoOkz+B
f7B8sNnVi0XrMvkTeEVI/TGjXi71i8mfwK+OTJ31/tMolcPkT+C7Ly441BI5
Qt1i8id5/frZl8OODFNLmPwJPP/r4OQB/kFKiMmfwCPHT229Xt5PtTP5E7iN
0OzoF5F91BcmfwKXSu3S2H2+l3rN5E/gdmk+Dyc79FDRTP4Ebihk7f17Wzel
wuRPsr+TELOetYlFFzP5E7gVr8yCfQ+41EEmfwJvH7+YX8lzlBJi8ifw1woX
LxZvHqG+MfkTeFfzBeFls4cpMyZ/AjcRbtHecqef8mPyJ/C6k8cnDzn3UaeY
/AncVT5kYseGXsqOyZ/AF7HTDON1eigTJn8Cb+mYdkB/QTfJn7DfuZDiz2kz
41KQP4FXahd9s9IZpSB/Ap+yhn7WKj1CKTH5E3jPlwrhfX+GKMifwJUObams
Xt5H8idwER7RsN0qvSR/Ao+5vO/sGckekj+Bu9577rZApJvyYfIn7CPOXpYR
+MEepQKY/Ancynr81O8/hykHJn8CXzjj967y5CEqh8mfwL+cPjZvMm8vFcPk
T+ClJle/j3Z3k7k6wNec13mx9m8XJc+cE4D7bS3mHEsNk1eBv2jLyo9MGKZe
MHkVeF5aU2DEjSFqA5NXgVu7qRX0V3VTS5m8Ctzp3IqUA1+7KFXmHAK572XO
dQwx+Rb400n53/Y6DVHdzHkA4BRzvuIHk4eBbw3JG4ks6KL0mfMMcD9mx5xn
iDMzDve1tcfnsAsiT/k78tPjvqZpJDsGEp51MN5zny4//Z5jKfiw4QnhVwaf
feFr4iPzaoCP31dgUHxrkFrLzLeB3/28/c6sHbp8dP20k22NrkGEP5LaEv20
n5eWNf8vHogza3PEtC+PWbQe87zbYMz5ATL3huHnMg8Pj8T/48w5AeADzLkC
yBvADarU971h4X0+xM+v+X6BnQHOUyLPr7+xNuzs4SP1c4h/wuLId4+F+eir
IpFD84VfkPVPW+2D7Y/x0ekqWnteOkbj89ZcnuD4OzgXHdZ7Wc2b9cKbj8zb
AZ6uq7mp8DUfiQdexzh1iVfDc176PDO3B/jjngiT1Cl8tChz3gD4INP/Ej9O
qcY1qIDwnQ4Wcx8os+lzzDkW4G+YPhSns+cvNLteJ/c/g8WufvzLeOkZJyp9
9EpCCTe060o+2Mihk5nzBsB5mH6QXvrp2y7dAsJ7mmTfXf13Hd947/dWMnxL
eHLvT1/2Si4VwJyfAd7J9Gu8ZuZTwf2Pcsqd5bY3ObQ2M48LeCvn4+YGbQ59
jvEJ/HhsRnb5Gx66jjkvBJzD9FPontB84ViVT7jIhoP89Z5cSjSz0ymo4Q3h
x4xMebcrjlI/OfGqJV3F+HzWcT+f5qth6jlzzofc7zF9EBMdrt6daehF7q/a
nxbctRnPoY01pnwSzgkmvGFK7bipcTz0XUOp3JKup4SXPSiz/03z0C7zL1gZ
+iYQPvXLFrooi01LMXkMuC7Tv+D5LD2wwTUf7wOFXr367D9Kbeo5aSnj/Ybw
EO6xedvoEUpZZ8lEQ99iwksbnCwr/v0u9Hv0vXcNKiFcWbv+mELgIGXHnF8C
/pfpRyh+9V8egPvDmY8yg/kf8tB5TB4AfnXeSuWEFf9+N5i/F+DyIoZbosvZ
9GDQf3OlgK+dxbumaRObDlaVDAlqSCFcebtfyL0CFj2dyavAg5j+goJ6g3O2
MvmEH+6UE/ldOULdm8uhfZXeED7OekNzz41h6sCh10PZ84sJj2jXd9i9cojS
S3Z/2aVbQvjevOfX344OUILcoCW+SqWES2nPdBTP6qc6mLxNng8yfQS1pv/l
PXgOMrvBbtqpNTx0+5f/8jBwCfevTvda/t2PMHkY+OOn1TU9p9n0eSb/AGeP
dkae5LJo1XtKh32VUgg3s2zoX3yERZcoPWru0s0i/MS3djfXTC61lPm9AD6N
6RcQnvbOoSoJn3+9FejOUlg9Qv3YdWWWcA4+57LmLzxfyxmm4p4Y/tYtwedZ
UwR/GK57PUh5tQsEO1bhc6t3G2p18rwGqCi5WrWSLnw+NVFhm7OoUT/lr5d9
pcEVn0NV7t7ju3bKv/soJs8Dl2P6BeD3Au4Pk5h+AXvm/B7wU8z5fFcmf8L9
1cUtfXO+LWHT3ID/8ifwJuY8fByTP4EXii/rKugdpDyY/Ak8nzmXvo/Jn3D/
o9d/69dPcTY9jcmfwAvvXVBdF86iE5n8CVyWOR/ex+RP4Mn7pjpzMgapQiZ/
AhdvNpix/cYAyZ/A7zHnt38x+RPuf2Lv0bLX2v79zjL5E/herfySiedZ9EUm
fwJvu5cq+k2ERVNMngR+Zcu4C43XBilxJk+S88x9L72jdw1QNUyeBG53evoh
Wb1+ajOTD+G+qM5ix/TcUha9lcmHpK7LI5Vis49FRzD5EPiJzZJRH+u5lCuT
D4G7sE+/G183SnkzeQ/4hcw38Sl7BylLJu8BT59oamJHD1CqTN4DPsHtUvCD
Kf3UMJP3gAd4WawtGO2lgpn7HLjvWio+LSQ05d/1YvIb8OXfci5uNP23T2Ly
G/BVcyuSJNO4lCAzNw/44BS7p5/S/u0LmfwGXOfn1QzJpyPUeyaPAS9NUhkn
YThIPWTyGKkDm7YJ6SgNUAeZPAa84YpKaBlPP2XA5DHy+qu507QbeikhJo8B
78ybu8jwYw+1iLk/JHXRJkplAcWifzN5idQz/cbdk77Dpe4weQl42PnMYI2A
UUqXyUvAbwxc6v189d/9NpOXgHcZz1NtODxMSTH5B7iS5qb+4vmDVAOTf4Br
Kr6ePkV0gEph8g/wkp1djcn/9uNXmPwD/KX7+VbWp17qGZN/gF9VeRz2IbuH
usvkH+Br6F8rfFK6qTNM/oH7NDgfC+c8gZ+bGC2ZMY6f9HcA33zq+o91+jif
EHh1yPu5bXnYXwxc9hlnUvRCXtIfB/y+U7bxcz+cBwj87Zs43WxP7L8m5yQz
bOI13+DcP+CqbYPUW3HsvwZ+84aRyOkEnOMHfJx85WXe9XhOmNz3Mh7g3Cnc
Ty4L5ll46AD2WQM3OPZW9RoX+4KBj+6KE7U9g3P2gFfTMy+fbMe+YOCcM1EP
r5jjnEPgp/i0X0k5Y980cNcCqaNzZbFvGrjROf07EQU4Nw+4zVzZ902nhsjn
BR4Yq3D229JBcv4c7ldfJMdfSxfAz0XOE4a6p9tdwH5n4Gpe/pTbEPbnAv9y
L1zYZQ/2ywPvuu1Z730T+5SBT7MoVz+8CfuUgWdEv9mhNw37lIFrRblknv3b
T87Jw/3qn/yPS3kLse8VeH/bzabnyzBO4C1tJ9rCY/D7A/zWbbm06Yuwzxe4
ULeP1G1R7PMFHpG4Ktf6bx85n0/uV3OLxok8wf5Q4MeWqNeun4zzAYAnXzg8
X2Qx9r0Cr5+vc6xTqY+c84f7scybte9/GXLJeuDznIKqJnpgXyfU5cbO9QI+
dq4X8LFzvYCPnesF3HLMXC/gh8fM9QIuN2auF/BpY+Z6Ae8dM9cLeMuYuV7A
s8bM9QIeOmauF/AZY+Z6Ac9k5nqBN7gfS9DofNUmhN6AHxcMWVHxCL0Bj5nR
0uE0D70BXzoluZ53L3oj9dIJ+sNhdugN+O/6RtuJW7EvG7iMeff9SDX0A9xD
4FT1BwX0A7xMuO24uwz6AX5kwt9JItLoB3iaW5bEdTn0A3y21pxrX1R6SP6E
+8karWypyl3oAfi3VulXx39hXxvw4g1Pi6Vasa8N+Pptb+53t2JfG3ABSi1w
XQP2oQPP8+Psep2OfWrAM9nls/lSsE8N+NbjwbM00rBPjZznCYmetz73/+uj
ZPilzHqzGZ+6Sf4k97dK74RKjuLnAq710+t2lhd+LuAhsS+8H5zHzwU8k+Zt
uuCJcwmAX/XYXZxth/ED326Qvbb3AMYPvJcTkCHpivEDfzd3fd73a90kTri/
HRVoqtugjHECn1Bk9aVvNsYJfNwe40lzZmE+Bz47IyhrswrGA9xTyXjHkBbG
A/x3aMFdHROMJ+x/9OWRcwUtF4sav2DfE/AFxw09VL7i7wjwnm2x0h7D2M8F
fOnBLv+SSd3k9Y/8jz414BtEHtaU++LrH/kf/WLAh99lPT1a30VeB+7HxvZn
we9yzkQXV1thnJ8MHOarQD6H38EDE6R1NOfh3BjgD0tOZ7V8wzknwGHOCbwv
8F0eP2os5uBcF+B3LSKtx0txyd8X8L9MXQvigd9BA8lMVtFRnBNCfk9PUxxV
BYwHOM+vt+1RqTgnZGxdC+IEXvF78RSbIZzvAfx7WLRxYT7O9wA+c8efVAk/
/DsC/oupa0H88Dub8uvSc+kanCMB/PuS2d8sL+FcDuBOrlsOy0zH+IEnRG02
t4jFORLAYS4HfC7gc/LPloY1Yj4HbjdTdtLpTMxvwM88fCT65RbO2QCurlE7
6ZsLztkA3sbUteDzkvrPsm9vLu3Dzwu88oBbvbsofl7gToKy8eLhOOcBuOKv
Dy5zNfDzAteQNPn5LgHnPJDnsExdCzyQ8/NP0xeGjkcPwBszIm2GG3E+Blnf
7Cmx6Q3OxwD+oTCmICwG52MAN9izY4L/HZyPAbyCqWuBH6jPDBwbJ+DNh35I
/UewNPN1JP7uA/8ZbyDkSaEf4GUJgZcjivB3H3jETvGv00zQD/CHy7dJ+d7B
ORjAp46ZgwFcun7trHYznCsCnGXdmGq6BL0BfymQ2iyliN4Il3/vLiaC3oB7
XPwZkjeK9wPAZ125f/5wH94PkHP1Y+ZgjK1rOY6pa51k6lqwHn5ngwQbV06Y
h/erwGHOA7wOcElVxa9/SnA+APBcpq4Frw+/gzlmwzbf+rFvF7iyloPBqrvY
Bw0c5h7A+wJnK/4S9nPB9wUur2vx0mYf9tEDh7kEEA/8Dgp9CG8afoPxAF9/
uIm/yh7jAd5xU+Wg2TDOmQGu43eHWzsF4wE+NSN53E8ZjAf4dz+WtKkMxgO/
j7MqH/k7BGM8wEfYfh2flmE85PdXP/ukSCT2iZNzibZ6Vety8HsLPGr75PiW
MuxHBq5Z6i2dXor9yMAv9utNVCjHfmTgAymZd52rcL8Dv7/a3sdrLd0wfuA7
bt5v3C6L8QO/OLfwQs9WjB+4w7YfEwJOYF82cPsXCwoqL+L+Bbj3zQschZv4
uYAXJedfOuqLnwv4O2F+s5N38HMBn+0W53byEfZZA38p+PPQuXjcj8B9xbXx
YSuvt2O/OXAVXf+wJ7L4uYB3OtJB8YvwcwE/M7SyvHAV3ncB/7NDPP6PCc6R
AL4t8uO5ZRb/X185w5feurn0ixV+XuBmIZUPtG3x8wIfJ/10Uogjfl7g7uOy
wuQ8sK+c1OVSfIQP3sP5BnC/tFU6UjROEvu7xz5PtPsfz2fdxzyHhf7u/wOY
Wiqv
       "], {{{
          EdgeForm[], 
          Directive[Lighting -> Automatic, 
           RGBColor[
            NCache[
             Rational[1, 3], 0.3333333333333333], 
            NCache[
             Rational[1, 3], 0.3333333333333333], 1]], 
          GraphicsGroup3DBox[
           TagBox[{
             Polygon3DBox[CompressedData["
1:eJwtmXnAVtMWxt9z9j6J0jyXJmk0RFTIWK4hmtAgFUXJpcmQMZEoQpQGohSK
pEFJFEkiUxIySypTcxQNur/nPueP9a3fd773O+8Z9l7rWWvV6tm/Q7+0UCg8
y4+Afwm/Hf88vjP2BDwhKRTawY/Co+Hz4JHwCLgjPAEeB3eCJ8Lj4bPgu+G7
4VPg2+Db4NvgN+HX4bbwaPgR+FZ4CbwIvh1+C34DvgNeCi+Gz4cfgEfCI+FP
4JVwefhs+Fz4ELgJfDLcCO4Cd4PrwB3gjvDf+N+wX7EiHD8B35zjN8GL4AXw
EfAFcFu4BHwKfCZcAW4JnwdXg8+H28BF4RPhU+CS8KnwWfDh8MnwGfAM+Hd4
Cv5O7G14Ccfvhz+C34P/C78Mz4Svg2frncDXw3PgWfBY+AN4BbwVqw8fi9+C
1YOPwaexUKgFZ/i/+L0xfBJeL3su/DL8J3YcfCL+ANYcPg2/D2sKn4rvw+df
hKfDveEXtDbgHvAz8GT4bngF/DZ8D/wevAweCr8LL4VHwB/D78P3wivh5XA3
eDL8FDwMfh9+B74BXgi/AneHp8BPwzfCr8Hz4avhGfBz8CD4VXgefBU8XWsa
ngX/AT+jNYXVhiey0H/jb2Xh0viHOL4MfgseDr8OL4Tvgl+B58Kj8vf1Jnwt
/BQ8Ce4LT4KfzJ+V9stEeAA8DZ4KD4HnwXPg/vBUXQ98Dfwk/ET+XvQ8pyRe
G3pHs+H74Dfg1+Ce8Fh4LHwBfDt8B3wG3B8eCLeAr4P7wafD/eAB8Knwf+Hr
4cHwTPgF+Ex4ADwIPhceDN8Kt4RvgG+Cz4YHwTfCreAb4Zvh/8A3w7fA58A3
wYPhW+CX4BfhgfCz8DT45nwtzYCnwxv03HQM+0VrAL9ZewyuiP9R+xmugP8e
y+Ay+B+wInA5/Hz+p5xiCO/0Z34vBlfHb9Teg2vj12OHwdXwfyhewOXxG7Di
cE3874nPUxa/Gzsebor/CTsUroLfhlWGj8Bvx6rANfA7sKpwLfw/ijVwI/ye
xOutAX6XYgp8FH6d4gVcCb9TcQQ+Er8XOwo+Gv8v1gBurHiFHQk3xB/EGsLH
4wvceyPcCXACHw030ed5FjXhAnt/D1xD61bvP/oalsDFMsfuszl2WOb4fhZ8
eOa43wo+NHOMPhPOMsfxFnCRzPH9NPiQzPngdH0XdjR8LL545nzQEv4bOwY+
Dl80cxw/A/4HOxZujC+ZeZ//B47wyYqhcAo3UwyNhf8vgJPgZnACN4Wbw8Oi
n/tz3Os90c/rWfju6HcwTfsdrsLna+L/xZrAJ+EPYCcoduP3Y8crf+APYifC
TfH7sMbKE/jA9zZXPoD3YsfBx+N/x6rCtfC/YJXg6vhfscpwDd0r//s4fLX+
Dx4H94Z/wkrBlfAlMsfEc3Qsc5w9F96G1Ybr6hlz/DG4F9wIfhTuqWuEx8N9
9LzhMfBVcEN4NHyl7g+eAF8DN4Afga+Am8HT4P08q+38fiRcD78Tqws3wG/A
ysJV8RuxcnA1/M9YGbgKfhNWET4Cv1vfDR+D34EdBdfH/4FVVyzGb8FqwnXw
u7B6cEP8ZqwGfCR+q3IZfBT+T6y+1r3ymu5B6x5/Gv56lkh/3vdJ3Msvih0c
vw77TjE++NxX85k+ia/rGvjaxOfoA/dNfO7e8DWJ7/squHfiZ38F3DPxs7kS
7qWYpH0Dn5P4GnvAV8JR+wZulfi+e8FXJ35m7eFLEt9fN7hH4jXSEe6SeO1c
CneG/+K6y8AH8Ul0zgp6DvxeGv4XfwD7DB6F34WVUt7kHEH7DG6Zx5xKcOXE
z/5yuHvid3UJ3AnejzWDWyR+J93hKxKv685w18R7qBN8WeK10A6+GE4VA+Cz
FS+1fuHzlUOjY9wzXNfQ6Dg4FR6svZE4F/ePjumPwjdFx+7xcL/ouD8avjM6
5k6G74iOxU/Dt0fnjKfgIdGxeAp8W3SsnwTfEp3vn4BvjY71T8Insk42KZdw
7HrFijyPDIrOGWPhYtp/HG+deI9eBLdLvN7bwh2UWxS34Avg0nAbuD08IDqH
PcZ5inP8PI5fyO/fKkbCpfj7wOgcM0brMzinv4u/MTo/jYMb6P45/h7+hug8
9zh8Atc/kXP15Vhr/B185k7+dhE8BL4rcbz5Fv4i8V7/Al6lXIPfgm0uOA59
h/8ycfz4Hl6r96g8BP+MbSo4X6fSK/xYh/8mcVz5Ev5UeTP/7PqCY8wP+K90
v4nXaonEcesr+LPEcWstvDpxrPoaXpNYC+wouB7Rd27Pv/dgvhe0l5P8Hv5U
nkus6XcW/Dx+xH+dOJ6thj9WbsivWXXOwYKvdSO2D9uGbcUmpf5OaZJ/8/2l
az8svyb9bR8/luP/CdaVuwr+3JzU1ziTH0Xya1uTnz+Vjsi/MyR+RrpWXbNq
kAM6X8H3FvN7KVnwOXSfOs9f+bm25v+nz/2W3//e/D1uzL9Dz784fy+WeE0r
JqzP72Ue13d4Yq21v2CO+bkPSfws9H/F8+Oz+VxR+OHg/9WzmIt/OfUzkXbT
/e3Lr1H3kSW+lz35uaTbknx/aZ/pevWMtP4WptZCik/78+vekz+n3X61hb3B
96dn/jSfLwHXSXxtenZRe1p6pOAc+mFq/VMM/ii1/jlMMSCPUZUVG/LYqJxV
Oji2K++XDY7t0gMVg+O2NMDHqeup4nCx4Lgt3XJ4cJyUBigZHP+lE5anjreH
Rmsw1X2KM9Jgk/nbzfjPU9duJZWjUtdoZeA1qeu4EvA3qWu00oqFqXVpWfhQ
ztm1YK21IXXtVlGxRLoGLge/A1eEiypmpI7tFaL1odau8uP61LVeefgz6Qut
CfiQ4BwhzVYe7lmwXqocnBOlwf7O46Fy9IE8r0kzaKMop0gz/MPxCwvO9Qfh
iwvWAFvyvCn9sD/PI9I2e/P4KT3wMPw5/InWVx5vpQF2c/7q8ITgPK/3Ui9x
LNd7r5t4LWtNat8lwflUumJnHqulx44IzvXSljWCNYB0XdVgnSBtuTnP49I8
dTl+bcEaeDvHWxWsc2oFawnp1RCcH6VJduR5UDowBudQaaE/81wgrZgG533p
mV15rpFG1do/mK9/7XeBYkLINYD2463BvZRuHBsWXFNL790VXHdL190W3Evp
Dt8e3EvpAd8TXGtLQz4AfwpfC98fXKdLQ94dXMtLW94X3KOQXh0Jryo47wyH
PyxY0w4N7gNIZy5IXWcpd18eXNuqxr0kuEd0AZ+5NLheVt3cIbiPdD7HuwbX
+xfBXbTn4dbwiOCej7TrOcG9INUpJwb3l1RTnCqdUXDN0jK4T6UapEVwP0o1
zkl6dgXXLK3gEQXXQbcE96AuhwfDi+Gu8DXwLLgD3J5rvQcexvtoA98FD4Uv
hu+Fh8OXwvfB98Md4GHwvfAl8HD4PrgX/Dj8OHwlPAYeA18OP6z3C18BPwY/
BneFH4IfgrvAD8IPwpfBo+BR4uBeyoV6p6nf0QccH8jxBXBHjvcK7pm0g/sG
95ouhq8M7pm0ha8K7vO0h3vCz8Nt4AdTr5MPOee1wb2pSzh+Q3BPpgs8ILgP
00mxLrhndSk8KLif0xm+MbjPdhl8XXCvQz2PC1PrnCF6nhwfD5/HZy4M7j2q
DlLtqhpW+rBknmfU21mVuo+nWq9ErjfUZ1ucur6WjlqUun6X1no9df0ujbcs
dd0trfhj6l7iTPjt1LW8tOIbqWt86a6lqetx6cl1qfuBLwXHXsWEWfCm1L3B
l4NzmnKbQuPR/D6w4Nq5VOK9/EJqTSCtpTytHqxYWmJl6rpe+vnL1L3E6fDX
cAv4Rfir1P3GF+C1qXuVM4LjuXLB89rfqfuiqotXp+5Vql7+AD6mYE3+Th7/
paXfT91bkJauFtzzWRocw5ULFsBVgntEb+Er5Pe1BF8puF/0puJ0cF/o7eCY
qfg/D94DXwbPh1sH94FV+29L3aedq3WUuhekumB36l7uK1preW6VZriA3x8p
uF6uHdy/egdfB7sFXh6sMZQH/6/Dg/tjryl3pO7xzlacS91XUX2xInXvRfVF
zeAe1zKtq+AacxG+aHA/bSH+Vz7fGp4DF8H6wq/iywX31hbjywT36N7Alwru
y72OL525X6l1Xj9Yw68Irvukr6RtPo3u+e5UbI7uCW6Dz8bG8Zlv8Gui+7nS
OaoHpRNVy58VHGe+xrcL7sX9hG+PPaf1hm8b3Ktchz8zuMf4Ff6j6H7oVvi4
4Dj2Ef6E4Pi2Cv95dH+5WL6epceky44PjnWf4FdF91h3BNd8/+Rr/sPoHusW
jn8R3XeTvuoY3CdUXnglOs5+EVzHbyi4d9gnuC/6u9Z/dP+6ZB6rFbf/0B6J
rktVZ62Nrm+lqR6K7unrvX8Q3Z/drP0V3fuW/mkT3Kf9Ef9NdC0tDTYkuNbW
vfwQXftJO30fXfdKdzUOzgUf47+N7gVI130X3S8om+fNbwp+p52C+7E/4zsH
9043aA9G92p1j8cG550P8Y2C885Krc3gWYDe0ZjoOYf25vDoHqJixWPR8wzt
tQnRPSutvbHRMxKtVeVZ5biNwdq+aK6vmwfnl8+0jqL7e1rzdwbXVtvx9yuw
pY4/90X3KBV/pNVV30jvagYgTTIVfiR6ZqM9Pjp6pqKYMD66H6j9NS66Z6h9
enJw7luDPyU4P34enOu197U2lK+lQ7Qvfoyu26V1V0fPRaSBP4uel0iTN9F1
8/lP8fOia2adU/F5qPIm/pPovr/usXfwXOA3/OnBeflLfLPgXLwa/2j0TEgx
6gpsPsd/xY+I7s8qVp8RnOvX4rsF5z7pojnRNbye8wPRcyzllB7BM4hf8N2D
5wibdC3Ruf87eGV0z11r/rVo/aGYUD3z/Ez5t0bmeYw0QM3MMxvl6FqZZzbK
y7Uzz2CUx9dH9zJUK9XJPKOSFjoi83xOeX9ddF9Ddce90f1r5Zqp0f1bxd5J
0b1W5YKnonuqyhdPR/dylVOOzDwTkh54LrqXp17HM9G9VsXzydH9XuWRadHz
DPVJpkT3hxWfn42efyh+Vss8a5S2qZJ5tic983b03EV7rV/w3Ed7//rg+Y50
SJPMPQ7p4eXRMxs98/qZNZD087Lo2Y/26TvRMyHtnXqZtZf0dt3Mc0rp80qZ
Z1rSV2Uyz66kdctmnqtJD5fLPP+T1q2aeSYqzXlU5vmZdGnFzLMu6bHymWeE
0nuVM8/GpOsqZJ4XSj+/Ea0dv+fano+eCb2vPR4979H6XxKtNRXr1COQBtH8
V7lV2vsHfH/dZ8Gx+t3o+ZbW5Nxo3aa9+Wa0llUeWRytZfW/5wXPyLRWzw+e
nel6FkVr2W/hhdH6WHnqvehZkfba/GjNrb22IFpPa+80DO5x6V7ODZ6j6Tyv
Rmtx5a8V0fMn7UH1EBR7mvJsXoyebymXvRA931JcnRE9D9Penx49V1OMnRk9
91I8nxU991LuezJ6diDNMzt6Jqc48FL0PEy574nomYI0wMPRs2HphInRMwXp
gbeiZ3vKy6OiZ8bSjSOj59PSokujawbl6wej583Smf8DY0zq0g==
              "]], 
             Polygon3DBox[CompressedData["
1:eJwtmgf8V9Mbx++55yRF+idJkiTSUBkJUSEpo6klDSWyZ/YIpaRdNkVFkoZ2
SAOVUFZWUkayGkJ2/D/vPvf16nbv+577Xfee8zyfz/P8qvW+uv1VeZZl1+q/
pP3T2m/Tfru2Z3Q8MGbZpzoeq+O6JbLsBvEq8UBxdfHj2m8Sb9b2hI4HaPwT
HY/R8ZEa7yl+unj/FfqAcdp/Ky4dsmy2ju/W+EfiUTqurevvEX8sHi2uI64v
7ic+Xfy8Xt9P/IZ4gPhQjdcTXy9uJp6q8aPFN4rPEE8XHyW+QdxcPE18gvgO
8TniWeLjxbeLzxa/ID5RfKe4lXi2+BjxTeIW4hnia8TLxXeJq+rzrxAvFd8u
PljcUHyb+CzxTF3fSfy4+BLxMvGl4lfEt4gr6/ozxEPF54lfTL7fb4ofEL8r
PkV8r7iDeIG4kbi/uLV4jriXeL74OnFFvd/t4mXiYeI1Gr9I/KL4BvGBGr9e
vFJ8j7iauI94obifuJL4VPEgcUfxQr3+QvEC8fXiAzR+nXiF+G7xIeKm4oHi
c8Xzdf0d4lfFw8XviJuIB4jbi+eJe4gnia8RLxc3Ft8jbieey/Mo4Tn4hc4N
1dgpOncXn6f5Ukpjg3TuM/GDuqaeuIPGZ4qna7yKuKP4BfGM4OfRM/n5vCKu
Ke4hXiJeJD5CfK54hnia+CBxK/FT4ifF+4vPET8pHi+uID5bPF48TryfuLm+
z6Pizvo+e4ubiR8RdxLvJe6u6xeLX9b1NYrn/Zi4i8bLiM/X+CLxixo/TNw1
+vtcnvv9O4qfE18sLi/uljx/XtL1h4vPTP68h8X7inslP59Xg9fTBcnzdZm4
lri/3m+teITeryG/L/r39hCXFXfS9fPEs4Pnd3vxdPHzwfO1la6fIO6p6/8n
vk/jp2rsJJ37ROcGM2fFjcQfcw/Eh+j4CJ1bq+PS2qqKa4g/0PG9zBEdn6Bz
H/Ke4no6bqBzn+q4PGtafLx4vY7LaKshriv+SMfltNUXHydep+Ozkp/HI8H3
a5C4qY5P1LmP9P4XJseP14PjU7vk+/ts8PpgzjH3HtO1x/K8o59/d/E+4r11
fTVxTV3/oY7bapsinhy8flqLJxNHg9djG/GzxNLg9dOQNcXzFP9HPGKNEh/E
QeOD9XnrxQ/p8+qLuySvv7nB67Vr8nqeHxx/r9L1c8T9df1byev/XdZO7vl+
q3iNeEju+Xeb+B3x/bnn/5Xi2eI7xW/q9feLN4ofFR+j8Z/E74nfDo4nzbQN
4f2C5/v50evvitzr42TxKHGb3Ov1FvFq8X255+td4g/FI3PPxyHiDTwv8dHi
vuJp4pvFq/RZN4pfFg8SrxbfLH5bPDj3eiG+TRXfKF6p8fvEn7MexEdp/GLx
8+KbxG9ovFt0fLgy9/omn70kvlf8tsY7J8fTOcHxrbPGnxBfqvFXNXYan8Hv
CV7fTcW3im8T7yluIr5FfKu4pLix+Frip3gP8UniS1jf4sT6ip4fffT+5cQt
Nf4wzz+YO0TPr4tyr+/zkuP1vOD8d7y4j7ivOCN+i+8mvotLixuJ+4ovE0ee
j/gynpe4BPEo+XmNCl7/xOPR4ra5X386c4L5EhyvThRfzP0Q5+IWydePDo4H
5D+uPzP3/Wiu8ZE87+D1Uzf6+52a+340iJ5PLXPfr8uj4/NtueP5Fu3biPfV
/mu+e3Q8vTV3vN6p/Znig7QfrfHt2jcT76/9KPE27U8TV9B+JGtRW//gHF9b
7/Wbzp+l4yraj+Hea7tK41fo3N4af0h8pfhy8Z7EdvHV4ivF+4j/1eva6/gw
7ccSe9AIGr9K5/6nccQVuYg5x9xbrPEJ4oni1sT25GfFPeHeHBH92SfrdU9r
7PDozz5JPInYT34KjsHE4iXiicE5tQ1rRfx48JxtKV4kfkI8jmeCVhFPCtZk
bZn74seCNUoLXk8e0/EmneunsZeI4eKvxdcTe5gX4q/E14mfIecHa6iaev1k
8Z3BGqtW9HdmbbBG+C0/a1un47XB+ma4eF9xWe45sZR8H6xx6mhsh7b3dbw6
WE88pe2mYE13MGszeW2xxvaPvme3B2sw7uUEYkawJjxEPJH1GazpDiX36ff8
wLPieer8g8lrgzVSmtdr/Ecdlyu+4wPJa5c1XCL6mfcR98o8Fx7RuYP5rXwm
z0LbdTq+Ruf2I/cTD8RXM6fFWZEfN+tcgxK+Z8ydJrnv5Tht/bjXOndA9D1m
7jXOfe+JSc8Fxzhi1Ubylo5Lan9/soZ7kN+VWdt9kzsXltF+WLKGHKHxEZm1
5Rc634C5rv3QZA08XOPDM2tjNOgD3IfM2vRd4rCO/9S5AcmaepiOh2XW2iO0
lef+6txMtH9urVBW+xG69j3ygvgvjQ9MztG1xf8F5240xZHikFtroCnqiLNC
a2zOrTX20X54soYkFhGTiGVoilo8m2CtgQYdo+MxmbXpBvKcjvfQfkiyhh2r
8bGZte1SdJiOf9C5WzS2jDwn/pE5Lc61/Sn+jjmFtiAuiX9mDotXovPFO4g5
4hXocPFPrBHxcnS3eDtrKNkzEGuJocRSPMOU4ByHl8AjPBqsIdGSzMHzWCu5
52bf3FoGTYN2XEUc1fEvOndXsocZHKzx8TZrNH6ojn8nBiV7pHuDNT3eCU80
NNij4JWW5H6e3+vczRpbhI4Vf8OaTPZoA4M1P94NTzYgWOPj1fBkg4I9DV7t
Hb2+uo7/4BrmM3lZvIU1LH5N29RgTdAleiOWXZZ7bLy2G4I94IFoNTRDsGc8
KDrGEGvwsHgrYhCxqFHu/Jei82Mt8U5dG6PzW03xr+IQnV9riH8W79C+g7ii
9pvFWbSeO1y8Q7xV+7bi8tpvKvJPO9a+9t8kxwhiRXXtf2L+ROu/I8S/JGuc
FcEeEO2DZlkQrFHQMmiU5cEeHO1yR25vszSzF2U+EJtq6/xvxfyqKd6ma95P
Xv8tyW14LPHr6EDxVo2/l6y5FgZrLrQYmgqtieZEa32v61uxnrX/UmM/at+a
+Kj9V+J9kt+vnl7zcXKOIfZcmDv3kMNP19gpmXM7OZC11it3biSnsTYvyJ3r
yEnEkq65cxU5jFjVLXduI8cRm87Pnfu6R+fWq8WvJ+dEYlXv3LmSHEssPS13
7iWnkFvQuHhXNC5aFw2Nlv5V13Vmbmn/vcZ+0b6TuJL234l/1r4jsZnYJv5H
+57iatpvE+/S/gJyjfbbk/VKF3Fl8o74D+27kcvIM+K/tO8urqr9FvHf2vcg
d2m/VfxWbr/za7B/Glro80m5vfNzuePRriLmrhYfpeOdwf4Lz4R34hl9kPuZ
V8KbZJ4LzJHKwTGJufNodHyoWcQ3ninPljm1tphD+DdyCnPrE3H94JhL7B0Z
HT/LoZk0tlFb42C/t0njG8Qni48Xf82ai64nrS/0wNx8t6zNPkdTJdeQZgV7
HmpLCzVeSsdfogGSn/lMHc/KPBfmaXwPHW8g5ybfM7wnOZd7iYfjt/EbiYXc
I7xqtcz3br62kjreSA7XWInksW/Fx+mLfS4+SccNde6rYg00EzfNvDZYI6eJ
m2ReO+tzj8XcfpXXNBeXyv1e1EReCPZk1Eq4Ry10vFfue/d57rWTtP9M/AXP
LvgecC/IZ6fquERuv8xvwj//Fvxb8XiLg2tEeD/u+Rk6Ll08C96zYfBr+Kx1
ub97ntuPo8nQMqfk1mpoaLRM09zaOiXPPTTdzug5wrP9p4gHzAme/a7gucIc
5N79HTw3+c54fXLyhuIzqQUw59cV9wyvz5zmXuJ5lwTXnPDCZZPnZv3i/dEU
jYI1DVqD70f9cUZuPTJPr+mdWcOh5WaLzyXXBvuHWdH6vmOwf3g+2k+cEawX
pkX7jRbBemtKtB5pWuiXOUV+7hbsT+aKuzI3g/3GfPGlmTUl+XtUtL4oX8z3
B6L1QpVgvf1ctH6ixoL+GRu9VisX8390dP6sUMz3Z6PXZpNC/4wRVyR/FfP5
oWi9Ui1Y708Vn5y5poPeekF8trhNsF7DI44q9BW1Izwl3pKcUy3aI95f6AX0
CR4Zr4zHozZWKjnWVC7yEZ5xdKHHWhX5bGYx/5mfeEa8Ix6VWgw1KWpTeHRq
sTOj/VvrYP03I9oPtgrWt9PFp4tbButZPPO8Ip9RS8bj4/WpsVDbpMZCrQWP
Ta2UGsv8Iv+Sbx+M1nNVg/1Q3+T6xqpQ1BuS6xNvBNdvxkfHwvqFvhsXXb86
stA3xERiI5oq6PiJaD1cp9CXT0Xr3aML/cicYG4QU4mNPGOeNXOGWLcg2i/i
YfAyLxZ+AU+Lt/02OnYSY4g1m6K1FR4CL4GGqx48J9B2aNSjiniOdmWOMFe4
B3jFb6Lrg2g09BieB++D5rxcx49F67tahV58PNov1A7W009G630+g89CMzUP
jmFoqUuT61VvBdejWANVivyEF70sOVeTs6nXPRz92fwGfstF5EzxyuB68SXJ
9bA3g+tN1Djw3+hT/ALPlGfLmsP7ToqORcQk9PGEaD9yTLC+Zw2xllhz5Ari
MfmUNbZAPFnXH5c5BhGLno72ZycE691nomPTicH+6doi/x5QxPPN0WuBNUFu
o+ZFrZgaMLUwarzUeqnp00thDjIX+Y3UwviN/FbuIbU2NMw5wRoQbbM4t/fF
A/8erRmJVcQstCRzmLnMHKc2GdE4XFvMV54Jz4ZnQO0QTcPaYw3uLDTS2cE5
DO2EH9wz+D14r9+19QjWQCWj82uJYA2Dt8JPf0fuJIdFP2OeNZoH7TOHOUju
5f2jNfz5wRoLbT+Mc5l7Wruia97UvreI/xL/o+svDNbk5aNrstRm+4grxWy3
+KC2hkavLP5D4z2DNdpe0TVbard4hiriPzV+QbBmKyP+S9wrWBOWFe9KzjXk
nAriv8W9gzViOT5P/EvmmsMffB9tOzLnLPIpeup3f63d6/9f8U+ZNRPa6V/m
fLAnqRhdM6Q3QE2cWuKf0b99q7a/o9cEa4OYRW+F9ftk7nvOvacGSS2SHgO1
SjRsh2BPs6vwMORGciTehpocvRRqwtTqqAnTO3kqc62Ymiu9lQmZ62HU+Ojd
UB+j9kfPhnoZ+g0/Qw37lUKvoMepWdO7WZq5lk2Nmd7Q3Zlrz/QMXwuu8dNL
pIdCr4YaPr0VatbUrvHX9G6oSdNLoaZIrZoaOb0aapDUzqlR0zuhp0Ltmh4I
vRB6NPTy6DHQa8CP47fx3/hz6mn4dWr+1P6p4dJLoydAb4CaL707egb0DvDr
9OLwAG2DPRbegB4FvQr8Hr1VPOeZwZpxR+E5zgrWcHgRerT4Q/wjfhcP0S7Y
o+Et6HFQH6CegJ+jPkk9Ec+EXsbDdg72uHhbPEf74BosXgQP3CXY8+CN8chd
gz0S3hkPe16wR8Lb4oHODfbEeKOvo2tV1DSobUwU1xUfG1yfqJSsN9HQaGly
eusinlDr2T9ZT+Ih0MPVkmMZMYfYs19yvEWTo6crJOtLPAb6tmKy/kQP4V0O
0NY4s0ZHq6Nx0DpoCmpV1OjRZmi06sTX5LXPGmet102ONcRMYmc94k/mmEZs
q58c24gZxI5Dib+ZnzHPelgRL/kN+CdyPrmfHEmt6cBkv4BnxjtXTX7WxFRi
63vRWgvNRe3o/Wi/TM2G2g2aA+2BJsbPvRNd+6EGQy3mXfHgzDUhakNro/01
NT9qfx9E+2tqetT20CBoEXI2ta0+yXOTOcfcOyQ51pNjyDWVk/0KOZ3cfkxy
LCTmEfsOTp7LzGHm8kHJuR99Tb2kd3JuY02ztqsk6znWAGvhw+j+AjVMaplH
J8deYi6x99jk2EqMJ9bznrw3Gp7aDDmX3EtOppaJhm9RjFNLRTOiHZtlro3i
CToV8Y5ew2c6npw7BhOLRxbxsF3x/mgGtAN+Ci9GjXdK7hhPrN8zWSugGfDi
rAHWAhqD2t2Q4vtyT/BDeM7puXMkuZJ8NjF3j5feLpoCbYFmobaGx+he5HN6
HaOL/M6cJT+jYdAyaExql9WTYw8xg9hxWHLsIAYQCw5PjgWsadZ27eRYwJpn
7R+ZHAvIweTiOsmxgBhBrKiRHAvIIeQSekDU76nJ7O5/JN877iG5Zd9kr4cn
xZvSU6KfQH2f+miD5NxNTiW30kOi90aNj95SzWQ/R0wjttVKjm3EMGLZccm5
mJxJ7uRZoiX+1TYtd4+LXhc1wqrErtxjpVhfeObovwegx0I9amF0/4aeEb0j
+gv0DnjePPfD+NzM+XV87r+fIe2T45+lBhBd36SHQz1rS7S3xbPj3X+M/nsB
anTU6pZH3wvuCb2WFdG9GHog9EJWRvdi6NHQL3gtuvdBT4TeyKvRvRF6KvRW
FkX7e3oU9Cqm5tZqaDY88+savzlzD4VeCn/PUyb4Gq59M/rvNejhUB94I7rX
Rk+Ifsaq6N4OPTjqBS9H1w/omdE7+z7aa+G5qD1uFb+W2ePj9b+M7l3R86Ke
95X4mcw9LeqLX0T3wuixUU/8Tjw3c82I2hGeA++BJ6G2Tw0Yr4Rnoja8MToX
khOpP+LR8Gp4MmrT1MCoF1XLrE/xNHgb6kfUxqlZ0SfimaPHtkXnYuIjtds9
krX2lCIWzMr9d1fcQ/4e6ofo2is1X2q/26P9CzVhasPMP/3bHW+YnyWTteL0
IjYQj+hjoenRw/9Ea1/+pob64EvR/SV6mPQy10f3CukBUl/9JLpeSg+EXsgr
0b01elj0stawjjNrSHT0R9HeHQ9P7+WtaC+Fp6K+ujS6Fk+Nnlr9x9H1Xnow
9GJWR/ca6BnQO3g7undAz4DewZroXgE9CXoTi6NjBTGD3t+S6No/PTJ6ZfTr
qD0RH7kny6J7hfQE6A18Fq3N0Gj0Uj6Nrk/T06K3tU78UOaeGb2z/wPBkuJL

              "]], 
             Polygon3DBox[CompressedData["
1:eJwt13fcTuUbAPD3fZ+HCEmRsqXsGTJSdmYImRmZlTJKVjKyK6VhFtpby45S
lJGkNIyStpb2LyH5fa/Pef64Ptd1fc99nvM+5znnvu+37IARnYfnZGVl7RS5
xJmprKyC4qJ0VlZNBxbL5cX56gHZWVn9jPlX/boxteX/HCuqPlccEv3Zfcbd
b1wH/RfiGnY/e4B11K8UJVgH1pb9rX6PtZTHsjGslr6Czy7HBrL+7KR6F28h
j2G3sJr6asZVZtezoSzN3hXN2S1sNKuhXyOqsD6sF8utr+jcC9lgNoCdUleK
7ywPYQNZlnGrREnWkbVDR9Xb2WXySDaCVY7eua3ZbDab1WVlRGnR0LH6jj0i
NxIN1ROMG29cecc3iTrslGPnqYuJT0VPdqdxdxnXSt/E8Y7sHnYPu4R9Jnqx
u9hc1lpf2bgKbCgbxLLZ+aKsuMSxBo49Kp+lLxS/p7oWWyK/Jp/hnGXycjGM
zY3r+Kyn9L/HvdIfE2+p3+CP8uP6raKReji70bGK+qrOr8SuY0PilrKmrBOb
x+axRuy1ePbYSceKqM+J30xdkV1r3GDjctiWVHIvU7mS7xPfq4VxPdgi4xYb
15LtFpezcWwsu0i/T3RhM9gM1iTGOLcvW8aWs3ZstbiAdWNdMs/GJ+xKeRqb
xi7T7xCN2Sg2klWJe5JK7m/a31cuPke0d40b2PPGvWBcL3Ypa8qmsimsKvtI
XMEms8msoX6PaMduY7ex+vq9ojObzqazxvo3xcUs23VLqkuJL8UA9oBx843r
pG/tuoPY4+xJ1oXtF13ZTDaTNdUfEFexWWwWa6Zv5dx+8Vywh1n7eHdZH7aU
LWNt2YfxndkkNok1iPtkXBs2h81hdVgz1o0tYAtZi/j+7Ea2gr3IerMzRAFR
y7Ea8TvLB/W91XONu9u4Nvq2fAh7kj3NurLNoh7LyZW8i/FONjeuO1to3CLj
mrMP4nw2kU1k9fTvx3dm49k4Vlu/M/5uNprdzKrrt8XvyUaw4aySvo1rDGZP
xHvDOrNX4rlmrVkL9pv6nXiv5ZvYqMxz0M65w9hzbAXryfKI00QNx6rFPZPf
0NfNSSbw4jG3ivwin6jpePX4jvLp+ryiuroqmy9/rr9afXdmLonf7WPRgU3J
PJMxv7wdcwa7kd3AKuiHOH9BvBPsUzaTbUgl68aJdDKnxNzyq5jJ1hm30bix
+oGO38f2sL3sdvazmMReYivZcH0/4+5kO9ludivry+6Ie8beYxNYHzaH7WC7
2Hg2iN3PPmT72LR4D1kZ1p/1YcdjbYp3RF9MnM7Ws2uMmye/zz5mU4zpz+5h
u9lHbHK8V+xe9gH7hE1l94rP9YXFaWxNrInskP4ckYetjfXKuUvkA+wQuyOe
ZTaLbctO1uS4V1ez2bHesHfZOPa7mMs2sS1skv43cVeszWwzuy3mB+eOZ+sz
9/7amCtZKdaX9WbHYm5li+R97CCbbdxQtpDtZZ+xWWyeOKg/S+Rmqx3/hc2Q
17INbIz+iJjMXmar2Aj9YJ83n33MDrAZ7Dq2mO1nn7M5Mb+yW9hqto4NYi+L
IqwVa85+Vec17hd9dVGBvcUKsZTcnF3GDqjPZDlyM3Yp+1RdmOWV22TewS/V
i13je/0z6rPZpsjG5ZJb8ibsoPoslpZbsMbsM3V+9rf+YlGT7WL52P/0dUWN
2GOxUuxcuQfryn5XF2An9JfEWLaHFWQn4+8V9dhHsR6zf/WN4jrsQ1Yy9l9y
98waFXNJ6dg/yD3ZVewPdVlWXO7NurO/1OfFOypfya5gP6iLs7PlLqwj+1l9
LjtT7sTasx/Vudl3+vKidOyHYl5ih+O3EGXYPzFfsSP6ajGWbXFukZiL5Las
JftKXZTll9uzVuwbdRlWTO7FurE/1eewfHI7djn7Wl2OlZb7savjuupisa+R
O7MO7Cd1CVZY7so6sSPqjalkz/NvfG914Zj71DexV4xbbdwA1omNZqvYWjaQ
LY93Lr6/KM62Of5wvJv6sqIE2x5rLPtHX1lcwN5ny2Je1JeMeYdtZUvYD/pC
MXfEnirmbfat/vzsZD8W+7IF7Ju4x6IA28geYj/pi8QcwzbHmsOO6auIC9kH
sT7HPKsvGpH5PZ5kx/VVM79RPH8Psh/1Z8dnsjfZI+wPfbn4u9kO9hg7qq8U
znazR9mfcU1Rir2Tk+zjYj9XN5383/CQvDaVrENH08maliezdsUaVj+d7GOW
y+tSyVr3TzpZ0/Jn9jWxv2mQTtb1h+Pd0D+m3uW6e1z3ZOb3jN+1TjrZVz4o
r08la+KxdLKfiH3FV7EmxZro3AXOvTKV/E8T/9tcnE725UvlV1PJ3uN4Ovk/
Kf5fin167NfrpZN1eFn8TyHKxjri8/r6vBPqjuxmeSVbw65xzguiAGvMGrLv
1C/G3yQ3iTmBHVZ/y66P+5ad7K9iL/BNzJ/xndhS1kP/QHyXePZEPvaq491c
d0pOskePvfooY7qzqexN9jYbyXqw29lmtpXdxHqx6ewttp2NZl3YBPYqe41d
x74W18YzzB5i3fVdjbuVbWCvs+tZTzaNbWHb2M3sKjYx3kW2iQ1j34kR8cyx
x1hf/WExMp4v9jjrF8+oGMueYc+zofGMxn1gWzNraKwzz4gsdlE858p96udY
brk+q80Oxe8f3yWeW5GfbWAr4tmUG2bm51grXmIF5aYxH7Pv1U+zU/pa8c6x
vez5mBflBqwO+0L9ExsnP5ud7OtiTX5K/BdrR8wT7BPHv2ej4h1jT7D++mdF
Nqsdcyrbr/6BjYnrs+fYEP3p7ulfcc1YH9m7jv8fJWTXaA==
              "]]}, 
            Annotation[#, 
             "Charting`Private`Tag$9190#1"]& ]]}, {}, {}, {}, {}}, {{
          GrayLevel[0], 
          Line3DBox[CompressedData["
1:eJwt0jsoRmEYB/DX3fe5JkmSezYW2VhkY8HGIhsD2ViMGMws1s9MWC1Mkvv9
LhFKSi7JwO/I8D+/55xO7/M8nVPZN9Q5mBRCGJcURVT/yJ0sJoeQzxWWc4P1
PGMzn9jOL/YwlhJCXAbUtRxlIyfZyhl2cY59XOYw1/jNZ6YbYI9JfOMm97nF
A27zkDs84i6PuccT7vOUBzzjIc95xAse85InvOIpr5mwwwsz3N8wme+cMtcu
x7jKIS6xlwl2cJotnGADR1jDaumPdmI3P/Vo4wObohlYx3WW8cN7j0zVOy+E
v4/xGp3FXFYxhxXMZhmzWMo4SxhjMTNZxAwWMp0FTGMWU7mgb1ytbZhV30d7
y7xLzPPb/3/iF6gRQpc=
           "]]}, {
          GrayLevel[0.2], 
          
          Line3DBox[{691, 1011, 475, 1022, 1012, 1132, 909, 1023, 1013, 1028, 
           687, 910, 1027, 1025, 1133, 911, 692, 1134, 912, 693, 1135, 913, 
           694, 1136, 914, 695, 480, 696, 1137, 915, 697, 1138, 916, 698, 
           1139, 917, 699, 1140, 918, 700, 1141, 919, 701, 1131, 1142, 920, 
           1014}], 
          
          Line3DBox[{702, 1015, 1030, 1332, 1024, 1016, 1031, 1333, 1029, 
           1026, 1143, 921, 703, 1144, 922, 704, 1145, 923, 705, 1146, 924, 
           706, 1147, 925, 707, 1032, 1233, 708, 1033, 1234, 709, 1148, 926, 
           710, 1149, 927, 711, 1150, 928, 712, 1151, 929, 713, 1152, 930, 
           714}], 
          
          Line3DBox[{716, 1034, 1235, 715, 1035, 1236, 717, 1036, 1237, 718, 
           1153, 931, 719, 1154, 932, 720, 1155, 933, 721, 1156, 934, 722, 
           1037, 1238, 723, 1038, 1239, 724, 1039, 1240, 725, 1157, 935, 726, 
           1158, 936, 727, 1159, 937, 728, 1160, 938, 729}], 
          
          Line3DBox[{731, 1040, 1241, 730, 1041, 1242, 732, 1042, 1243, 733, 
           1043, 1244, 734, 1161, 939, 735, 1162, 940, 736, 1163, 941, 737, 
           1044, 1245, 738, 1045, 1246, 739, 1046, 1247, 740, 1047, 1248, 741,
            1164, 942, 742, 1165, 943, 743, 1166, 944, 744}], 
          
          Line3DBox[{746, 1048, 1249, 745, 1049, 1250, 747, 1050, 1251, 748, 
           1051, 1252, 749, 1052, 1253, 750, 1167, 945, 751, 1168, 946, 752, 
           1053, 1254, 753, 1054, 1255, 754, 1055, 1256, 755, 1056, 1257, 756,
            1057, 1258, 757, 1169, 947, 758, 1170, 948, 759}], 
          
          Line3DBox[{761, 1058, 1259, 760, 1059, 1260, 762, 1060, 1261, 763, 
           1061, 1262, 764, 1062, 1263, 765, 1063, 1264, 766, 1171, 949, 767, 
           1064, 1265, 768, 1065, 1266, 769, 1066, 1267, 770, 1067, 1268, 771,
            1068, 1269, 772, 1069, 1270, 773, 1172, 950, 774}], 
          
          Line3DBox[{778, 1173, 951, 776, 1174, 952, 780, 1175, 953, 782, 
           1176, 954, 784, 1177, 955, 786, 1178, 956, 788, 1179, 957, 790, 
           1180, 958, 792, 1181, 959, 794, 1182, 960, 796, 1183, 961, 798, 
           1184, 962, 800, 1185, 963, 802, 1186, 964, 804}], 
          
          Line3DBox[{803, 1284, 1083, 801, 1283, 1082, 799, 1282, 1081, 797, 
           1281, 1080, 795, 1280, 1079, 793, 1279, 1078, 791, 1278, 1077, 789,
            1277, 1076, 787, 1276, 1075, 785, 1275, 1074, 783, 1274, 1073, 
           781, 1273, 1072, 779, 1272, 1071, 775, 1271, 1070, 777}], 
          
          Line3DBox[{806, 1084, 1285, 805, 1187, 965, 807, 1188, 966, 808, 
           1189, 967, 809, 1190, 968, 810, 1191, 969, 811, 1192, 970, 812, 
           1085, 1286, 813, 1193, 971, 814, 1194, 972, 815, 1195, 973, 816, 
           1196, 974, 817, 1197, 975, 818, 1198, 976, 819}], 
          
          Line3DBox[{821, 1086, 1287, 820, 1087, 1288, 822, 1199, 977, 823, 
           1200, 978, 824, 1201, 979, 825, 1202, 980, 826, 1203, 981, 827, 
           1088, 1289, 828, 1089, 1290, 829, 1204, 982, 830, 1205, 983, 831, 
           1206, 984, 832, 1207, 985, 833, 1208, 986, 834}], 
          
          Line3DBox[{836, 1090, 1291, 835, 1091, 1292, 837, 1092, 1293, 838, 
           1209, 987, 839, 1210, 988, 840, 1211, 989, 841, 1212, 990, 842, 
           1093, 1294, 843, 1094, 1295, 844, 1095, 1296, 845, 1213, 991, 846, 
           1214, 992, 847, 1215, 993, 848, 1216, 994, 849}], 
          
          Line3DBox[{851, 1096, 1297, 850, 1097, 1298, 852, 1098, 1299, 853, 
           615, 854, 1217, 995, 855, 1218, 996, 856, 1219, 997, 857, 1099, 
           1300, 858, 1100, 1301, 859, 1101, 1302, 860, 622, 861, 1220, 998, 
           862, 1221, 999, 863, 1222, 1000, 864}], 
          
          Line3DBox[{866, 1102, 1303, 865, 1103, 1304, 867, 1104, 1305, 868, 
           1105, 1306, 869, 1223, 1001, 870, 1224, 1002, 871, 1225, 1003, 872,
            1106, 1307, 873, 1107, 1308, 874, 1108, 1309, 875, 1109, 1310, 
           876, 637, 877, 1226, 1004, 878, 1227, 1005, 879}], 
          
          Line3DBox[{881, 1110, 1311, 880, 1111, 1312, 882, 1112, 1313, 883, 
           1113, 1314, 884, 1114, 1315, 885, 1228, 1006, 886, 1229, 1007, 887,
            1115, 1316, 888, 1116, 1317, 889, 1117, 1318, 890, 1118, 1319, 
           891, 1119, 1320, 892, 1230, 1008, 893, 1231, 1009, 894}], 
          
          Line3DBox[{908, 1021, 1020, 1335, 907, 1331, 1130, 906, 1330, 1129, 
           905, 1329, 1128, 904, 1328, 1127, 903, 1327, 1126, 902, 1326, 1125,
            901, 1010, 1232, 900, 1325, 1124, 899, 1324, 1123, 898, 1323, 
           1122, 897, 1322, 1121, 896, 1321, 1120, 895, 1334, 1018, 1017, 
           1019}]}, {
          GrayLevel[0.2], 
          
          Line3DBox[{267, 247, 1133, 273, 489, 1144, 297, 503, 1153, 311, 
           1244, 517, 325, 1252, 531, 339, 1262, 545, 353, 1274, 559, 1176, 
           367, 573, 1189, 381, 587, 1200, 395, 601, 1209, 409, 615, 423, 
           1306, 629, 437, 1314, 643, 451, 1323, 657, 465}], 
          
          Line3DBox[{274, 477, 1134, 275, 490, 1145, 298, 504, 1154, 312, 518,
            1161, 326, 1253, 532, 340, 1263, 546, 354, 1275, 560, 1177, 368, 
           574, 1190, 382, 588, 1201, 396, 602, 1210, 410, 616, 1217, 424, 
           630, 1223, 438, 1315, 644, 452, 1324, 658, 466}], 
          
          Line3DBox[{276, 478, 1135, 277, 491, 1146, 299, 505, 1155, 313, 519,
            1162, 327, 533, 1167, 341, 1264, 547, 355, 1276, 561, 1178, 369, 
           575, 1191, 383, 589, 1202, 397, 603, 1211, 411, 617, 1218, 425, 
           631, 1224, 439, 645, 1228, 453, 1325, 659, 467}], 
          
          Line3DBox[{278, 479, 1136, 279, 492, 1147, 300, 506, 1156, 314, 520,
            1163, 328, 534, 1168, 342, 548, 1171, 356, 1277, 562, 1179, 370, 
           576, 1192, 384, 590, 1203, 398, 604, 1212, 412, 618, 1219, 426, 
           632, 1225, 440, 646, 1229, 454, 660, 1232, 468}], 
          
          Line3DBox[{8, 695, 23, 707, 38, 722, 53, 737, 68, 752, 83, 767, 98, 
           789, 790, 113, 812, 128, 827, 143, 842, 158, 857, 173, 872, 188, 
           887, 203, 901, 218}], 
          
          Line3DBox[{280, 480, 281, 1233, 493, 301, 1238, 507, 315, 1245, 521,
            329, 1254, 535, 343, 1265, 549, 357, 1278, 563, 1180, 371, 1286, 
           577, 385, 1289, 591, 399, 1294, 605, 413, 1300, 619, 427, 1307, 
           633, 441, 1316, 647, 455, 1326, 661, 469}], 
          
          Line3DBox[{282, 481, 1137, 283, 1234, 494, 302, 1239, 508, 316, 
           1246, 522, 330, 1255, 536, 344, 1266, 550, 358, 1279, 564, 1181, 
           372, 578, 1193, 386, 1290, 592, 400, 1295, 606, 414, 1301, 620, 
           428, 1308, 634, 442, 1317, 648, 456, 1327, 662, 470}], 
          
          Line3DBox[{284, 482, 1138, 285, 495, 1148, 303, 1240, 509, 317, 
           1247, 523, 331, 1256, 537, 345, 1267, 551, 359, 1280, 565, 1182, 
           373, 579, 1194, 387, 593, 1204, 401, 1296, 607, 415, 1302, 621, 
           429, 1309, 635, 443, 1318, 649, 457, 1328, 663, 471}], 
          
          Line3DBox[{286, 483, 1139, 287, 496, 1149, 304, 510, 1157, 318, 
           1248, 524, 332, 1257, 538, 346, 1268, 552, 360, 1281, 566, 1183, 
           374, 580, 1195, 388, 594, 1205, 402, 608, 1213, 416, 622, 430, 
           1310, 636, 444, 1319, 650, 458, 1329, 664, 472}], 
          
          Line3DBox[{288, 484, 1140, 289, 497, 1150, 305, 511, 1158, 319, 525,
            1164, 333, 1258, 539, 347, 1269, 553, 361, 1282, 567, 1184, 375, 
           581, 1196, 389, 595, 1206, 403, 609, 1214, 417, 623, 1220, 431, 
           637, 445, 1320, 651, 459, 1330, 665, 473}], 
          
          Line3DBox[{290, 485, 1141, 291, 498, 1151, 306, 512, 1159, 320, 526,
            1165, 334, 540, 1169, 348, 1270, 554, 362, 1283, 568, 1185, 376, 
           582, 1197, 390, 596, 1207, 404, 610, 1215, 418, 624, 1221, 432, 
           638, 1226, 446, 652, 1230, 460, 1331, 666, 474}], 
          
          Line3DBox[{292, 670, 671, 1142, 293, 499, 1152, 307, 513, 1160, 321,
            527, 1166, 335, 541, 1170, 349, 555, 1172, 363, 1284, 569, 1186, 
           377, 583, 1198, 391, 597, 1208, 405, 611, 1216, 419, 625, 1222, 
           433, 639, 1227, 447, 653, 1231, 461, 675, 1335, 676, 677}], 
          
          Line3DBox[{462, 654, 1334, 674, 448, 640, 1311, 434, 626, 1303, 420,
            612, 1297, 406, 598, 1291, 392, 584, 1287, 378, 570, 1285, 364, 
           1173, 556, 1271, 350, 542, 1259, 336, 528, 1249, 322, 514, 1241, 
           308, 500, 1235, 294, 486, 1332, 680, 672, 270, 475, 678, 684, 683, 
           688}], 
          
          Line3DBox[{463, 655, 1321, 449, 641, 1312, 435, 627, 1304, 421, 613,
            1298, 407, 599, 1292, 393, 585, 1288, 379, 1187, 571, 365, 1174, 
           557, 1272, 351, 543, 1260, 337, 529, 1250, 323, 515, 1242, 309, 
           501, 1236, 295, 487, 1333, 685, 673, 271, 1132, 476, 679, 667, 
           668}], 
          
          Line3DBox[{464, 656, 1322, 450, 642, 1313, 436, 628, 1305, 422, 614,
            1299, 408, 600, 1293, 394, 1199, 586, 380, 1188, 572, 366, 1175, 
           558, 1273, 352, 544, 1261, 338, 530, 1251, 324, 516, 1243, 310, 
           502, 1237, 296, 1143, 488, 681, 272, 687, 686, 682, 669, 690, 
           689}]}, {}, {}}}, VertexNormals -> CompressedData["
1:eJwUmXc4lf8fxqmkskXD6IuUVWZLwy2JkkIho5SKlJFKilJRoRINDUL23psQ
svdZ9t7jnCdRKYXf8/vLdX2u53rOOffn/b7v132RvHDtpM0yNja23RxsbMvJ
v163+jzZHqZpyCholbvnTmFL0NxBNrZ+/DhA4eJb24673KbrM/gmoeSzl7Fb
txsxJ2mhDg+HkOiaEPzl8SgGJXnmec+3YdB/s2//+zEos1/tX6c/hONJ9zZl
etAgkm+4SndkAg8mU0dbKf0IFnJe5lzfgpVfMkr7dKYQyegdmJvqAR+7z1LP
70bomj1NcZNlYvdAKb/lhi50r5oaz3xfj4K7rE15X5gw2TKenjnSjqRUxRKt
dXVw1a470S7LwuWDyjnLt7ZhU8+AQsqeWuhPmpyJuMlCpIZK3LZCBl62Nqhb
tdfAIISZa5RAnnccHm70oyNMMGd8XXcNEiofhrxoZuHq0ieJcX8aniQaLHCo
1eK26e7rvRMsnN7xYiYnhwpu7w9/qym1UHuf7vRonoXfZstL9P9QEBjzVMQ3
vQ701Qtbx5cRkD60Xr7wFAVM88SUxtp6FA27DV453Qblq3OCFn2jYPuatd9j
wxA+ckr1yJgM49qsqR2v1RC6JV1Hv6f3Qqkt3+ZN/DhEf+yKDVPrBz9D0zO3
qh0NZpHJp0Ym8dLig/STL134mzfa97OejnV/aAmRMkxkeXtYOl5sR4BH1uUH
26kw6uL/cG6KiVdfHkmojTNAD7jQYOrSgou5IVbHrrDgfyPItHoFHcvsjqRb
JTVh459LjZ7FLNT0WRaeeEaFcnnZ61DdRjy6/vDAn18sHOm58uahBQVdhKGO
x+MGbD3yLEh6E4GMiXRuHesW5GsYvn5zoAGFy++3s+0h8Ih9m0OdZDPMxfxN
Zywa4KV1f/M7XQLjz2RWO35pxBMT13yPhgaor2K7XHaCwIr/0qMevmiApaRv
loRPI+LqCt5Eked6sbSd6Z710LK68kTgURP09/LMDJDv2XS7l1M2sA7dFv6P
sgubwd1gHvFu4xDKPdrzGYx+qLT6ON25MIRnkat77t4ex/KQtXUtxV2QXcsT
ucqnFy0P82p3cE/BxHf/70WrNpQLrn2z/3c7HAUM20rtmBg4O9dcd5SOx1f4
FpdZMqDZ/TepQoWFH/l5e2X4qVDV71lx7R8V4VsdbPNTWAjbOm3ZZtsCxUMt
R886UnD4fMKuVwssZPhH9nUdaAL3CauIXPsWvAx9K8ivSuBnZsbynp0N6GDL
rywIa8aZ4ra7J40JjKU/EfMJqEPCdb/OY4tN4EqQjXp5hYBjyxHKCZVa3PRb
/OfLaIId/VPHgAuB7tR1L/1W18C7SfVYNm8zLtz69p/kHXIOZ/+5p3FVY3tW
see34Gb8UJ0PvEw+X3XvYKSPYhUU4gQVxne3oChY5pHRVQICscuhZl+JpW/+
WazyFgwpu6rIWBBg22Av7lhUAT7bQw+/2lOw/80l9fU/R1GUqDH7y64d12Qp
fu/jBsFZcfbgrluTODz44HDKITqaml/LzpT2YGn9vshtykwczn2bZW5GQUOa
29qtre2IfKhe2inJgm5M8GeLF0347MgcdI9ggHnol9T9dBY2ilxrU3lSj4Eq
w5KURzS8DqjfqbmagOeC6Kan5J5rFD3ncttEhXt3RuPCQQIukvV9ig7V2Hu/
ozpdnYKz87rfttgS+LvIZ/96vhL7PRcFyjNbMDlGuylwjwAfX0PNqvoKPPB2
OR15swWF70afOfgQ8O4M72tu+Aq2K2PqzY4toLz4LnjxGTmHu/L3y/4ox8A4
x/Zb71vQ0M86tN+bgGrH+ZwPe8qxmB8jVzrRgpGgeo70uwTWCTyY7XpThlQ2
h13UcxSISsxt3GBPYCF+nFBhL8PuzYPsIr8oiIod7nlB3rtH35o3rHulKOft
KhlMoGL2rPPDjD/jGN95IF1Kioq+uUv7TzEGcPwE5w6Ze1OY4DX+MvWqCdal
KkcDFrsx3fKqTaaKic23y3aYvqxD+NId5bNx7VhS6Bb9/IAFnf2nDK6kVkM7
4vFIYj0D8hYfq5W/sbDXaM6r3rcSL5yMd4mN0GDSxtrcuIPAm0PaV6oGvuKm
QlelejQVMRtmtmSdJ6C1f3NR0etyHHPgEvrRToG5pj3/U/L3/mRd21/tVYbH
jy/Eq9qQPtE7eVqZ1C1s9OcV3YhSLDxc9sVlJwXawhV7PAMI2JufehJQ+QWa
FyfrMvZToLWKeUn2BQEJRXqq7v0S0H6Ghv28TgFniM4HsccEMovvKdPPF+Or
2E7N6SYKdEMlrvST8zyyPmbU4FIRDgoq5vIZULFqIHAh/hyBptWLp5men2H1
zi5jkqCCsjZ+/pY2gfOWOzvMsguRkB59pTuJhpz8/H+tYpPYZR3J9Yf06xJG
jpu79ACOlPL/LuZj4tjS8sJzldWIrrmeu+lcN66uMSsS2MhCns+Kr5cmK8Ax
+kyI53473J+3m0xnsKA0vElLlF6OOPbd08UTDPwncHgTi5fAAb1M4qhmGeSe
jlw8q0zHrPq3JvajBCz57ok95yjFqaZHQ608NJT9OXmIw5FAcOzj3s1rSxAc
fMvphBkVWzZutVzwJPDgxqKRtmsRAgwbuSV/UjAd/rCP9ZwA1/v7a/4T/4zT
Z1P21VMp0G+0HlEm9dTNqeK+NFeAX/nbZp1HKChPlpveSs45uPq2mv/Jx8Pt
O7So0lRcttl6/J07AUrAYPBpkXzIPT8rz/Wcig/tSo4DlwncfuDD0XoqD6fm
UoNr1tIgsZ16U8aAwPLpjv214bmIEfw3Vv6ZhlcSn2rNlMn7vZk3sGchB2dO
tUtcfEjHrUA2a8emSYwptN/XGquEqrxJdsSHfhTayLuJX2EiOkRqT8Hvcpww
rN8WPtCFjbqZl0aOkvn+Ky31eXcp+KfzOQ+fbYfOjpqaoUYWIq6t36j3oQQ+
x3xK+thb8cDRWHiCzKNidz4JN7UivHW4vlbXkY4Hdre+2xkRUHi/kFxuWIhS
z/qfvy/ScHOLUp20M4FyN81kWl0+Do42C7aUUuH25HX5elJnyQ2y1t2+eSg+
d8WGbk8F84jV4VxSt/7Vm7Xa3HIxmme6xG9CxaMaL81VpA8MdPcPFr3KwdLx
wzofrlNhPe55Yb8H6RtybsyW6mxs3f14prCAii8L3nv+/P9+gzv0Xwtno+ik
2CumDA2hpkZyfmYEZvwFOXlcszDXWX+ZJ5+G+uNugisPEDhWq+5weSQTtwRv
2363pUP2x7+s46IEnp48pxl4PhN6ReZreFQZmHjbeslWawqp9Sf296eWodd4
q0ubfD/umRecqIlkIqDJd3/jTAkyfwYE7HvQhc+mT2jKdiyYGlqcnCn8jN1G
ykbbtdsRFbdnT0cPC9u4g8XGDAvwSC0w9u26ViQM+Q35biUgXnTu08KNPFTO
HlGVC6fjn73o85RTBGZHNuxWm8vBkTs+pybI/fK4JzcQ6kTgZaFt3NrybLTU
c/oYbaBBsmGZSSjpw2u0VNqky7Lg63nh3/1mKlKTniYXPSTg/2Qb17uxTDR6
Dojnl1NR+kLJuo58/mGJ2w6tbZmQemYi3TRGxYYEJRnqdQIGM94rXX0zoLFu
f6z3bhoSgpv3XSL9amZhYEh+Lh13ixftQ5JpSNe6f/zLEQKrBx/9eeKSjpPn
RTI2knl1VZnv3KQ8AUP5WI+Vf9MwUWzwfXyOjuwqvoLKlQRK3vpTXP9Lw3rb
pFGfGgY2OLVm3389BTNj18r9ksVQUVuhXxjXBwn+jRwLtUzo6UbJzWYXQPau
n+4NlS7sd/ONbLrLAnf42jPZSnk44/sic6dKO2bqtEtXj7Gg6cW5JlsnB9dF
e+4vyrbiSbC7TKAcgaUz6W2ozUJ76c0nH0ne273KzjPvJAG6x13Z9veZEO81
6Vo/QcNR4bn7lWSOyzwdcU8MzUBTdUhh1QUaLvcl1N91JVBb93fRryEdx51l
7R2kaXD8eOBPBMkJMoWhMYEi6aBsln+uL0HDHRs7ru4bZK79GMk6wJ4Gyl6t
Oao+DckyJpWiZJ5+Pjlo0DSTgnKjlkzpKBpK7Vd29pPfZ3+KycAoewrS1n2f
3bWJjjcTqRvPqRPY+deJcVE2GaM/4p7vKqTjY1P7+XcbCRQU69hct07Cl6ot
lyVcGMjZNnX9wiwL2gI5/KoJiYjxf5nqdrQVyrH3OS80TGGZY4u2sW0+uEx3
zy6J9uEr2z0OyggTf55J7x1PzcEdl2EL1dlOvNLtrPzpy4LlWLHp8sQs3A+3
y2FJteOkW76rFpPkCnrV/sFNmbjKflA8Xr0V0i8dePjJe4/yLBuxHE+Hh6ve
a/3vdPxQXLVD0JD0vRqneaPuNMh/+qPUJ06HF1P5WqsNAe3w/XNbNVNh2L62
eS6Shn0JUvnZ10iu+ODz9sdIMlr+9OqmO9IwFHndZz/pM43PZOZWlCShefkl
R5HrNKR9ubj5ux2BZ6emTvwsSsTr3S9kJKNp6HXo3pdOcte2xzGmhp0JeCbX
YLWHjQ4VfblC5mECKxXWPk/gS8DokU+fn5C++s4lSphKfn9/L909HGbxyH0l
k3tSkoFLoiplFiQvPWrsNLqZFofwbwefJfUxEClUp35ugIU0FZPKWsE4fOFV
MRYtaEXG908RDXNTuGrFY/WzMBslH0afiif2wm/kYezReSZE1k//yfDJhF2U
97HC0k6I193IXvWahRcNylc+DqRjmdhautKGdqTW+qYLk1wxLdJzUFw9DRns
HfaDR1px20TdSpSc51GdjZk/dqVALDzyjI0gA053Skre6hPYV31wn/27JNjy
aVSxjtFhsT21xI3cX3a/HRwZBxLxYdvw5GQnDcInrzg2k7plKEUPTIgk4J6R
/HP/FBqCKqZa/pA5pbBHo/CiZDxWh5QtBObR8HPZKZELJA+UWza979aNw4sw
avfJaRrGQoamGWR+ja22/XHFJxbWAUO/PYzoeKLcvayEnNtyq3/uFZ0xMC98
lnaplQ6Pv/pyECcwreM42nQgBkG8L27Y3WVgscA3zIDsg2risguHU6IxE7J5
f+SBVvywuO9U2cLCIRnzlz5bo/HlujZHpEgb7i+qwGojE8n/TdB+0zJw3jhs
YuFYL1h6myYaV7Ow7Nz1G/nL0+Gfu36N3vtO/P14btT5AwtmgZrncvRS0HZW
3F2cvx0Rr+vZnaZZcF3oqP6kkITPgw/YBkxb8e1QDdNchtx3i2SL4rsJ2DaT
PFqkxECA2gfvQtL3FoZW71AVi8eLrYLZni509O74U77GkkDg9TVPuH/HopLp
77SZm46z31N3CV4gcHyIuzKbLRa3Ttx4XUTyoWwDVxUfeS98Aep7PivEICFg
AB9+0mBqKWR42pTApExGxZ3r0ZC8qi1ySY2OVu8ykwRybs/dN5VSaojCUFNj
Jk8QHcnbHm6xVSQQd/rSB9fdUThPudjGIcXA8rUX1VL4yZ6YqKPbkxaJwFds
+uV1DJTp/LW4Tu5vofWv4WjVSEzYn/ts+7IVVkzOOu8yFpy/9Am9LY5AYeu3
TT7ObYgmOJP+qTERn8hBrfiXCrkHtCOqCz2oDXNo7hFm4WVPXeTobBJuGlUd
7XbpBO/11Zw8oSxsXdnw4VdMApBSdIZ/TTssDbwz20md/9Nvl9zZGYd/p4bt
ay+2QlPB21VhC4HNyrN8rVdj8Y/FWfrjKANPv+TvrSA5s5b3VsBLjRhUuh1x
9ftAh/vn9GOFJgSijQKtxLWjMeHY8Kl2Nx3WM8Lrw0n9A/5Sn52/FgXL0urG
Z+vpEDr5+sk7kgeKsnVTovMiIWEWJh64jY5zAr7JfcfJuf1XnPdgXSSOHtrN
0edEh2WuOq/KftLPU2UNRX0i4NKBTN92krumUueGNhNw+BNytYQjApQNDx3+
s2HgH1FmvZaDgIh6+/i9gHD8GTQzlhdoxYCP8eW0PhYIsV0a7FLhuBhGbG3t
aAWHQE3lsywWVtvfM290/YRvK99tLCxqw3Jjve/PjzIxguEdZ7Yngct1+wXX
wh608JQ73fiPhefTZiIdwfGwOcBt8/10J5BZPXc1nIURCx5v3uhYNAitH/Lj
aEde7VrVFFLnqbUCuw1EYnDt8LKAgmut2Nck0lQjRWDuHX+fZW8UotN/zj61
ZqAhtKKsXZPA90/2bxW6IvEmuvZRbT4dr61UnCJI3/Zw/Gd1dFkkBHS5fSus
6Jh4lZ7iS+r/LOK31ZOjEVBWFY5k06aDqu6y8R3Jh9wh+vcfJYRj8Ovydwln
6eA0d8n6R87t6n7euxQxUgeFfo75KDpuR7Ei7NQIrLKb7QvX+ATlV8X79wgw
MPQiANtFCLwqvVkWaRmGvX7yU1xkn633VCu2Jv2hh+Py7+jnoZhVWyvFZdiK
37zNU7M0Fs6v2rg8ui4EVwfdba+KtqHXd/hSTiwLgjdqKZbCIThMXYz5ytYO
Jt/eLacsmXivMenCzxmPegv5e+aePWB3dm5SlWEh+JvxpQfUGPxezmN2BZ04
t/JY31gkC4c/jE9YSEaDy9u1eteydtS9u9clRerc6TcSldEQifLhUec691bM
jz35cUqCAH9Kjs3JwgjkScK1z5WBCA/vdm6SPwdEU7O82sOxw3TbhkYGHW8l
vnTXHyNgkzQbu0w0HPv5F/bXe9Jx9EcRs4X01URlxR36M2GYvvrkzDd7OhQN
Lv/hIZ8/HlczoN0Rio++PG0lT+kIkJ/mTtAg8FihbPe7gRBSrxMTyTQ6Luoq
QkeB/D4eoiUyK0JAS0oI3KzNwNbC1fVqAgRufR3RcNv3EYErKEn9rQwoapyP
ekL+Lv91Jhxqj4IReHUAPr6t+JckniJTS+pw7i5HR1sQ5nV7H580bQNdzjJ4
MpgF68ntxW92BWE9x6m43gPtUHr2Nfufazssth7bLu8+DkrB4pv17/thtSJg
iWNzHSokIoYqzaegYvQp8/rzXlx+6eTGLz8Mv7SsqnV9w5hgpFlsmetEM2/g
J2Z3DRhcrteHCyfwYvMMz96/AyhWKEpgN+yHcn+Bi4vxOM78lG1p/toBxtuZ
kH69cWw3E7SPixsA5+k/uy+ItuLgXv4uCSUCKfoLeweoTeBRGAmN0m7EnH1I
jRLpnyt3i52SO9aEnQuWdof6GzF/pvtOw8IQSo5ycZ9ZOYi5XG7qn+MDSDpB
5/uROw421aRVi4M9KK6bf3ogoAs/9fq2lNcwISaZ5vjnYDyoFlo5gg1dsCn7
5NF+kgkzttj5aJ8EvEgu8KeH9OCzpUnQtXwWXmtvWf9yKhh/vgnH1SS0QUgp
uWI8kwWR27tmRb2DwL387cYV1W14wLtr6QCtHzdWLX7izhsluSqSbXGxBw3M
/ELfgFGsDl7q2yw3hI3bOUX0Traj55TqvpQlFv7cKPb9HUXBi7+P90rsqsfC
d7FDP6pHkfGwf+uEdT9+GN+miVX04ujY2QdOTUysbfGqONoRix9zdzsNC7rw
r9nCOp30mUln5g/j98HoKwmsFZdoR5a7ata6iVo4MmLdzF5OQujEnaF14f1Q
UAmsO/Z4Eno2Tm2HH/Ti9vNJqaMNVHTQb2h0kXvdvbkh+49JC1pKotjOBDTA
2G9xup1/Ci8i2IuGrTsQYhU3s6m1FYM6v4RPvGViYr2a8ReJeDgctKptDu3G
+krJWFYCC6El8XmS3MG4Krq1TnK2DXk7T8V6vJwA9/6irQmW/XiqnxcjeJQO
jbaKW8EzE1C1uhWqSt6Xy7fhd1cDW9G48nvwzI12SLpuSRLRmcA1WXtF/txe
OHHdiyo6WICgw+cflPdMYuTAxvoTGwbQakgZ92YnOWpa9wHuUkDhkKLvu18P
qdWZeVkfmJi7ElXYdTUOtlSfzHevuzHr8r2ukszBggUVyt2hIDjsPeWopNSO
Y1TrjsSJQnCeVwg7kTIF+peCt8eu9CGl8KPFZrKH/qjpPhet0oIwo0Nlv7ob
IJX85Ns5oUkIPtLSWHLuwsub6h6fZtoxfvCeseJpJhoCXy5bLI9H3bnXFIZ/
D5789BSTimPh7/SHMWGrINhJfvRLZ29HX/VUPVvdBFiS324IavbBuitmVt+R
Ae7mmFTlfiq8pvwibesmkT+zbdzLrQc88j9NVDtHcPrCujZFyjBqPt00CTrM
QKxT/9Dh0XEUsXM47vs9AJO/yhErllMhUdhr9U97ArYRkjO9mwfQIkgki22l
oSo+ZLvvvzFsz97/U8JlEBd99v6OJ/tXbWpvfp/FEHbFWncNTwyha+0W5y2N
fTDn+rX3WfwY9GT95/bxDGDyj7aTi1kn2NnYZVaqTKKi4eMdd8sevGP/b7Ry
cytC5+M+lz6fwl+H6XO313WCrti4wfUhDTLSqRyJTpN4caPtp6FUP54dPvHo
s0QLXnx7us/xJhObt13jUb7dhqdNIRpPn1Kw6YLqIz3PKbxRPbRrp3oPNhUw
GwsvNMLO43VuKxcLn72S9QWdGQgzpZ9X394Cl5smaqv3M6Fjs+5ODLUTrPH4
Zhm7ekT9pyAi5cKCx9rL61IZNDipihqoP2jCrfm7yzaIsTChlVV01KoNvuXB
ZbnGtUjsizn6m+T80C5X9bcPKfAT9TnIE9oAvwnNAjNrFvwKPzVfF24Fu+jL
8PrpGjS5FoU+FSKQWf9bIu1TC5ZzFa6+a9AAPqMje7zfsvCp++4Y7yIdj6eN
rs931mCH/SsNV9Lfdgw/FjtQ0ozi6zWGQobk3v3OV8ooYiFMZ0yVk5cOu9f8
wZWctcixcTJjgsDlNZvqipyb0DGxQqDtTQMiSnf8/NjBgvz98MOBB2io9/+a
kOdUi4h4jbMX9Mj310u4Nes3YjykOfetYCNehEwckiNYWAjPdUz3puKzQ86e
t6vrwKP0/BLlBIENjw/aR+o1gJc3ZVqtqhHCzqHLW/+SOfK289m/IQquWqba
/aTUQV1cd76T5DQbwyY9nkv1mKp0ShNObEJwGJ9BYM8YBspETg+/7Ib2r1GK
fWwfuta/ezNxYxLZQnkLuZ7t4PmaE9p4uRM/v6yNUmROoVn8oc0tMo89bJZG
fhW2IneLw6BKCxMV366LshRpoBQf4KreTseGwF9pr0j9j7Y55F2/TsFu56iu
j5ep6P0Q4bSrnLwvHrYrW4VboJZ0fKXWdgpobR/P660g8NTgwxGOhUZIP3w1
dtCsBUd2Tn6WIDnqgITJV5uKOtgpFuU4CzZjp6DWn9OXyP6+QV5s2rcWG600
vrf0NaH4rXJQHtlz9WwPxz65U4PRz89CzP40YY2f+dq3ruTz68pkU55VI6Ju
gWvUuBlr7lhItJDn7lp6Q835VWAd0LTumGxGbL+T66/rZB98an64bKESnhcP
eWVbtKCnYMTIkux917yuCNqYVOLUkY11/O0tWDTm0Ffmn4T05X9/xCl0cDTx
vsn40otVH3Wmc2qmIFEl+mVqPRUO/UWBqes7UfrDSIS7nglHie/d1/haYLKN
4XeovRUOtVUGK+xZmE/csGUDVyNSdmZb976hY1kA/cMHKgu3y4o5FBNIHX7m
PcEimQvMAY6y9QTOmmS9yamsgeyd5za3Ryi4xWm+MViHwMnknco8GtVQk22W
6pelQL8rtfacG8n/Qv5Cy75XIERAJcXvbguMj0Y6Rzwm8J/b4wob7gpc2yql
p3etBduijzmcfEogdPm3506Hv0KjfMK4x6cFY1ryB6x8Cci+DD195V05HqoX
J0SWtuAlj46MhRcB4+tvWrrny7Bvx1ddgXUU+EqqGoTdJtChd4rrwLUyDAVy
Uq49oUD43+vnpqSec5xtWzKnS1FCL3AK4aai0Sg7SlhtChfVGm/7GTajd7eZ
/4ruHjSravx4c4eJVrdrQQ/f1iOIL5USWtYBNuaumZr9LOSNE1XnSB1u2vLe
/6+/FYkOY4dLSE5Y32WmGhhShcT1lJ6jHXSUW08s71pN8iF96d2LyQp8Cb4t
L+1IQ+jYmxX/yP19yX7owVb/r6jjuDvse52KC+v4l0TJedNpL/xY5VyOnSd+
yj6uo8B+n+yINanDfwd3fHMvLsVQVKWk8z4K5t1vu6r5E1BvchK0FyxF/+3X
20b3UtB1w45XkDzP9fNbx/WnBEe53Qk2Kwpq1tcEpZHv8ReWqg3+VowTwUYP
3cMpSFy8EHnnPgHFFU+P7FhWDNF7VE7OJQrEPzW1xV0j4Kz4L7dOoQgbLGTO
rb1NxUcRXstTZwhs7xfmOGr3GZ/uKNm+WUkD/wO+nKetUyh3qFa/qVcDmfRq
9y+SPZhTY7tj0cnE3bV8lR1RldD+4ljt5dYBWeSnvndnIYTHV6gm9Cu0HeQ3
jAy2oiZAXcRmgAWZa4uW1WvKMXXdWeszDwPbpXYmbyJ7aOLTpOMedaX4V81p
lP6V9Dlpd1nZkwQ0UiyjNV98wWHpWjE/Mi8VknsNU8jvv3JlbsPLvmL0N0Wr
EMeoMLb1vJf1jEDx5P1/Okc+I9G+QXRDGwX3nANkh/0I9EsraLZqFmILm3Zf
bT8Fd5PMGNfJ+bx3JksxyqwA8t172QR5qHhfJUifekhgQYyPfehpPujFhXG/
TlOxdv67ROxNAsE/3lj/as7DF/bo41YlVLQfWxlba03uhVi/lLRMHmT7B14y
SJ9WjFhz5xzZF8S137hf8suFnvymsAt0GuYvTGdmqTPBp7tQs9f8K3R87nzx
C+hGZuleRW8hFjj0FBx0bcrw1szgdrNmBxyG3Gd/kjwjIXFn6HDVFxheuyR3
ZqQVy1/+DJWbYyFXlntThG0x5qvCP4nvYWBpC89+BVUCnJYN/l/uf4bx+lkT
tjV0FLzQ+KRmTkBC+mmI1bcCnJa+eVxzHw06IiGqR2+QfvWfbkxQZD66MoZP
7sil4p2zVciwN4GrF83uF3zMRZuXbd4kqUPOXp80V/Lc8cra15X1OZhgDu+5
c5UK19qM3gBSt4yRI4f91+agjn7sQGYYFWt2n2qMv0XASD6H7bNTNgSVLFy7
p6nw7muw4rAlYPBHUqCpIwuWJWf1VlqR+sRt6C8n+2z1yX8Cs0ZZKP6cfbx1
iIan/1XODuwhsFuxkNJOz4QHLSnD+iEdFXOdwb1uJOdT1RqjHn3BxZV3TkiJ
d+NBzu3v0uos/Frz95Xc8yJcE4l3mxLqwNv1W8I4sljkHDGEW9QL4Rhgr506
3orOt7uGKMvIHk3fwX3rQj6uyWkNUSwZcA7z4SnYTe71tOaaiuFcLHp+qi8m
e/cPbxvWfQsCpkbfvecTcsCcvigk4EPD5Jbtv6zJHPFNDgr9HZGNN9LLmtX5
aNjvsJF3L6lPZv9UVs2yLNCv61YZVVAhHJl/r9aDgHZlYvoGy0xkHJPb8ayX
ivGVJvG/SN2axdmZo5UZsGt5Iha7kQabnExt+SsE3j9VWdaBDDywoG4TvUED
m5nDRMhpAtN7VR+qV6VDaHCvgsgIDXXjnrUXDxIQENNWpJmmg78gs9/KmQ5f
9Td5blsJ0MMWPiT0pcEmbaFojSADBSPWu+JimCjRsZXpli7EnpG78aXlXWiJ
vxuvb8SCwa4HAkHUPIR+SV1ikjwcLsNoZn1hob5zlDa8mAOPggdpTGYr1EtW
Xm1bRWA55c/e077ZoF8wD0p1Z2D8iXryHnXSt4mTJ7tNs5AZcf9lsysdZ6YH
uurNCPxckCdMzTNxnBYT4F9Nw3dJYVU4EFBY9uGO76MM6Gsu6S1Y0LCl+TKH
1R0C8w36EnTldFzwHl9DkaDhslL1KkMXAgEC77bvO5EGndj/ZjIP0kCfEZia
ukrARHxCVNMsFcJ593bWe9HAWrjs70/6nivD1Oqqewre3Rdzze+nIYjiut3u
KAEht7cuDunJSNvgOFFlRofD97SVvirkvnMoG5f+SsKF4YXqr+N0XC2lFAyT
fBipHnnhnl4SDDv0HnT6M7Dq/K/V3RVM0AXMLZ5y5mLd8UF7e/cuuIsJmHeT
nDN0LJPNZls2hErE5+zb26HLPf/xbzULN5g3BBOyMuG/XS6p73srepa2xX/i
IvVZrFw3TOrgvVzqcvNbBrZy3Bx6QO5FG/sDv8hn6fi96JGwOZKOlcVHx1+a
ECBe+583uZWG+reZpopL5Pw8PqcndJkAj5lH3qBQKgTPCO8wDKHhSZy6+DZy
bkN/BDktH0pCapLb4xRnGr5G2yRWkbo5xCUE7VtIxBf9TlXr9zRkmteZCZwn
4Gmz9NVEKRHaHkKXc3posB/8PnKO5K6lvsuvuG4lYCGUN/2qJh16D8M2du8j
/UTgTX5/XTwyqaeWhoroCF71Juql1P/z/eWTue3xyIoIWfpnyEDn06vzziTX
2Ts7yH/7GIdBvrjzE/MMHL+eum6qi4lY/hFrq+ZMhJhlripCF6rfWN5+58jC
rulZfXb9DMQYWT9887UdNili7FyNLOxzl9ozsS4dlSvPvteda4V5sJmgJzeB
HtDEb+xJxdALNqNvKQxQV0+xvd5FYOfv/vyx4GQERCY8E6qhQ6Tr7WIQ6Uvp
3LvrdDST8FGd5petRPrPxr3TT0j/FxmbsTXfmEjmQKOpJtk/eEZO/hAi+UTj
4rn2QM14pPw3fds4l4YGe/2FZ+TzWexciZr348j+kGW8ZZCG9LDXq7PJ+4oh
LMRDmmPRKcq+VYjk4YuTr7y7tcm5FT1AkVaJxcDt19MLJNfd1DHZIKdEckKv
z92/n2Jw1i08x0yIgYaz7xjh5Bw2c4nblW2MQeeLbGXuZAbYTW3KdvxkwbXt
TbBHSDTkVvCyTpq34tSYrZQ7i4nzSbPN+RrpuHRbRf4+XxccFP5L2OTKgpry
vSbNvynwWOf6lTOrHUeTUrzUWligKzVIs/1OwlWNCslv/1rhxfsz8CCpZwKH
5Ac240SoWG0pf/2VAdVVOr/Yd5D3W6BUvfJ3PGIE7jz4NEGH33Ta4mmyX6w+
ZqmoTIvD3tSvLs4WdLhslStnWhJo5zpmIdURC6d3czqnOen48P2+myE5b4eP
0dItdGIg9byGO3SWBlcp1fwa0jdSwg6FcYVHQ+PC6MnZzXSIUtN6f5D5S09V
8ldZE43bJ+S4f96gw9sk+4zoXgJWwvw+fZ5R4C3xMnzfQ8f1F6uizmz+//95
dyWnrojC0Bku7fPWDHQ8G+gp4iTwZBddPPJlJMxiltEP/mOg1Z4lrjDGwsn5
wil+6UhYlRkfuZfciot9I1XKf5l4OLE9wdc0GQI/fZ6aj3Vi2GRV8p17LPSq
JcX47E1EcKhyWnUMOZ9qZ/EfyeccitMdyj7xCP/5cV3qsjY4ThIDpuS+xzjY
jlZJxUHYw/CzWBsDB+P9g6VJ/5l0zVA6NR8Dmz5J+iNOBhQbvXNXk371OMLt
6J+laDheNNny/3y8cjKt5rYpgdInwjrectEoU67WLVej44HsDonfpG6rRzKv
hDRFQjp9lfqsHB1f5FevfkXu7+aqKzL1GpH4+nDVlxNWdIxvffyyR4vALY90
x7GiCEQ/fv5xOp0OKUPNzf8pk70mSDDpjk4EeE4neQxuYoCZtDvjxgayb5o4
8Lp2hKOjVcUkP4aB9zN6Cx1k33S5kmei5BKOaz2rSh0OtUKb99cjrU4WWD/s
0/YKh6O0SK1X+1crdN+2yEutZGHHR6+IC0Q8pLbm6ryu7ERJQzTXMU8WtJ9t
fh9B6jP33SBL6GM7zE1O/dhDYwELrz46pcbATufz5OVVbajcYxCwag2B81Ly
zs/uReP1jt2nOscZ2LzN+bIC2dODkzQ09ntE4Wr8PM1EioFbEduLKeTeNY/u
2zsXHYlHHawJfdJXP90KHtAgfWC5sL2KylQEHh/6YedgSUfOqc39QiSvbrrw
aP5RcThant+vdCHneeJOIv/YEQJRHw02s2mGo11jRbTdazr+VbYO2pNzqCa4
gdkY8gkd54tWHCVz5NLybw/7yVwWTOho290YBtflV8xUzBkYaAwcsuIlIDdl
/qyMJwz++H2tbJCBpM2MqtFpFpjZ3989tgyF5BMl679erQhzX2N+qYmFYl87
E8HsEOiqrL4uu6cNHve9rrkKkDx5syPymVAs4m49Wn8irBMDxhWzy5+wYL/6
d9MZ/2jUtmXqnX/djl3b/WwqST07xBtGaPpR2PzmJf9q3jZ45pya8iLz/ay/
klfKoUjs/PPg8Oo/DHD9+rZbTYFA+I1G1yybCCjYMCjP9jKQIrfbvVyTwIzk
f6wtCeFo/vc0oaWUjoCVhgP6+iQHutw9Wr2SvHeRkOX8D+iA1vaeWHJ/kz+v
NbT9F4rambVaHN503D3jGl9F8swlt7QN3v+FYrvwUZsdZXTIbA1Nf09yr4X3
t4b9p0Ng1iNZvLSRgWsV91xObSJgK2AkOPLpI1p3QPH1CwaiEqvPCXAQkE9N
jnP/FYxzBeX9bzeSPVp6p0vzKAt2pdU9bmbBeH9h8OLaolbsv6x04MjtQdRH
KUo2Uodx8oa+TNDbPuwbjomj+IzCp2fNw8DIQaiETrdJLevE1KYdF03lp+Dh
49e7cKEH35VWtO0me66lcuBT78Ep8F6TKZh73IXllqIhm/c2QeD5iKTmRSb6
A3Q+rOXthHmkAG8Kox6vL9k5hreyMHBj+BnLgOTpG4nGU/sb0GHLfDcywcLG
2m8qs+tJXv+iN531uB5HVvB8GyZ7QSsv+wGBUbJndrN9eydYj+D1Q0q67ATu
ZFpau32mwEDmcLVydx0qF2t6olYS8Du2TnH7BwqGL/d9lu+oQxEtv9uVvN8w
w4roqLsUVEzvs/i1rB4ZxmIzfdfGMPxJkCOF6IGnsI/FuqQ+BNjKcvz+NoH6
eYPHDWmd4Op9pX76ZCf+413a6uUwhewAgbBeiXZoavgIs99rBUOXQn+3hYnS
rMn/RBda8b0vvjfxFw3MQOWoW7VkPxqQPnzEmQGVaH4byW8U0IburAraw8L2
VWsqh/bR8ZTLbb/g7RZEf9j2R9mbhZny19OcejQkF9tqlTU2YT2/mOcLcn+L
vmz/xjZUjxJRPdqHuiYstdBLjcj9ldTw79r/rh7DIpYmSYebcFU26ZME2Y8S
Yrmc9pyqx9GVh56ycTThOzQCI0g+PHqnT7FFpB41l2s8by41gpZwcsaUPFdN
KWa+Y9ah5Obr0fjtTTh4vNYtnPRV9i1X4vyr6xCu2q3Z/LQJJ2hbEkvJz825
/KT5YWIdOm1qDU7zNaNs9saKjqwJuL0PKWEItWJxe0u5qVAfrnGprX9gPYV7
59RbylfRsdD4eCnnfCekzaMyzByZuLKi6LHrGSo4+ry92kg+5N35PSJwAwta
XC8YajwUXPUyKC27TYf4ytzNtU9ZuCxVahyyqgW/6gLUylOoELshFtZPzlWL
ypPxu25NaA1+9R/9AgWmvty775A53q14aNPe3Y3gZKZEfrjVAr53SzmnSK7W
vJz627WgEnevWV2bOEeeu8pm9t0jwJBXM+N7UInQzTwhp9Ra4Jt65+Ybsu/w
xB6XZOhXIpAv4SmHbAvsD8gLribPRQI4FmulKrHmO+fNXvUWnAj+pZV2l0BV
UXWnLlslvkYE339u04KPkoZtLWTvrlv24/3F4QroFnptsotvgf774taPJF/1
y/i+F22qwKdd2ivOslFQHLL6zDTbFK6pxDQpureAIyZUq0WiF5sNTK/3HiRz
mfN0zPr/mrBzbDsc/3WgR5fdtpqLhTOxmpYl7fWIOiFgdIXkQ8ruQzZe/iyc
OiITZcFfh9FzQ6s9q+nwP3ZPI3uEhVVt5zgGEmvwesXwIRVVGvitrYplJUnu
TfbKTHtZjVmB2CwjXrLnuu+ZENMjIP57fDYrrQq9cfvPx4MC/QeeCrfJHk0v
v75rUL8Mhx+M0fy3UKC3/N7t1ucEDFs6lz8SL0NgX9bODVwUlMNC2taP9FXx
GME1P0txqOo/dUUBCnbnpAql+xI4ebxDUIhWCnnPv0rLdlCw0/HvgoAnyYfi
Jcumckux8f29ci9nCtTsu3yryF65R/fd7c+fSvH0vmfTvgoKTg9cq2SSffxy
4ssdKX6liOa8YLB7OxWn/XQOmRdMIc4p+/yL87W4kOx1IdqkB6Y83xOIQia+
drt2JFpWg4vrStix2A4cOu3Fvu4cC9kz+7RbSipxmUo5r/azFVG0Wy/D61jw
/3d7MdStAnHOf5xOszHQ9LZUu1mQ3JcByUD6na/IZO7Wi3lLQ6ewn8HMIQLZ
W2Me2ySXw08pZufkKyqW3YietLQhUBN+kUt4VTnEbUQ/VXRT4B9sy2vwjIDU
j5HFVyJFmO/8vcaskoJm140tm14QGJqMEmqs+4yhmv7B1gIKPlwb9REndY7E
Z60U789Ib/+xUauJAufvhiuqHpN5oZS5KH78M/5bSbuyaokCrp7c+cvuBMws
U54Wi33GeMRE/pGjVHyz0PFSIfvpnOymsvU/CiFTemkiI5GKWdVLrrssCBw/
EvXgC6UQ736eJY2MhhMvSkWuyTCh1Wekdm9DBbavDZR6kduNgI8LgtLsLJTq
S5xwDS7HIX9T3foLHYiskNAMeMHC2Bemy9MrZZCj5glIz7ai8op9wtVJFiwX
kqNX3ClF4crXd6a2MeCeWPr1ryy5F6UNdMq1LxBJ96XeGqahYGbBzu4UAQke
/Z+R+0qwW2Xu79w8FTY/jN82XyOwL3GXjIRWMf77LB88aUHmzM8ttRo+BA6o
Hdd/q54HwdxpcXXy98aUOVpNkefT95Qnhn/kIqFW+7S0HhXc81fvlj4icM/s
YDpPYS58Los9uX6Viqr7UosK5F5reG3+M+6Ti6AbtJaSWCrsPngfuuFEoMQs
nVvlbC7SrFakGvyj4pzGuF/eWQIyeVe9I/bkIpFnZIxpR4O8qaMsJ8m3l95s
+rliYy7OKEn9rp4k+X+VsXMm6Ye5Ry1HtPRKISh19Oj43m6UPtBWu7mNherI
5efK9Esgx2+7c4VSB3pTlL8Vx7OQa1EncdC9CB+cds6zZlrRFqTw+zHJpSaS
JQ8pKz+jyHCPw4wRA6L5Ofq2agQqZS+k3OkpgIHuwbR9W+gYvMFpI0TmhUIS
v8ElVj48ykXXHjOiofq4sUvvdZKf2+zCv8jlo2x5tVJpORVOXTIjBOl7252l
o9vuZkHZLObubB4Vqif1E2ofEDB1zQ2kIgtTzPn+I1+pSC9Q3FnhRuD7e4Ud
CtxZOM/6d9+HRYXXToOXB8n7uuhrLl3RlwlqIEPqphoNGmlNI/fIfvShf9jz
TkEmmMvtsu1f01DidSHlNdmzLoy1JCl+yMRs3q/o42SezHxkvPUhe25lbPBE
r3smeG5eOGFK9spJpkeKWCgTp39MTg+wCrGa8/Sr6Y4u9H67FfbyCAu2Cg+H
+TcXwPbViTA9zg4wuL957i5gYWV3zVRaVh7W9/CbP/3RiolEVnMk2d/dYuWG
Kl7kwvn8rHbZdQYOX74b9Go32QeF+aakI3Iw+ctgJY3kZ0Ln0ctUUs9anRPR
f/qzYd+3ubEqiIb7bg96s8jf65tiqO9yKBsa1wfOjGykYWf6tqN7SX2mq2mq
LgHp6D+S4qy1jgYugzMbHrkSWFyTRb1lkQ7JvrCyK/I0VP4pXTdIzpuBbd5g
6LZ0iO7VWsN/loY9xiZaGRdIf+i5sjS4Ih2v7RaD1yfREL/T6KA0yfPOox+S
PCvS8IlvJ8+cAB067z31jQ4Q8BfvvPPEJw0CcSuFggPo+PtOu2e3NMkbCo+6
uI3ScF/7ZbsO2SNya5PiP5Yw4XTx+VT+p1wUGsbLtfp1IXUTZ0KQJQtTlwRc
byvmQG8i5XbgeDs82qr8b35l4S9F8pHoymy0zPlufUbm0e97Aus0VpPcEq4T
/Ht9FjY/cUyJJjk2m2+D/uk9BA5ts9iudzoTp93jxlOe0XHzTUF/zGkCw1mH
Xi4UZGD3NwHxhDYaCO1bCi72ZE88d2T27J4MBIiIhCpeoqHexUtOmJzbWxJd
+2+7JePjyuOmAZdpaPy97s4S6W9VR9VpkqLJCLjnP3jwEQ2PK8IMfl0kIPv6
tK1IbRIaNsooCxfTMMjrKqJP9s2Wg65rPTyTYDdVWbpCkI5g/evHFEkeC7X9
snhPKwmhPKteBpGcz8XttCJ1OwG9w0sXr61JwjDXTs/65QzsebjxQxWZC+q7
5iMa2xKhHDF5biyEAe293x4otjFhfCj07pHDWThbHDgffqIL11USFr/bsaBx
VUlIel0mSh7LcQe1tMMlec+W0VoW/DiOLxyQysClV1Hrvf62omRGunYv2a+j
p8Tuup9Nx7hHnY99LANWb+KPaJLzecggr1r0bhr6kfHyZhbZi018bHSMCYw2
S8tWuKSi6LHBIzUeOh5uOfxJk8zNE/z8os8+pqCYL7TBKJqGby8+f/9H8smX
yBjbpYJ4KOkdX3E+lYb2VXbfMkndvlc6Fd+1icfoOv/Oty00HPtH2e5Azv8o
J00lQjQeqTI/dT/w01FKGU9yIflBXenYQGFnHPgKuDju2NNhKhCU/oPc35lG
h1TliDisunh3Z2MvHY0xVdv/kH3n4CZF5ReOcWjZFxQQZEdy9H+WG9yXkf1x
jdjbexpxoNuY8SpxtmKPdFVRzQQTqxNq+MY/psNT7gfls2gXBNqPUN/cYCGG
IdYddyANE26jQ8nF7VgVsOLx70ayj+/IjLockwKXySiZDWxtMLpdSk8k9aRv
sOvqsEjGKS37/sgiBkapW8RldpJ84luluv54ErY+37LVqI2O58xv/ocNyTz6
Hls05JSIj8zPbzj308H4l2OYTfpYQFlz+/rcBHzUEV6t103qE+FyUdmawJHJ
MfW4hBg8i/yZG8KkwWCWQ4JB5uyVlEB7r7MxyBVhO31fiI4gbQNrFwMCYieu
3EkUicGhF07/+s3psDnXm2oMksd6JP++7YvGRt8ms7ECOpK/eXwLkidwWPK4
TFdiNKJ41p3apcpArObMh+MCBH4UvdBVuRuNpcWOtLZSBsqcf/dcmmVhzWjB
iWsG0Ui46vFA8lIrfh52nzrwm4nBY/mHTzOTYf53T+eL7524NmlWl+XGQnfS
Nfs0JEHIbP3VD6ntKPC/VufVwkL7i+5ykZEExHz5dXINRxvMOvJdFEk9pavF
Xj+vj0f83A5GRgsDGdOVDr5kz92ckS0xNRwH4zPuAVvm6DD2efKPk+zRHy0G
T+7eGofPcnk1Z2zomE+aTZCyJMAK9R6f945FDeaa35Bzm+V9MLqBnLcn7x8N
1klEIX9B733xZjrces8GepC+17uvPrejKxLfboSdCDKkw9H5AyGhQ/JSZ/Rf
wU+RyBo/WJ8RTIc1Q/Px7x0ERD80yAtfiYTY41Xq6kt0+OWv9pL+j0A5V4xI
2J5INBT3GPbdZWDlpxWOSWQunM3fZfGcOxLR3pqB2byt2LosU/khydXrvnQc
aBuKQHDBZSPB3Fa8uTi19/NyFt5Gc7m+t0uAC0s2QKmpEwXLec2FH7Bw9LhQ
8do/cWj8VWF3O7IdL88l5K6hsrA/qZvY1xyLRzs578utaUPj7jPftqwh8Lv+
3X3v7hhcbNpaOjbIwLrcdK9kJQIccPfmFo5B/bA1M3gtA3L2nxMqdQksBKwN
fnItGnWxZy0kSV899PgVI8+E3FObGGrDcBTOnfNePKlOx5M9H9O7Sd2Gf/dv
0loWgYh17UYTxnTw5m2gZJL7K8FhOOP/NRzGLAVZBW86Bh73D94kc0Skce+U
oF84MjOleu3pdBSXpUWcVSDg4GbxLMAiHFzRMyun9jPgpEJZ8UKIwFW56bUj
28Ox42ZWrHUxAx49HPwr/7CguBTnJsARjiKzyp8jp1oRXipSVdDOgtNP6ynz
kk/4qM4/TltsRb9VkJAoPwvXVx+UqHCKxdlYHwGeqE4cZu+9uucRC64fn/e8
0YxBxOHnXBEf2lG9nufWCKln5XUu1dED0fAY0p405msj+6iHRcMqAncSd9R7
Xo2Cwn7m8KNZBhKSLkUVbyPA9pS4tK8oEmtW3Tu+azsDq6uzT4WSPD/s9JZz
q0IkRDYmaPMl0TGi7SLyjPSBFBu5gK0ZEdD961Bgf56OiVGVSmtynoen+9Z7
OYdBReer0BpPOqTkWTdvkO/ZknHegW0xFIFaHWU7c+l4Z3BW/TLpM503VFlG
H0IRazLSL7OKARPxV/vdpches+Ft1e4DoVitVl+v4MKAmHRQUiU5D2PvnPlS
J0Owyaz53bLfDOyQHLh0jGABRbMZY2EhyLVhmFS/aoXZf+mb1DqGYBZ1ga6R
OwLFr8z9n5Q7sNd9ldfL6QG4BIVNPrk9htysGa5Loe24vfba10DpcWxdu7D4
nHcQoeZtf/TJz/3ltmfNFjLHC+c/r1Y2peCerYnumGk9Zp0M5IzJeYupPmv/
2LQBX2xTZ1buaIKy5Ikxbq1hfGyjpmWtGULO49H1f9L6QGOenb+bOY6cl678
frJ9sPA4yd29vRPv6+/f2bWG3Ivw9Lalx/EQ3TBHP5/TCRbH0OnNpG936ZzL
I06GwJxY28qLNlSN8lgtVZC9zFK1oV4sGOwy15/vsG/Do57IuQiSQxLLqQ43
vgYhI+hik/eNNpzm9pw75dQHdbHkqYu7xhCQ3x4l09uLrTuXa1RcHIFKhaJf
9Jph7Do10SCU0gG+/ecbv4qNwtlSLTSkpR/uV4KCIir6IMXaNePDOQUToxsh
jfMdaI9Qc+gzJnuN7hKREDYOY9teFxPTAbCFnVgzFs8g8/+29SftdtiKVLmE
JE/gYM6y+Y8PeyD//X7xpq09mDa4aBmwdhyM3sabgrd6EWB8Jz3tygSIhyI1
vqndCBQ+Rqw73AnBM3JXH/FNwHTqj8nuuH540N8/LK1hIC7nuObv3gmkrjyx
hfmqF4mCz0Yd2FsR4tFs9fU+A1y15jFWNydhLvpNS2esG55Sp2hU/VGYSGdF
dNwYhqVIe3xYKx2HX3jeTZ0ZhaT4VB4zfgicT7dqmfExkDh2RlktnY4b1ob7
2JPH8FO2UuzZ4CDMW3Jjoyem4FC0LWg0sAP3UyJURzip6D0y12lDcmOW/bxe
AdEKYZMfNrFHW/CEL1teUJeFuLKd2xyn6BBdGbVn6UQTtoWkl/tGkjyZYaLD
MKOBVfhRX2i0Aac+zygqDrAwMSAYabaOirOKp51KNzVAinnrvQY3gacXqnac
4qXgmbBN3jp6Pfa8mhTYJkf6j2fdkSWVFlwuY9vUx6rHkgfXe519BHKSXfrn
WU2wjrjpz7BsQE2PvloQyXVib0NbYpIaUd15f6FFsBGuxwbyL5J5IdwQ3z39
qgElO0v52LiawIwR6Y2/OICXFzYkyjwcxGy+NIvDfQjrtdkHQgWZuPFa7kim
UisCLVbTzoCBl35HY/p+MbFWedlF2UQaLj3gfx/fSMUv9jfnp71Y+PS7QTe1
joKyhaVsD1UKdjxZjN/cw4LWZukuwqIFlDn1N3myLegn6herNxDIGqHO37ze
BDeC25PF3Yy2T/d69DQJOLL7n10Z0oCK+uZc+YtNmKPZ9oeS+bjNVNx/14Z6
iHSpSzqrNmHy8MyBwyTXlXTUTlMptRD4uUr83KUmLEzzeZ0j+8U6ukDXi8Ia
JBsJtxZP/K+uK4+m8v2+JYnKUChKFEkaVKZE7JJEkmhAlCIqKlKUISohNEcZ
M89DhjIr8zzdCZmaZbpXydDc72mt+621/Nbn37uue9/3vOc5Z+9zz96aIeUg
WbLhNAu/wwov/qqpwXWuXIGPeS3w76zkdLZm4Ud7i+DR0WqoiBvJZFm1Yizg
uo8fwe2Pa0PO1SlUQzZ3rGArDwW2M30biioGUHzyh8GzJe34fNK1QGFxL6ro
0/RWhL4n/OPZDu1p3eC/Odm1meMt5omFHZFuGILl/PNLKFE0mBrt+uE12IGf
pQsubXwzjLEvIWo7VlPgN0PnqXkAA3vsQs7CmwmrxyJBlIpm7LtxbFbFXhpW
LOLfojdIXrcXUY4SbMQRyZfO83opYNYW3l5M+pSiZmKTws86sD6opk9ntSLW
YAI/CE6ep3Cj9IlRLRi/1jhXHG7FhdNfOTUIj/OL1kvTnajGw8fBa3hFW7E9
YKX9Qg8WbAQH5Bi0Kiip3vNK4G3FTsquQK5rLLR9MPpk3FMJreWdZ4zkyef8
st/qc5WF9mK1+HruSvD4yj/47dmKJd8ddzq4srBrwYWcxt0VKP+mYZX+qRUV
E+/ilQh/mZlO0WlJLofGkXVJ+V4UuFITeaaZsDBraxHFX7gcfO67q6wVqJhr
47SA+WsQ87sHh86QvHp2ydH5pk0Pgi5oHjnI0Y9l5r77dxgwMOmXa9ek/QbN
DxjhMp7DUI25LtkS1wwOycezNpV3YM72PMeovUxME/gkfmVpA2TTWzXT8hmw
qLQs4ST99EHoqjV112shyH/XiPGUBnduVb+GpSQ/X7xvdb1VjaIbL56ftqTi
+LPRWR0EVzwcbT/nOa0KNmukdNf7U+C83yhnhSOJW0YmfJ5XYEL9gmDuXArS
xK+I6pO4vdt4Qf5Vbjka23uXbWC0IvNWpYDfDRbWt2d8t+sow9nNy8Pbyeu7
Ns9QqiSvZ3929FRcVAYXlbI122ZSkJwfWrPYh4WvN9IdOZxKcUp47OArcwqu
DOf2ria8O1LQT+9T9XOIC0dsm2inwOWB0BI1woOEesx2zKx4hjqb+N9c56gY
H9ptu1+f8Ecv2Z2D7SXIi9GwsF5NeL30kqANuUM45t8369OsRlh1rde/W9WN
HUt0JvzsBmCcOHu7xq1W8CxU3LX5wWuEP4z8MuvDMBb/nN8Yca4Wt3qcw61C
OqD77dO73vtMzPzWuutaTxW+7jefO9jOQMdASsiyH0zEOlzs0mNVQOVksjYX
Bx3Dldc3gOCu2Cy9p3n25eT7R94cbqQiJ6W+cD65/tPhTYKFKMPjrEHjlTxU
3L06Ky2K5OfmW4dXb9cpxYTG2KHbYRQ4LZTWPR/Awq1z/u+lxp+B/iH9ebMD
BdO+huQq3v7zu9UiNAaXQGHEoGGXOwVB+1y+OpD3l26I72CeKsaOocYu46cU
GNqVDc69woLgk5juTpsiLNxlQ60RpuKU5tb7Hg6EX+f5pN/2KMRAt2jfshAq
LKJXuo+SurTYNMqpL70Ac3h5JHk208BvsH23JbmvurEKFf6P+fgdHl3a852G
kk/3amVkhpEx40fZvPvVcHP69ZOypRve14I38OoNwkol5Z7Y3nqMhiztyeR4
jc+P1xybvoKJe9+FOM58qMCF22vrLzh3oJY/9qlrARNl295Jnxstw9Pjigy5
jwzkrrxlZCHIgrH6vuT3zqUI5hKxfA86yrbqLfHQYyF6+pl378Kf4TlFLiFC
igbj+k1Wy0md3H7pvaZlWTG2em8rinWkwnXpPXVBcq7Fm3QXbVArAm3EtuvH
fCquSYe6ypK48Yop3A4YK4DUEpVXvp8p+NST9y2VvB4v8DlavjcfZVmXkmO5
qRA3lj3KIvn//fnhvlXMPFDaRLkVd1Lh93hPZcYFEp/ZESEHRPOw0qsryjab
ipNzqpbuPMZClITf8bvmudj16Dv/dHUaZvNR33YR3K5ru9pQLPsp1n7Tcc7t
o4Fj3YYRQ1L33scGhm5a8BRCKYdSJ9LoGNvzNiHRYRg9DRprufzK8Tq1KyKB
0fVXtx48Rbees2J7lUvPIKy99kcmHKmCaKa7LQJeoZ+tf89h699fsvXvPJk6
/IP6hG+WimXXu5dCRVlbb+/Bjr/698NT9O9ti2VdBAivPBN7ZzhgpATZK044
B3O2/dXFy0/RxfdW8ljPIPXHc3YD5UZYEQRt5hwuOUf/q5eXmqKXv+JR/Itq
yMIGhTH59KoCiNJPnJ97mvZXR/9lio4+Q6l+2XySz8MhEtU03XyC+7z7qQ3U
v/r6oCn6+tBYLou4yyT+zj/9v/HnYdo918iDF6l/dff8U3T3Ii+FTD6RejVg
OCIQMysXFQFcuQzLf3r8e2w9fiNbjy9dXBr6leRJSeYDlrj0UxisMNh45vI/
nf41tk5/GVunL/dJ2PiDGwsN6ibl4xZPkPXJxcSrjgpRtn5/3xT9fvhhQ7XD
pO+k2l1Io2flYF7AdLe7Kv90/RNsXb8rW9dv7SVfm3yA1G1H2fJB4RyEqakt
9KijIYut9+ebovevtwgJfKHKwrGs0u8Xr2fj/DXbPgmXfz4AxmwfgH62DwBv
1NHrNIJ/9uTvo/hwZSOjN8J3WIvx1x+giu0PsIDtD/DunKuJdtUwrC8G7e00
L4SrXXq9iVoXAmXt6+uvD0FVPnyd1EAJTDlXLKCXvMTebxMj7i5MDP5O8t1Y
lodn2sYPMxU6EDFZF/uL8Prjvy/x89U+xarr5uZVK9og9Hx7oi7Bma6JZR99
NJ5AdNNmDvVqOjyML8cO/tmjsAkzbJ2Rg5QrMTaer2mwWZ2tsdeOhdkCxdma
HNmg9jh/9TKlQcZHws+QnOsw1q0e2dVZcGbUl7wQpcFxgQRfrsufPeHobnUS
t/09W13ihGi4kfdh5qrzLCTorzqyMe0xQlKMgjdvoSHQfvvRmOMsWLulj0Q/
yIDHOe+lRUE02JcbvYgieOZ+gvKYV2Q6tvps/8grQEd7yLu7BwkefjnX2M+3
NI3woUuehwifVTD/sL11MQuByxv3Zo+lQl+ceiLuGAP9NSu29Y4zERC+KYlb
JRVuqvZvbTa14Urhe8e5L4eRPCk+825mLpzUPseNcHTh0o4t+irPhnCH88cB
46AC/FgdFr0DL2EVdYTVTHBaQbTSgG/AE9jHH9kZvqIDZvdqXAWGCF9bznm1
vz8bHXl3Y+8ptcE8IeASD8mHzWdOroiNygKvrbfqpw902Hmui6EQ3i3cMfw6
KjgTS0y2/ygi9/UlJLd1BYmD2Cc16izPx6hOqGv5co8Gcf0PS1xJnvMpeeyl
zM+Ak0Rhg50ZDU4RGT0nCA4JkgrmftWVBgsVRa7P5jT8fvDhlAd5XkL6GhYi
zamQ9RP2N71FwwKnbIeIQyRvI6/PvfwqBYc9NS787qfhbq/ENzVdFiLyvgXo
zE1BepnKnl/H6djXX3fLV44FlW/Dy9fsSsZYnemh4FkMnK+/Oe7Gy8LOnkzq
9PAkZDpnc7RVMiAbvODCKMm36NzaSMcviTjUati9JaINXDOV48pGh5H9MTfV
MzcHDY+XUeponfhZN8pf9mEIX8L8W04szkX3rYfrhBm9CPTd3lx8iwkV2eWv
qcNZyOGKU9EX64CboEedGIuJX+tDDV1vZuLownkr1Le1wXYPpdqf5LOD4Q7O
7I8ZyPY/XMHDxUDfxQNXJwj+iczesj5nfTqEzyUcfaJKx+yQVzE3LVlYd+7l
u7RnqWgdz+n7VkXDuUzVz04kbscVlQ3FfFPAtySr/c/voYVeHDOlyOvxmZml
a92T8XXxhQsbImiQLLJ7PsuKBU7Nymbq/STIOQWm1NNoWK3bWDZJ6vBil6td
N6oTcWBJriefAh0XZOjXLTRYWKWSHpjAl4if737ybM6lI0ptlpWNJAvhvhLb
Hh9PgNjeowWppgy8dBlfxDmNhelna9slm+NxjllbcnZRG1ItTsbwtzNxIWWb
7BrE4zOFX01sgry+XVVUmoOJE072upXbszAxbZujaFonxtX9jj3jHsZSg0Xb
7u/IwRMl4a2qbr1wMql2Nwhi4k7jDY7Zvo+xNcGpW0moA3ntyjaUESY4Onwe
n5ZPxxcePX2mQRsuTle/p7OSBWm7dYnWpqnIMdj8dtEyBuDUs/Ip6ddq/HS6
6YtkmN8c9txyhI6epkuVzSTfrkRM9veHJqFGINT69mca4hes5L9E+JfMVrmW
jpuJkDx1xied1Nvu5NgBAYIHblfuuRKckADePKrvozYaBs2iW/sPstBywcMm
pzseW4bq3d/OoyOQV47SQL636HcML0M2HufPXOff7UTHrvlPjokrkvOiJTEg
7ReHedI0ivoPOmicr9M5FrJwh/H0aO9ELL48nGEuHsuAKycUT39mgvm8Meun
fSx4u2t/8R5vQ90Rm3kKdUx4fLh6Z8FoDARfNmU92t4ONdEsdys+JnSsuRzW
Xs6Awi9JaXv/TjzUVv3gKDUMkwGOmJHPmRD4oRtzQ64XFbqHBTaGMvEtW6r+
y3AqXnR5/H7N24EZmv2tkR+ZuDxPTHspMxnrRAxcn5u1YR9LzvYu6fsnv8u1
nt6fhNfV58SDNzFwOn5JtPYOFua+GuES40lEGXfkxTlX6TBfm8D483to1fZl
zcFj8bCpVFfxFaNDXvBe0GMLFg40XWxXnR0PjtT9O+y/0BDGXea6kzyXKuPh
jSpb4sDzfpfI5tl0cFtNy5YneSv2IzLryO1Y9Me35ebp0vF5eUHwck0W+pQe
fdxF4lA+uTrgdSYd65InXlwi9W2/uGdB27EYjHHUnlFSI/g/cdsm87kEpzlE
Gj17Gw1Ny4mEde8ZyJrV5Jv1gcTtKyv31KlopIZbaE2mtkEmj/e4YTETboM3
3tb+iILej99Oy262Y5Yt50k9EYKXDtpIpC4h9fyw6ubk053Ir52/+symYXiE
Dm76yp2BNV73Wu8O96CB5x1jMIKJ8LMN7668T4KU7XDkGHcHNueGbqKROBuu
MWJgVSL0g+961tm0YZrY9bqHy8n9SviIF9XEY++ZL/d7CL80N7Nf3byNnHel
ouDC+DiU+0ZPiyS4a3HZJ9pF0o9sV+0/n5oTC6UHBd4BW0le8TB+iZP8tNyg
mzv8PgY8ISO2qZJ0qBndV+0iuCImqExLQjEG8637M7tV6HiabUIfIvh8bknn
tIXB0VimvE9Y1p0Ovc/m4zMIrjikam+3mjcaoz6X5+T30XE7NuKU2zIWRnKH
vlXdjoLXCwdF8fMM8DkX4hQHC7m1slLCS6IguHDeqb6lbTg5c3i8qpuJh2bf
7mVaR6JQnecoBttgn2DFYZbJhIi3TIHzo0dgMHQmSpvaMTO67+3ppUxsUGso
bN2ahCCB1otv93Ui9NqodEkUE/1GLdML9yZg2cAFxeUzO7DYvEbiEYnnKs5h
/ojWOPgsObZ/ydk2aCyN3eFO6pip7YnZ3SGxMPx4QlyZ9N+2yzf0j25hoWYi
sKA9NAZXP540syumY5nS+ipu0ge5fHwKjlZFQ0l2Q8kKKzr6tMqqaCTOjzoc
I135o6EiFN35W4cO+1fD62vI+2Vita70n43CkjOjSWvJ+w8ctD0htJ3kW6FK
XGxzJDivG3d/SqYjuOj9bRt5Fm7uU+DY1/4IzwwWKD9cSOrquuuHBERJnXFf
0hU5GQGHruxVtYkMRP5ihaz8ygRjMJwnZFUE4hd/tBUzbsPvFIGOcCoTN4s5
vu06FQ5lT3/DOsl2fD83tlMpngldBS25rqdhuBg/XTyM5Jtw08Js+agPSKxU
Cp9+9jXmzfnUx336BVCYtVHHbBD33h151uHVg9hvNF9fCQaa9jrzZlYPQfGs
ypmyTy9Q/W148vhBKmKKcqabhg2jsre2bLV9O/qOm2is9muFc1vdbvf1TORP
nzP5aicDND9xU9XoZjB5zrcYET5OO+OybDL6j34s9h5LtAl6G9M31XCyULnF
bdFcdQqexBfM63jdAOXNEroDUiycq1qmHW/SisaS/YnprAb4fn3Bl76R9H0O
nUqudS14KfDg4DfDRgwMiFkbkjrQbrCwQ+1tEyIPJcW3/W5EWa+YvzKJv9Ze
UzGx8ka8t99mOjHShAsj6x9Vkve/EnDzpMQ1wCk7mEtPvAUbjQbenK4cgppG
p9eB7jaULzI8UCTehuIH+sWG2cPI6V+tZhlAx1nDsTR+DxoWi9cYl5v88Rv8
xhV6hvBGn0vpwvEUuPsrrW4uY2LTqH1lUFsr1NoDP5U5tkJMs3SfG8HVAwGU
TaMbWrBpRPBx44kWHHHLFuMk/Xqfx7sgZbV6XDa5WKl4uBlin98L+ZD+bjf5
W3aDUB1WzAv6bNrcjF16103NCY/Q853z9bhwLZbuCMQG/xZ0Tey/c9KGhV4O
S6xRroGQ0D7xRK1WhJ6Z1y9N6gAtp6uLZV+N87v5k2vftOJU14+VrVuY0FCR
tGpSa4Xp74QfepvpeDNr1b3056QeOkufmmHchHT1+85wpuLng0w3H34WNIzH
Z4WN18PfQXPV7D0UCIwfoL8k8QxyLu9Yt7AOGR8Db+wIbUXB7d81cwl/fzfz
ycabJyqhX57csMCmFWe1snnu/+Frb2fW68RUYP+91XzS9a2w0DyrXk74oJG9
z+3Qz+V4auHw9pcBBf37bHRfHya4yGGBSqRxOXYMcHX6j1HQHVDH7z7BhHl0
gN2j3BpYrYrQP7mAhiHrGpmnJE9GjN9PZH2oQoObm7nJTwqGHGdyvCM8682+
Uxi7WIlPLbpzksj131IOtv/pwcIKg/3fZJRLceDQNVPVCAqe7vjAJ2nPwmTk
CsPDB55DLmshTXUlFZ66YTk6pK/Ny47O6zd/hnfaG1X6KVTkNZaogtRP50jB
bN955VCQzHJ5eJ0KZQEt6y2Ez3ZV15t4jJZC29stVfodBfXap+RSCK6mDC2x
a1ErBOeD4mU2HVRceGb2bHA3C621UXdmnC2AQg7vxcU+NJxd7nDQm+Dq5TKW
02edLcbDtxJWroeo+LryAK2RxF/Cq91szd2n6Ns5YVcsSocre84QyZ4zFLDn
DIXs+YAVez6weYo/3kb2HMB3ij/eCjbfr5nij/edzet1p/jjPfwPfzyB//DH
C/wPfzzvKbz7f/x6/3/4401O4dH/48v8/+GPZ8LmxR+m+ONVs/mvMJv/Plae
IeFgSXhrb3zSQ9l8lHj0r3EO78D7tye9f//BvZstx3uFc/HxZ5Md5+k2rO/q
3HJtKQuZkpW7PV2fwOFYWO+2cTrS6ytOnCT4X810wRJLhRzU5ydISkyjg+d8
w3fOEywsLX3J92llNt7mj0hPP0VD/owmo1AnFhQsRcT09bJwLKDw1ldJGkqf
c7rmnP8zJywrF+l6DOMELnqUGg3rNUXy5p0k+X9TsiTheQZ41SssmgNoWKLA
Z/me9P3vRYI1rIp0qMgv+uwynY6ri+wsTxP8P3inyNXgdRr81yv+jA6mI3Us
SjpLgkXaQ4lt8Pw0vDCTXyi9m4Hy1urou3/8f3hxLmFvKnY7xq90kmiD4wXf
k5spTPD7S5lTrHIgdPCrtmV+G+ivJZ1ppK9J3N/QqDUtG8cL+CYeggGVtGud
T7VZOHJmA1X4fSY6NbVC3AiuK2qgWCgdZcFebO5VhR+PMfu26tfgJzToT1ql
BZG8us91VMzWLQOagTnq3HY0bJRZuaiPPPdTBV6V8stTIXPEaNCV8B1ZG0Vz
OXKOHq++/jJGJwUaG022GpLPv7qiVkREiQWRthdX8q4mo0Ji5oqCV3RonxXP
SBVmYT21SO5zUxKKZohy+j5gYIPJz2UNhHdUbXQeL11BcIg97Z7kiTbcbKbI
Nc0n+DNqeo5A52O8kaOXu19hQKxMtvg1WPCZL2zuO5yORxnPixb70yH0UY9y
jtThXpFZ3PqmaXjgtU1ebIyGLT91K+tIHZgcnq49wZ2KoEYn0/hkGr7Os/c3
IvEx33BnbfXBRFivdJmu5kPHx0tJmnVrWCC9R6QgLQEHe0YlfJYwsFzyAV8n
wbdGlo6Td3gTUCp4s1eLxgAziLb9RB8TKx0rhte6xqNZjjG9La4NpRUyKuKb
WPCwn+9VlpwC79jY3gcVdJiKKE8fIOd6K/P89z07kmE311lEdA0dKbMurDAm
z2VV40TpFgkSn43i3w6/Inw/un+zuzQLR60H51zZHofmlnL5qj0MhF/YO3v9
TMKDlLOjzufHoubrhgAZrjYs79Af2dfLRNxBeedspVjY6B4Vsm5v+7vHsnTK
HktpXvSBVHJemiWOKW9MTUDeKsU5tX/8rO7/+KZvxsKn8+JS9Lh4ZMS7h58V
oONkzUPRsF8ET5pc7egojMaTHUuvxKxvQ3Tetb0XyTl9dOOo5nLtaGgdPJSu
P70dq9h7HV/Zex0N7L2O/LA2/T/6u8grin5u3rH4nTQtsYvw9P/tV6xh71eU
sPcrOBjmKvkk/wOvvBeKU4nEhlO/U2ul2v/uMyRP2WfYKh8faxXXjkt9NqP8
eh+w5bcE/xL3N2htMx+Q0H+Hn1tbLnwvfYv4eH6Va9U9KKwbjL14vx9CXuJG
G+69Qv9hmV0rxTtw2+t3syqp/yLnkmlhVxvw+aCf2jutFmgc9mRk3n4LLbdT
J5IJ3tOVue371ewNWHm5szpC+lHGCP/gSuuGarTDi818PViRMqK+0nYYO7o8
J7edS8HVY3I62ejBA/b+gA57f2Ape3/ga+ystNd6w1i0VqjzY0UKbia9ihfI
6fm7V8Bg7xWYsfcKsiZHV69KZSJ3xc58Vn0YnnVpDfEMtWPXwFCDu+dbfFDJ
YPjiHWR3Li05GdSL9yWFvY2y/XC51jVr68QrFHysvbw1qwM8lAXfPRJIvPwt
93jq9oJ+4ZbNoYxezHVrs/vaPIjsI8+qXc92wysqa667Ph36iQd3mggMYbUY
1gpbdiCh8edIbX87/Je1vFscNIjeT4X9gxw9+PZ23w6JxyTPjYTWlN8aQJXO
AP+w1kskpEev83Jrg2BMSsnVwEEEzXx0kvvUC9xwGZG0/toBGVMjhqVJH9KL
HWyquF7hjMiRyZRDr3CLrX+hsPUvfGz9S8zs7Pb3CqTupRvTa5Wa8GiFmNCP
oH86FGm2DuUtW4eyskrW8A5PPyKE+lb0Rb3A8Xca87/Wv0LOAcbBxaODcKts
d+4xY6DsxoYjDeJdf/Ugp9l6kFlsPcglR8uRAIIz7wrPfXk9qAbxmhtKyze2
4mj+9LzZF8j51XqgQzGuhlxDhUad8D+9xny2XuM+W68hZDG5W+TEABYIcbaL
/6BB69f5DTZZr2A1OXdpWfYQREcFHjEprTB00G9V1umCzqO4Otc3w9C+8CK6
blMTBMIC5HaYtv/VU5ix9RT9bD3F0dme88ZcWDjh+6mSy6AC/iHJWxeNt+J4
4cWVR3wJLzg605lOcGDzyOfWOS9akWYQcbw6gAWGqvT1Zp8yzNydsiv3YytU
2DoI4yk6iJ6i4OtmaoM4aKimRslqgbgRf2qUzyvMFfrctUlyGCp5gRGKP+uh
Z195a9ikCwvrMwIlljPxrJgznTOjBmuVLKOSyLnVlTu4yjuf8PfnGYNbd1RB
/b7Cj3CFf/oFLrZ+IYetX7j56OpoCMHDtw/8qkmZVQqNcC0n2i0KNp0OEFt1
g/D9k7eOr/d9hi/dIs4fLxB8G9ywVPEmCzYmpg+fbyqBXsb3g5sCKYgNGnjJ
Q+JA/Wynfke0GG7YwtXT9U+PYMHWI/Sx9QgBkg0/KMWD2EiZPeNSdB2e8ayd
qW7xCqvfyX79bjWM/coCJgf4q3En/hn1h1UXNsRf1Z6jy0R0xqbuu9cqcGrz
XgHl1+2oCrLzTWtmwifdfLVZQhlcBXJ9MgMYCHWNDXEkOEfF0DakVrUU880i
3bp/0lDI1hfIsPUFKmx9gWi3T1SHFwt7r1PlfCcLEarWlX6Il4o7lENKvf4s
OBRUWoUXFiD4MP/ikm8UtG20G4nyI/g/Qn4mPTUfV0W3lFYuosLqxA2XPVdY
YF0dtX9emgeriycFXlkTnrKQ8uA+wckTvAF6sZ9yUdV8wzysjYojbB3BWraO
IJmtI/iUFCahxDeEQIVf6eeWVKEsbez+3S2vUK3Cq7snYBgLclbF5h8oh76S
wIlFDl24r3ZP2OMQE65zrh4PP1AKRW/+oT3CHTCNkbnh/4IJiyIDsVVPSnDm
lInY/DYGDJ0SLBmkP75vm3d006kirDtmYb13Px13/aWuaZP+kjrrjfiiyALk
HlLjSjz4Ty8gM0Uv8NhiibICud/tGm1yrWO5yIzcZltLeFmoNE/SZR/y+dvF
dbd8fIq7PAzK5eNUZKqn70gncY5bGcadJfAUIXYOLAd/Ks573P9EJefrd/3a
9136TxD2JXK5MuEdE9I5Cf4EN1a3psoGRucgJdn5trMeDc7zl6WJkOf4S78+
UWpWDs66jj9QIH3/M1sv0MDWC8xl6wX62XqBE2y9gCBbL/C//fwJ9n7+S/Z+
vqmWweqLD4YR271rff/tPJhtPM6TJN2NdPY+/Dh7H96AvQ+f3pnFOUDi8zAk
1PK9YjpEssflph+moZm9l946ZS9d1Hn6w/Rbw7Ca7y0l/fwJJF8zYxxOdGNa
QM+O/r1MKOU/PCiRmY21c4IW2qx58Xc//DZ7P9yGvR9uY9oh/tWWhYwoTqV1
Q8lYffrE5ZEwGrYG6zTSrVl48mblFu2xJHzn2subU/pvf3uQvb+dzt7fNtGv
83/hPQxX66Rvly2zYbbI/8Pj+G6ECvxye6jHxHMRm5nPH2bim++q50a2L6D/
EPVq5UwsVj2lcepiBjhUubp2q7RjtVWMtdcxFoKPCVoelUqEftzMvVEUGhrn
b6ZqWbAw+8Ou21d1E+A949za2+M0rLln9jvdiIU7Jk1zJf3jseyYqV6DFh1D
nLvFZNyH4diYo371WCbSX8Z22LzsRrVRS2m7JhMxMgk5KXHp2BD+JeJ97Asc
qNwXeqKQiUMJhrEaW1MxW9fPa6lDOw6IBSXc4SR8NtV1cZRVMnDbmUNvlNSH
vNRF9wh/jz69y8SkKg76tbyUA4TvVOiaiO4j8XmkEWlImxGHbYeUHi+TomPc
5duVlF0syHefT00xjYVQ+o97J87SYRXiIihH8OqazO/Or8tiYClv3PLkPR1G
D5cee352mNzvTCPF4+k4qDNZ3LCgB9F8L0sbNzHBueHuC8HoFJg8dd6zsvMF
LpjPU/PLZoJ3aNetq15JMHhg1sOKbYdcO/V+4E8SfxM3zjNdCdCqpu04IdWG
wP3y9usJ3q53PGP30yee4A/d7iJpBq7lOJetINe/QVi1k1USg1Cx+8EisuT5
DlqU/CbnRbre5NcXgRikjLtIXNxJh06Bu91BgjNjvPemlV2MBocsl6jPQzok
Soe+UgkeqPCP+tz1MQr1ZiaTZbMZqLB+VJBFeNN+Xl7bbqcomPmcrv8eycBn
u6yu2+uZ8J9xZb7i3CT8Xu4tQOPthOnQl4HHKUxci7zZfVA2ATOWics70tth
codDtmKCibLI4jjrjDgY7OfMyd3Thm1hcnzihNdbuBgWJV2KxcSveQaLCW7X
FfyaqUbw5KYwRUVZrxhwyw8xhrNInIWPN6nvY0E2PPfC0M8ovPBzsCnaRUe3
Rk3BFgPCI1x9mhwso8DjI//Q/hQd31+8Ucshn7N7uar09JxI1K6psOXOpyPz
iIq+0h//T0uHmQbPHmH+74fD32QZ+Bq5atF8wr+Ubnl3pr+KAHWr33K+Zwz8
vLpti9kYE0O49nqncAQSth99NuzQhjH2fmwsez+2jL0fGzx+8y1z0Qc4OXBL
cHe+xmn+G/4n13ciTEG1q0x/CNrBxtXeil04LPFddeUBGvz6bry4v3EYvh4/
lt1N7cAv90ePPx+jYL2IfGvJy2GI75282nihDS+d3lPecrTCgpczXMGIicgH
6sziYpKvAlr7eKWaEb7u3M6630z0PeC4KG1Ogcz7Hv7IwQZMst5JbllC8sH9
wuPYG63QXqzTJPOhAfpyc6VvbiDx7x/tistpgcO2adrLZBoRXdOicYTw8diz
/bIv3ZrR5VXctzKmEQvzOQM7tFg4vYK3WuxkE5RmfFWeZdT0/+JQzo5Dxvmz
J6ODh3B44e/LeRokD6oVlbbfa4PpKZ18b49hRHR/2vBEhAHFokdDNUJ07C/a
JXp/JRO6fjrrRHgJ/xSRpFM3UbE5ZnPepmByv/u0CzJdKGi00RgoHW1FUOyb
w5LvmJDacYFVrtqKDk3nOUcIbjRvOFfuQnhigl3SDsEj9dh0eJPiyIFmmPj5
Tbj8+b88mkNzL+4lOIRDX5M3tRlaC892nTzNgkDrGF3wRC1e9u16+GtTC+RA
0/xB3j+niO7j8bAGMtt8f5X+bMEXDY7xCIJjy8ayfuZ1V0P0C/eRNxdbkT79
sK2ZHBMSOzWERu1a4RQ11BHqScfbPRzLo5OYWJiVV31goAkFV2WuzGmhgsnk
UzYmPG7I2DXMOboB3tdufjwQT8E2ybhf/SQ/36dqjxq01OHdIr/TOj2tyO3w
8Hci+M28kXJ82LMSR06Vajwza8WbO3nR3z1Y0A5nFhs1VKDiqF+VZ1orwsOF
VoY5E76c7u9psaoCZs9FE+0WUnB4U8L6QNJn5wtTemxDymFaa39pVygFt7SP
8LkxCb5S7BTbMlQDxQVFFvs1aLikkPHVkNSfhts982XVqvF9/p2W4XVUmNP4
Bo8cYEHL/fO1hN5K3NjBmkFxo8BaMSy/luD2J9blUq+3l+KIe+/MFTcpyOiz
nyd3noWZrqK2ObeegzPs7WaxaVS4Lop9PpPEs8RHPsQ/+RmWVcpWlROcMNNl
uPWP75+GULnap/XlmD/tLl0+koquLY1r//jVz/7sf/WXdBnOS5mcpP2g4LHT
wTOR5Hlt5HY/IWhUCCdljRzDCoI33g4f3Umuk76x8FdUSAEC6KeqivfR8HAJ
d/F+B9IXTqqOKIUU49gmSW/+EwS3LEsSbCff2z46My4h+ilKLjZKqU375+tl
yfb1OjbF1+s329fLYYqvl/x/+HrN/w9frwdTfL3G2b5e5mxfL+YUX6+b/+Hr
lTfF12sh29dLd4qv1wDb14s+xdfLhu3rFf4fvl5jbF8vwSm+XsJsXy/+Kb5e
XWxfr2NsXy+hR1/DxncRXu/9oanTNR8r69+VLvvZAZf9cl2FJUwse5Ct730n
F1ovvZsvjbShgOtIL2MWC73rtasLeZ7iYt+uO24XGWAdHVnzSYUFHwP5mBWN
OdijVVjoSPq1ndFs5WmkPxo8vHdsT1U2dm4LeT7xnAaDRpXwJoLTPO0jDZb1
Z6Fvy/mBQkOC0+bfHbMjcVB8snOiflom4auvuviVaaRumwVrkvcbHThhsW3G
YwgKzTir6kxD3zSuaeIEV7y82ftjh3gGTG64peyj0XD63Xad9Xos7AosfT9/
dzpe2mrpxZL+G3l/FtOP9NnJI15hQ7fSELB98+KRF3Tc/zpgLrmQBZNc1Zay
nlRY2VeJHfVkwCj/0pIflUwEY+6d3UE5aF1UsS51vA3iGmsMLs4mz30oVWRM
PxuCb6dRSu8ysLaw6LUbiQOnwYegYc0sbAlelV0XTOLfXWhgSPJ/uvubCCnr
TEyu2xY1Z5SGyRJNB2tyjtbPbC6r3PsY2bqciYY3aHhUYCaUbsnCqMR0PZ8t
qaBRbLdP1hD8Vhovak5wRcjjz/G6bikocvSoViN4Q39fmPYmsCCudtnyZk0y
ForoctvE0VH1xUHNkDx3xtrWh7KSybjVudti50YGGsa/pAdzk37BXWJ47XoS
5l3kdRV5xYB6unDbnTmkH81MuLaGNxPvDaKeGCQx4KFu5MhBzoXMKS3npH0Z
SDg107ygiA6Hwz183wmeVJy7ouV2Zxr0ns1WdxOnY14W7WooqSenT2fKHAhN
ReMbnaI9BA8H81hT5+kSPrs6lW7skIiq+3yJYU50RN8+3tFNnot0cxE3k5ZA
+LtA/OYxwo+S3dPaCP7pzEt0zNiWgG15Ug2m/gzEehxo/PSN9J23g3MtS+Jx
ONAvbqVyG5b7nfsyosjCDanH4ZmMFMxf6kf70UmHXJ+eihHBJ4WUZXNN7iQj
QEDxvZw2HaHegkZZJH9ODXuY/HZLgmQEM6iCRcMmvxjTVbIsHI1fxzp9IA6H
uUa1E9UYsP19L1iKj5zHTbEmme2xSOwL1UqhM9D6PVNwA4uJ5mm2IWePxsLc
pWPaaq//nmeOjw+KBJD8dHnDdfZafQKeXm05+fIkHbTk8kqq6R+//YNLODrj
kWN2d+VlETquteYIK89g4ZxTZdGl2mhk+/IIXl7YBh8xR5bBGybceHgm0i2i
ccfO9fSZ2ra/88xvU+aZfNd64hYQvmlkU33zfngsPKxsYhU0/s0z107Ri61r
N72r2c6EJI/35FqDSGj9SoznmvVvnpkyZZ7pOsy1R0KVheNaR7Le9TeiyzjR
PML931xr+ZS5lmfBFoqL8gDOq9qMZUy2474XM1xN9yUMxfxlrm4egqdb+b0n
dXRkTWpoBB3753NiN8XnpPDGePJhOxbyK+5EmK2uAXXuR7vdUq0w1nCSOEH4
pk7liXW01dW4J/YsXljw31xr3pS5FiX80VPrR4M4NCLm7mFKxXafbQKKtr1I
dFn+8PziYaSqWu28QP7+6vOc5AOzOjFNPjDr+u9hFLufurPtSSNCjQeji8n1
UNlzLVP2XOsDe66le2zbeBHh75s3Uyv6u8vRMy2wX47gCvFs3Wtf/AjeED/e
LCFSjr0bOC6db2+FQuMbZe4bLPDpdHQk2ZWBf0R3snP831zrwJS5VrZGxpzK
M0O4LtdQeKimEYkO3K4lcT2Icveoag0dBsxuuPm61MFgKDm9/8kLhG0J6Hhj
yMTWhssRc8arcfObn+paZhuWGoe9NK9m4mLjz67LHFVwFTbULpig/51rcU7x
5VD9NpCfTa6/+Gq5QeDa5/BNCZekOlPwxtfEc9otFizPHd0l86UEGQW8V+64
UuCUdHSaF7kvaSXNy7QPxXhzcf1712gK7KSa7nR6sxD2cu8KxngRfALStM9/
+DfXOsyea31gz7XGTVtv+LGGMOaXMLpfpAbxhTfcZ3P24IrTQlbFh2GY3BKm
CkRXouf+EeFDji/gbVKz4fxVJvaOUXk1i8txd2Pi1rCBNox2Dszj62Pi6WO/
2e5by7By7639Z5YwsPth+clyGRaaFCZOXRQsheByb6HAF//mWtJT5lo7vhpP
fCZxqHfYtzdXohDCuT7d7ZMUmIwy+WwDWND/uZ+aKlMAq5e3ts7gpGLW+chP
er4sOIlzZF3ZlY/FD38t9pSnImvxuTXLCJ68sPiEzcT1PGz+eDDmuCcVOn7z
76kQvDHZI85q6cjFLINVhpkf/v9c63/+GMdfOtw6uXUY6l5nhu8MlMOWYan+
zKsbu06dF0gXYWJeTev7WzPL0JvyouiH+gtsyZoUVoliwtax5MH9Jc/R23Zd
UobgpQCjnKY9X5hwsQhiFjcXI1/g8slHGgyMtnnXRpD6dmVSxD7zcyGOL809
t0iQDovymwYrSR2zG6oQsD5TgJ+7mux0tP/NtVZMmWvpWG5dvcyHhdqXadO9
ZXNhl1ltnWlNRZ9XfaUdyYdj5e8fyVo8xbnkuV57XKj4tfV5/VZPFvp91Obm
pT4BCrd/88igwnEsZ5noH3wr8HF8xpwncBE67nR9Og1XT5t3KxwjeLgzqfmp
Sw6OH1yQccWeBl75GfMySF/IEUlnzh/PxvLc6cuFJv7/XOt/PhhD7LnWUfZc
a/aUudb4lLkWS8VYSqpoGCpy+SrXl+bBqr1QJDrwn8/Dpyk+D6d93vPJOrJg
+kI+z5I7HbLylHWuh/7NtZqnzLXU7t9bOIc6jDv7BYSl+J9g3qP1Z9TMulAm
HPGs8TgTvrNu3VK0z0Z5wZgbi/LP9+DWFN+DtCN6ysKkfvb92rNRLjoZHVeC
NKv/+H+mLlftI3HTmuYnuJSeBIrv2A2Bmn9zrYEpvgRLIi8fHXw7DKmcmhP2
N7MQaXXbTm11FxQMLh747MBE7Xms6l+bie6z3Eh7Tnj2lStvGpuYeOcqdG2R
TAZ+6qynG/9qQ9A2hfy15HuXbmUV1lclYPmcSDELBg3tz7WbFpI8/xE+995i
wQScXf30V8EMOg5dp5vlkX7UsiZGRsAxHoaheZrMPXQcOxIUIzU6jHcNildW
TWQgbThL8ClHFzrO31z18QLhBer7Oj0i0vDszrUPjMwOQCzxu00rE9JzA2e4
FqTgqWOIZsv0dlwXvTfDieAic6tne1LWJuPX+QsH7ZoYOD2tQvUGuR5Hx/n6
HQfjQD9QHLyVmw4d67OiSaTP5j9SejteEosFiwojdP/8bqjpxOeiQ3jWisrr
+9bHgk8sfrKZ9OVY7kMjmiTfNAqXtuo8jsF8iiSLQuqtoOlSj6Sfw3gklGSz
83IqejiiXda96kRinUKF2SUmCnxm7+Z3Tcaby+r2mXEdWLQjpkCUyoSA7WX7
je2JMDzSvTdjZjvUl08IlBK8umi31sdEzwS4rb7uOKOHAd3WyLRV61kw23bp
m8vRePTqH6+9z88AT3uNgzrhF/KZyYYL9WLgn6uhtFmZjgg7wTuRu1nwpyHF
qjQa6Qos21A7OnLOFjY+3UL47wXVrd80oxH4zS5a6jkdN2MuiZauJfclbsTv
3RqFL7EnJz6sZeDE7cNOncKkD8Z5vRE+HoVgqTNynk8ZcBprF428Qnh63uBR
PWoCiqQNI9JDO2DDGL0mS2Piq2x7dOGxeOwu3ebRwNOOkqEc60IeFkTuSbzi
VokD81PhIe8hBkZU+vmzyfdqPlv6u29zLN4wrh+bkGZgxsVa6sY//m+u4s18
J2Lgk8G5MyOB5M+zGeraBJ/olIcuGfCOQi5n6KyvFnRcfRvY/vvP/3e+Lvjl
8mxy/e3iykcJntdYc0D11CbC7y5JqnspRWL5mHZaMouOtuuXhmv+/A6ebUVV
OfkILD/LpI8WDGwSFvRcw0v413PO/KK0CPScu5/QPsDAOd0h+5ARJm7HJ7sp
/wxHW4tR5FH/NjBoflekOT7grILoYJrcS8Tcts6Wzf/np9fC/j1xLvv3xP/p
u7X+Q9/dNkXf/X/o8gdF
        "]], {}}}, {PlotLabel -> FormBox[
       StyleBox["\"Numbers Equivalent RQE\"", 
        GrayLevel[0], StripOnInput -> False], TraditionalForm], AxesStyle -> 
     GrayLevel[0], DisplayFunction -> Identity, 
     PlotRange -> {Full, Full, All}, DisplayFunction -> Identity, 
     Ticks -> {Automatic, Automatic, Automatic}, FaceGrids -> None, 
     DisplayFunction -> Identity, Axes -> True, AxesLabel -> {
       FormBox[
        TagBox["\[Theta]", HoldForm], TraditionalForm], 
       FormBox[
        TagBox["h", HoldForm], TraditionalForm], 
       FormBox[
        TagBox[
         TemplateBox[{0}, "Spacer1"], HoldForm], TraditionalForm]}, 
     AxesOrigin -> {Automatic, Automatic, Automatic}, 
     BoxRatios -> {1, 1, 0.4}, DisplayFunction :> Identity, FaceGridsStyle -> 
     Automatic, Method -> {"DefaultBoundaryStyle" -> Directive[
         GrayLevel[0.3]], 
       "DefaultGraphicsInteraction" -> {
        "Version" -> 1.2, "TrackMousePosition" -> {True, False}, 
         "Effects" -> {
          "Highlight" -> {"ratio" -> 2}, "HighlightPoint" -> {"ratio" -> 2}, 
           "Droplines" -> {
            "freeformCursorMode" -> True, 
             "placement" -> {"x" -> "All", "y" -> "None"}}}}, 
       "RotationControl" -> "Globe"}, PlotRange -> NCache[{{0, 
         Rational[1, 3]}, {0, Rational[1, 2] 3^Rational[1, 2]}, {
        1.800000025714284, 2.9999997857142997`}}, {{0, 0.3333333333333333}, {
        0, 0.8660254037844386}, {1.800000025714284, 2.9999997857142997`}}], 
     PlotRangePadding -> {
       Scaled[0.02], 
       Scaled[0.02], 
       Scaled[0.02]}, Ticks -> {Automatic, Automatic, Automatic}}],FormBox[
    FormBox[
     TemplateBox[{"\"Non-Ultrametric\"", "\"Ultrametric\""}, "SwatchLegend", 
      DisplayFunction -> (FormBox[
        StyleBox[
         StyleBox[
          PaneBox[
           TagBox[
            GridBox[{{
               TagBox[
                GridBox[{{
                   GraphicsBox[{
                    Directive[
                    EdgeForm[
                    Directive[
                    Opacity[0.3], 
                    GrayLevel[0]]], 
                    PointSize[0.5], 
                    AbsoluteThickness[1.6], 
                    RGBColor[1, 
                    NCache[
                    Rational[1, 3], 0.3333333333333333], 
                    NCache[
                    Rational[1, 3], 0.3333333333333333]]], 
                    RectangleBox[{0, 0}, {10, 10}, "RoundingRadius" -> 0]}, 
                    AspectRatio -> Full, ImageSize -> {10, 10}, 
                    PlotRangePadding -> None, ImagePadding -> Automatic, 
                    BaselinePosition -> (Scaled[0.1] -> Baseline)], #}, {
                   GraphicsBox[{
                    Directive[
                    EdgeForm[
                    Directive[
                    Opacity[0.3], 
                    GrayLevel[0]]], 
                    PointSize[0.5], 
                    AbsoluteThickness[1.6], 
                    RGBColor[
                    NCache[
                    Rational[1, 3], 0.3333333333333333], 
                    NCache[
                    Rational[1, 3], 0.3333333333333333], 1]], 
                    RectangleBox[{0, 0}, {10, 10}, "RoundingRadius" -> 0]}, 
                    AspectRatio -> Full, ImageSize -> {10, 10},
[truncated: 1,292,948 more chars]
